# Supplementary material for: The genetic landscape of origins of replication in P. falciparum
Source: Nucleic Acids Res. 2023 Dec 1;52(2):660–76. doi: 10.1093/nar/gkad1103 (PMC10810204; doi:10.1093/nar/gkad1103)
Supplement: gkad1103_supplemental_files [file gkad1103_supplemental_files.zip]

Archive with 5 entries (5 files):
- supplemental table 1.xlsx
- supplemental table 2.xlsx
- supplemental_table3.xlsx
- supplemental_table4.xlsx
- sup_Figs_NAR_Resub.pdf
