# Supplementary material for: The genetic landscape of origins of replication in P. falciparum
Source: Nucleic Acids Res. 2023 Dec 1;52(2):660–76. doi: 10.1093/nar/gkad1103 (PMC10810204; doi:10.1093/nar/gkad1103)
Supplement: gkad1103_supplemental_files [file gkad1103_supplemental_files.zip › supplemental table 1.xlsx]

## Sheet: table of contents
Tab name	Description
chip_orc1_t25_reps_intersect	List of PfORC1 peak coordinates. Only peaks common to the 2 replicates are shown.
chip_orc2_t25_reps_intersect	List of PfORC2 peak coordinates. Only peaks common to the 2 replicates are shown.
ChIP_ORC1_2_peaks.bed	bed file with start and end coordinates of the PfORC1-2 peaks. This list is the result of the intersection of the ChIP-seq peaks produced with the PfORC1-HA and PfORC2-HA lines, which in turn each originate from the intersection of 2 replicates.
ORC clusters	List of the PfORC clusters. Start and end positions are listed as well as the number of PfORC peaks in each cluster
choice ORC intersection vs union	summary of various statistical analyses supporting the choice on using the intersected (PfORC1-2) rather than union of all datasets.

## Sheet: chip_orc1_t25_reps_intersect
chr	start	end	fold_enrichment	-LOG10(pvalue)	-LOG10(qvalue)	intersect A entry name
Pf3D7_01_v3	1883	2117	3.14353	141.67126	138.85094	orc1_t25_rep1_peak_1
Pf3D7_01_v3	27506	28183	2.1922	49.62273	47.47008	orc1_t25_rep1_peak_10
Pf3D7_01_v3	37117	37187	1.81978	40.68788	38.69706	orc1_t25_rep1_peak_12
Pf3D7_01_v3	38934	39048	2.31839	73.644	71.16206	orc1_t25_rep1_peak_13
Pf3D7_01_v3	43867	43936	1.55321	19.71066	18.20456	orc1_t25_rep1_peak_16
Pf3D7_01_v3	51578	51676	1.67486	25.30634	23.64823	orc1_t25_rep1_peak_17
Pf3D7_01_v3	53782	53833	2.00301	47.63232	45.51296	orc1_t25_rep1_peak_19
Pf3D7_01_v3	63132	63215	1.9071	39.98913	38.01189	orc1_t25_rep1_peak_21
Pf3D7_01_v3	69337	69402	1.83426	37.462	35.53489	orc1_t25_rep1_peak_23
Pf3D7_01_v3	69762	70142	1.83426	37.462	35.53489	orc1_t25_rep1_peak_23
Pf3D7_01_v3	71896	72331	1.82507	32.47569	30.65032	orc1_t25_rep1_peak_24
Pf3D7_01_v3	76447	76935	1.43271	10.8414	9.62214	orc1_t25_rep1_peak_26
Pf3D7_01_v3	78300	78404	2.28151	83.38906	80.81734	orc1_t25_rep1_peak_27
Pf3D7_01_v3	81730	81833	1.79121	29.00173	27.25277	orc1_t25_rep1_peak_28
Pf3D7_01_v3	95758	95923	1.89588	43.58625	41.5414	orc1_t25_rep1_peak_32
Pf3D7_01_v3	99238	99332	2.21107	72.94491	70.47027	orc1_t25_rep1_peak_33
Pf3D7_01_v3	102195	102382	2.21107	72.94491	70.47027	orc1_t25_rep1_peak_33
Pf3D7_01_v3	115451	115558	2.06334	46.94213	44.835	orc1_t25_rep1_peak_34
Pf3D7_01_v3	119311	119399	1.76835	29.2622	27.50714	orc1_t25_rep1_peak_35
Pf3D7_01_v3	120555	120951	1.76835	29.2622	27.50714	orc1_t25_rep1_peak_35
Pf3D7_01_v3	124748	124825	1.65042	23.58865	21.97656	orc1_t25_rep1_peak_36
Pf3D7_01_v3	125354	125414	1.65042	23.58865	21.97656	orc1_t25_rep1_peak_36
Pf3D7_01_v3	141509	141855	1.17906	2.54786	1.77413	orc1_t25_rep1_peak_42
Pf3D7_01_v3	148023	148657	1.59956	19.11416	17.62473	orc1_t25_rep1_peak_44
Pf3D7_01_v3	149602	149799	1.59956	19.11416	17.62473	orc1_t25_rep1_peak_44
Pf3D7_01_v3	151618	151805	1.26406	5.67956	4.6982	orc1_t25_rep1_peak_45
Pf3D7_01_v3	183541	184069	1.66816	25.49953	23.83647	orc1_t25_rep1_peak_49
Pf3D7_01_v3	192283	192788	1.83595	40.28796	38.3049	orc1_t25_rep1_peak_51
Pf3D7_01_v3	193399	195112	1.61286	19.35893	17.86257	orc1_t25_rep1_peak_52
Pf3D7_01_v3	207768	208101	1.3397	7.18683	6.1269	orc1_t25_rep1_peak_59
Pf3D7_01_v3	211125	211429	1.29439	5.67824	4.69696	orc1_t25_rep1_peak_60
Pf3D7_01_v3	217438	217509	1.5844	15.50982	14.12701	orc1_t25_rep1_peak_62
Pf3D7_01_v3	239352	239669	1.26397	5.74579	4.76083	orc1_t25_rep1_peak_68
Pf3D7_01_v3	249394	250287	1.29611	5.72512	4.74124	orc1_t25_rep1_peak_71
Pf3D7_01_v3	256198	256656	1.31857	5.9729	4.97546	orc1_t25_rep1_peak_73
Pf3D7_01_v3	261677	261755	1.31021	6.4779	5.45377	orc1_t25_rep1_peak_74
Pf3D7_01_v3	276341	276891	1.41198	9.1587	8.00802	orc1_t25_rep1_peak_77
Pf3D7_01_v3	279162	279631	1.62938	16.99003	15.56154	orc1_t25_rep1_peak_78
Pf3D7_01_v3	308368	308640	1.58043	21.25101	19.70232	orc1_t25_rep1_peak_86
Pf3D7_01_v3	337541	337611	1.38626	11.66357	10.41262	orc1_t25_rep1_peak_92
Pf3D7_01_v3	338336	338505	1.38626	11.66357	10.41262	orc1_t25_rep1_peak_92
Pf3D7_01_v3	349200	349741	2.5057	88.31947	85.70699	orc1_t25_rep1_peak_95
Pf3D7_01_v3	368672	368772	1.40104	9.94993	8.76624	orc1_t25_rep1_peak_101
Pf3D7_01_v3	388381	388934	1.46454	11.14025	9.90941	orc1_t25_rep1_peak_105
Pf3D7_01_v3	390676	390806	1.50501	13.30665	11.99678	orc1_t25_rep1_peak_106
Pf3D7_01_v3	394028	394395	1.53682	12.01043	10.74655	orc1_t25_rep1_peak_108
Pf3D7_01_v3	396610	396672	1.57839	21.34365	19.79243	orc1_t25_rep1_peak_109
Pf3D7_01_v3	397201	397331	1.57839	21.34365	19.79243	orc1_t25_rep1_peak_109
Pf3D7_01_v3	400974	401051	1.43988	12.87685	11.58183	orc1_t25_rep1_peak_110
Pf3D7_01_v3	401496	402601	1.43988	12.87685	11.58183	orc1_t25_rep1_peak_110
Pf3D7_01_v3	405868	406173	1.35058	7.40798	6.33725	orc1_t25_rep1_peak_111
Pf3D7_01_v3	406451	407522	1.53986	15.57796	14.19292	orc1_t25_rep1_peak_112
Pf3D7_01_v3	409739	410012	1.19564	3.06397	2.24968	orc1_t25_rep1_peak_114
Pf3D7_01_v3	413793	413883	1.81164	31.97486	30.15985	orc1_t25_rep1_peak_116
Pf3D7_01_v3	426278	426855	1.45757	11.65682	10.40611	orc1_t25_rep1_peak_119
Pf3D7_01_v3	434098	434564	1.22686	4.09435	3.20817	orc1_t25_rep1_peak_121
Pf3D7_01_v3	440795	441302	1.32782	4.68775	3.76422	orc1_t25_rep1_peak_124
Pf3D7_01_v3	451696	452411	1.60275	16.43626	15.0247	orc1_t25_rep1_peak_126
Pf3D7_01_v3	454833	455279	1.56061	17.3295	15.89095	orc1_t25_rep1_peak_127
Pf3D7_01_v3	460648	461337	1.69047	16.54005	15.12535	orc1_t25_rep1_peak_129
Pf3D7_01_v3	464719	465896	1.40785	10.5891	9.37978	orc1_t25_rep1_peak_131
Pf3D7_01_v3	480175	480930	1.93839	34.07632	32.21788	orc1_t25_rep1_peak_136
Pf3D7_01_v3	487785	487991	1.93978	47.20618	45.09442	orc1_t25_rep1_peak_137
Pf3D7_01_v3	495192	496138	1.51276	13.32989	12.01921	orc1_t25_rep1_peak_139
Pf3D7_01_v3	496663	496973	1.37077	7.96421	6.86676	orc1_t25_rep1_peak_140
Pf3D7_01_v3	497329	497769	1.2102	3.62867	2.77364	orc1_t25_rep1_peak_141
Pf3D7_01_v3	499846	500189	1.25691	4.56371	3.64772	orc1_t25_rep1_peak_143
Pf3D7_01_v3	509091	509240	1.57594	20.70639	19.17261	orc1_t25_rep1_peak_146
Pf3D7_01_v3	512069	512358	2.22559	54.86599	52.62786	orc1_t25_rep1_peak_147
Pf3D7_01_v3	515953	517057	1.39806	9.39549	8.2348	orc1_t25_rep1_peak_148
Pf3D7_01_v3	517514	517765	1.24398	4.5527	3.63761	orc1_t25_rep1_peak_149
Pf3D7_01_v3	521429	521705	1.63933	14.59964	13.2464	orc1_t25_rep1_peak_150
Pf3D7_01_v3	534827	536279	1.33256	6.75229	5.71416	orc1_t25_rep1_peak_155
Pf3D7_01_v3	537100	537695	1.70407	22.50269	20.91997	orc1_t25_rep1_peak_156
Pf3D7_01_v3	545646	545722	1.99518	43.89889	41.84821	orc1_t25_rep1_peak_157
Pf3D7_01_v3	561244	561297	1.44897	12.96614	11.66803	orc1_t25_rep1_peak_162
Pf3D7_01_v3	572211	572595	1.42454	8.51227	7.38992	orc1_t25_rep1_peak_164
Pf3D7_01_v3	578383	578443	1.73765	29.39097	27.63299	orc1_t25_rep1_peak_165
Pf3D7_01_v3	583512	583844	1.642	24.31954	22.68756	orc1_t25_rep1_peak_167
Pf3D7_01_v3	599356	599490	1.64026	23.12843	21.52885	orc1_t25_rep1_peak_172
Pf3D7_01_v3	600694	600809	1.53039	18.56704	17.09301	orc1_t25_rep1_peak_173
Pf3D7_01_v3	601762	601936	1.53039	18.56704	17.09301	orc1_t25_rep1_peak_173
Pf3D7_01_v3	604464	604571	2.27565	64.01673	61.6466	orc1_t25_rep1_peak_174
Pf3D7_01_v3	605488	605575	2.27565	64.01673	61.6466	orc1_t25_rep1_peak_174
Pf3D7_01_v3	607324	607433	1.89461	43.21508	41.17735	orc1_t25_rep1_peak_175
Pf3D7_01_v3	608584	608677	1.89461	43.21508	41.17735	orc1_t25_rep1_peak_175
Pf3D7_01_v3	609580	609667	2.60323	85.91233	83.31866	orc1_t25_rep1_peak_176
Pf3D7_01_v3	616083	617230	3.79459	225.70886	222.73734	orc1_t25_rep1_peak_177
Pf3D7_02_v3	22	328	5.156	844.21606	840.35419	orc1_t25_rep1_peak_185
Pf3D7_02_v3	3273	4037	2.44961	99.98847	97.30325	orc1_t25_rep1_peak_186
Pf3D7_02_v3	23062	23917	2.65908	100.73016	98.04157	orc1_t25_rep1_peak_192
Pf3D7_02_v3	29854	29906	1.49495	15.28547	13.90983	orc1_t25_rep1_peak_194
Pf3D7_02_v3	48896	48966	1.83484	33.51117	31.66458	orc1_t25_rep1_peak_200
Pf3D7_02_v3	54281	55037	1.43757	12.18357	10.91319	orc1_t25_rep1_peak_202
Pf3D7_02_v3	57380	57436	1.97377	41.4098	39.40551	orc1_t25_rep1_peak_203
Pf3D7_02_v3	63342	63396	1.95963	40.09219	38.11289	orc1_t25_rep1_peak_204
Pf3D7_02_v3	73495	73992	1.56476	17.08917	15.65772	orc1_t25_rep1_peak_206
Pf3D7_02_v3	83635	83838	1.47257	15.44283	14.06217	orc1_t25_rep1_peak_209
Pf3D7_02_v3	87701	88142	1.67009	20.70388	19.17017	orc1_t25_rep1_peak_211
Pf3D7_02_v3	105146	105221	2.58961	94.81616	92.16	orc1_t25_rep1_peak_213
Pf3D7_02_v3	109687	110164	1.66157	25.29866	23.64084	orc1_t25_rep1_peak_214
Pf3D7_02_v3	120624	120867	2.04695	52.84264	50.63728	orc1_t25_rep1_peak_217
Pf3D7_02_v3	121146	121555	2.04695	52.84264	50.63728	orc1_t25_rep1_peak_217
Pf3D7_02_v3	127904	128369	2.38205	86.7907	84.18992	orc1_t25_rep1_peak_218
Pf3D7_02_v3	144832	145115	1.58112	18.81921	17.33815	orc1_t25_rep1_peak_223
Pf3D7_02_v3	153559	154030	1.70105	24.98382	23.33418	orc1_t25_rep1_peak_225
Pf3D7_02_v3	156538	156906	1.33199	5.94244	4.9467	orc1_t25_rep1_peak_226
Pf3D7_02_v3	168976	169115	1.49808	19.14726	17.65692	orc1_t25_rep1_peak_227
Pf3D7_02_v3	170014	170143	1.49808	19.14726	17.65692	orc1_t25_rep1_peak_227
Pf3D7_02_v3	187279	187851	1.80813	31.66582	29.85734	orc1_t25_rep1_peak_232
Pf3D7_02_v3	196045	196431	1.28379	5.97717	4.97947	orc1_t25_rep1_peak_234
Pf3D7_02_v3	198427	198592	1.18413	2.54362	1.77029	orc1_t25_rep1_peak_235
Pf3D7_02_v3	202924	203517	1.26443	3.95445	3.07743	orc1_t25_rep1_peak_237
Pf3D7_02_v3	207173	207368	1.64736	23.7158	22.10024	orc1_t25_rep1_peak_238
Pf3D7_02_v3	215041	215184	1.31739	6.20864	5.19863	orc1_t25_rep1_peak_242
Pf3D7_02_v3	248975	249104	1.7468	29.14075	27.38859	orc1_t25_rep1_peak_250
Pf3D7_02_v3	250090	250146	1.28335	6.21037	5.20029	orc1_t25_rep1_peak_251
Pf3D7_02_v3	255496	256130	1.43808	11.60638	10.35766	orc1_t25_rep1_peak_252
Pf3D7_02_v3	266604	266820	1.22287	4.8474	3.91424	orc1_t25_rep1_peak_256
Pf3D7_02_v3	274427	274479	2.67641	100.77702	98.08825	orc1_t25_rep1_peak_259
Pf3D7_02_v3	276021	276510	1.77372	28.27612	26.54429	orc1_t25_rep1_peak_260
Pf3D7_02_v3	277555	278383	2.01349	39.85085	37.87635	orc1_t25_rep1_peak_261
Pf3D7_02_v3	286966	287048	1.37223	8.77547	7.64153	orc1_t25_rep1_peak_263
Pf3D7_02_v3	290754	291411	1.33569	6.84298	5.80023	orc1_t25_rep1_peak_265
Pf3D7_02_v3	296788	297289	1.84733	30.50567	28.72212	orc1_t25_rep1_peak_267
Pf3D7_02_v3	303701	303787	1.61622	20.54749	19.01807	orc1_t25_rep1_peak_270
Pf3D7_02_v3	311868	311956	2.28702	50.84846	48.67508	orc1_t25_rep1_peak_273
Pf3D7_02_v3	316389	316494	1.74272	23.03812	21.44112	orc1_t25_rep1_peak_275
Pf3D7_02_v3	317683	317740	1.83066	27.48084	25.76811	orc1_t25_rep1_peak_276
Pf3D7_02_v3	331342	332239	1.70521	21.70816	20.14684	orc1_t25_rep1_peak_279
Pf3D7_02_v3	336450	336502	1.40724	9.45174	8.28859	orc1_t25_rep1_peak_281
Pf3D7_02_v3	338607	338666	1.3298	7.95169	6.85482	orc1_t25_rep1_peak_282
Pf3D7_02_v3	345350	345792	1.36825	8.52184	7.39909	orc1_t25_rep1_peak_283
Pf3D7_02_v3	347512	347937	1.4568	11.40655	10.1654	orc1_t25_rep1_peak_284
Pf3D7_02_v3	348942	349381	1.53392	12.06219	10.79638	orc1_t25_rep1_peak_285
Pf3D7_02_v3	354631	355555	1.33604	8.80195	7.66686	orc1_t25_rep1_peak_286
Pf3D7_02_v3	355777	356139	1.40348	9.07501	7.92792	orc1_t25_rep1_peak_287
Pf3D7_02_v3	372704	372859	2.45625	78.9426	76.41103	orc1_t25_rep1_peak_292
Pf3D7_02_v3	382037	382096	1.42732	11.12455	9.8943	orc1_t25_rep1_peak_296
Pf3D7_02_v3	388988	389490	1.56375	12.15717	10.88778	orc1_t25_rep1_peak_298
Pf3D7_02_v3	401220	401334	2.49596	79.99169	77.4501	orc1_t25_rep1_peak_301
Pf3D7_02_v3	415292	415852	1.50945	14.4221	13.07467	orc1_t25_rep1_peak_304
Pf3D7_02_v3	419183	420186	1.77673	28.96423	27.21613	orc1_t25_rep1_peak_305
Pf3D7_02_v3	430016	430356	1.37921	8.18219	7.07475	orc1_t25_rep1_peak_307
Pf3D7_02_v3	444141	444477	1.75259	20.67219	19.1394	orc1_t25_rep1_peak_310
Pf3D7_02_v3	446087	447235	1.50469	15.52256	14.13947	orc1_t25_rep1_peak_312
Pf3D7_02_v3	451701	452852	1.51256	15.73611	14.34611	orc1_t25_rep1_peak_313
Pf3D7_02_v3	463204	463423	1.38192	9.81907	8.64069	orc1_t25_rep1_peak_316
Pf3D7_02_v3	469834	470267	1.30374	5.86256	4.87111	orc1_t25_rep1_peak_318
Pf3D7_02_v3	470641	471629	1.48596	13.00096	11.7016	orc1_t25_rep1_peak_319
Pf3D7_02_v3	475326	476116	1.48351	11.81726	10.56058	orc1_t25_rep1_peak_322
Pf3D7_02_v3	487152	487518	1.64925	25.35394	23.69471	orc1_t25_rep1_peak_324
Pf3D7_02_v3	490201	490635	1.59953	16.52448	15.11016	orc1_t25_rep1_peak_325
Pf3D7_02_v3	494143	494212	1.77021	31.32001	29.51886	orc1_t25_rep1_peak_326
Pf3D7_02_v3	495305	495559	1.31629	4.32384	3.42287	orc1_t25_rep1_peak_327
Pf3D7_02_v3	523480	523982	1.74107	26.58434	24.89374	orc1_t25_rep1_peak_334
Pf3D7_02_v3	530275	530883	1.39192	9.40753	8.2463	orc1_t25_rep1_peak_336
Pf3D7_02_v3	533371	533436	1.53517	14.11745	12.78007	orc1_t25_rep1_peak_337
Pf3D7_02_v3	538232	539348	1.60055	17.65208	16.20417	orc1_t25_rep1_peak_338
Pf3D7_02_v3	548867	549181	1.24124	3.12792	2.30914	orc1_t25_rep1_peak_340
Pf3D7_02_v3	562793	563098	1.66054	23.8545	22.23513	orc1_t25_rep1_peak_347
Pf3D7_02_v3	569495	570151	1.4877	13.18975	11.88379	orc1_t25_rep1_peak_349
Pf3D7_02_v3	570567	571445	1.24834	4.68863	3.76502	orc1_t25_rep1_peak_350
Pf3D7_02_v3	578669	579469	1.48692	13.34318	12.03201	orc1_t25_rep1_peak_353
Pf3D7_02_v3	582862	583091	1.27012	5.62888	4.65043	orc1_t25_rep1_peak_355
Pf3D7_02_v3	594784	596406	1.45581	12.22938	10.95733	orc1_t25_rep1_peak_362
Pf3D7_02_v3	596905	597340	1.45581	12.22938	10.95733	orc1_t25_rep1_peak_362
Pf3D7_02_v3	598827	599366	1.67432	20.83174	19.29458	orc1_t25_rep1_peak_363
Pf3D7_02_v3	605974	606350	1.36511	8.92554	7.78498	orc1_t25_rep1_peak_364
Pf3D7_02_v3	611132	611258	1.5743	18.0805	16.62038	orc1_t25_rep1_peak_367
Pf3D7_02_v3	634593	634684	1.5819	20.33027	18.80677	orc1_t25_rep1_peak_373
Pf3D7_02_v3	641545	641758	1.94695	42.64259	40.61556	orc1_t25_rep1_peak_375
Pf3D7_02_v3	643771	644323	1.29824	6.44765	5.42508	orc1_t25_rep1_peak_376
Pf3D7_02_v3	649060	649181	1.61241	19.21017	17.71805	orc1_t25_rep1_peak_379
Pf3D7_02_v3	649980	650082	1.61241	19.21017	17.71805	orc1_t25_rep1_peak_379
Pf3D7_02_v3	653189	653418	1.31022	7.22974	6.1678	orc1_t25_rep1_peak_380
Pf3D7_02_v3	658927	659149	1.64805	21.65084	20.09121	orc1_t25_rep1_peak_381
Pf3D7_02_v3	660581	660967	1.22093	3.86878	2.99751	orc1_t25_rep1_peak_382
Pf3D7_02_v3	673461	673548	1.53762	15.23852	13.86427	orc1_t25_rep1_peak_386
Pf3D7_02_v3	680803	681287	1.30508	5.56077	4.58604	orc1_t25_rep1_peak_388
Pf3D7_02_v3	683214	683717	1.23944	4.38518	3.48054	orc1_t25_rep1_peak_390
Pf3D7_02_v3	687242	688524	1.45229	13.13177	11.82794	orc1_t25_rep1_peak_391
Pf3D7_02_v3	692776	693402	1.51027	13.33756	12.0266	orc1_t25_rep1_peak_392
Pf3D7_02_v3	694436	694532	1.59727	17.85104	16.39744	orc1_t25_rep1_peak_393
Pf3D7_02_v3	709341	709471	1.41705	11.60874	10.35995	orc1_t25_rep1_peak_396
Pf3D7_02_v3	719961	720541	1.92655	33.07295	31.23537	orc1_t25_rep1_peak_397
Pf3D7_02_v3	750047	751280	1.65728	19.92915	18.41689	orc1_t25_rep1_peak_403
Pf3D7_02_v3	763568	764232	1.32809	7.34922	6.28133	orc1_t25_rep1_peak_410
Pf3D7_02_v3	779479	780017	1.44152	10.78885	9.57169	orc1_t25_rep1_peak_415
Pf3D7_02_v3	787346	787681	1.32523	6.94823	5.90011	orc1_t25_rep1_peak_419
Pf3D7_02_v3	805402	805534	1.78784	31.60221	29.79503	orc1_t25_rep1_peak_422
Pf3D7_02_v3	809430	809860	1.42013	11.07569	9.84736	orc1_t25_rep1_peak_423
Pf3D7_02_v3	813762	814375	1.65083	21.02674	19.48423	orc1_t25_rep1_peak_424
Pf3D7_02_v3	823890	824585	1.76806	38.78269	36.82897	orc1_t25_rep1_peak_425
Pf3D7_02_v3	831522	831997	1.48373	16.24274	14.83707	orc1_t25_rep1_peak_426
Pf3D7_02_v3	834268	834615	1.63013	21.05643	19.51311	orc1_t25_rep1_peak_427
Pf3D7_02_v3	860787	861412	1.5027	15.53185	14.14831	orc1_t25_rep1_peak_432
Pf3D7_02_v3	866981	867329	1.28305	5.43605	4.46839	orc1_t25_rep1_peak_433
Pf3D7_02_v3	881565	882020	1.8903	35.85146	33.9565	orc1_t25_rep1_peak_438
Pf3D7_02_v3	883478	883544	1.61165	18.9626	17.47753	orc1_t25_rep1_peak_439
Pf3D7_02_v3	884103	884252	1.61165	18.9626	17.47753	orc1_t25_rep1_peak_439
Pf3D7_02_v3	886819	886890	1.78952	33.23011	31.38919	orc1_t25_rep1_peak_440
Pf3D7_02_v3	899625	899690	1.97402	40.85273	38.85876	orc1_t25_rep1_peak_444
Pf3D7_02_v3	904820	904879	1.90014	35.62683	33.73625	orc1_t25_rep1_peak_446
Pf3D7_02_v3	909815	909866	1.82783	37.67332	35.74179	orc1_t25_rep1_peak_448
Pf3D7_02_v3	910886	910947	1.82783	37.67332	35.74179	orc1_t25_rep1_peak_448
Pf3D7_02_v3	913514	913602	2.19312	63.66075	61.29528	orc1_t25_rep1_peak_449
Pf3D7_02_v3	916376	916554	1.5998	25.20744	23.55194	orc1_t25_rep1_peak_450
Pf3D7_02_v3	917554	917614	1.5998	25.20744	23.55194	orc1_t25_rep1_peak_450
Pf3D7_02_v3	918273	918330	2.67572	92.00697	89.36813	orc1_t25_rep1_peak_451
Pf3D7_02_v3	924986	925826	5.80941	714.0968	710.3999	orc1_t25_rep1_peak_452
Pf3D7_02_v3	939479	939849	2.20396	75.30162	72.80362	orc1_t25_rep1_peak_456
Pf3D7_02_v3	946305	946573	5.7596	1433.51001	1429.00598	orc1_t25_rep1_peak_457
Pf3D7_03_v3	1086	1176	5.53095	526.72424	523.2749	orc1_t25_rep1_peak_458
Pf3D7_03_v3	1480	2128	3.37094	124.02201	121.2486	orc1_t25_rep1_peak_459
Pf3D7_03_v3	2415	2497	5.74301	1213.12598	1208.8291	orc1_t25_rep1_peak_460
Pf3D7_03_v3	14219	14845	1.29383	8.9087	7.76889	orc1_t25_rep1_peak_463
Pf3D7_03_v3	34760	35483	3.84964	228.38174	225.40623	orc1_t25_rep1_peak_472
Pf3D7_03_v3	42254	42308	2.67091	90.324	87.69642	orc1_t25_rep1_peak_473
Pf3D7_03_v3	43117	43211	1.8385	40.64973	38.65959	orc1_t25_rep1_peak_474
Pf3D7_03_v3	44330	44527	1.8385	40.64973	38.65959	orc1_t25_rep1_peak_474
Pf3D7_03_v3	47242	47329	2.25631	66.12379	63.72623	orc1_t25_rep1_peak_475
Pf3D7_03_v3	50981	51158	1.40998	12.61086	11.32512	orc1_t25_rep1_peak_476
Pf3D7_03_v3	55330	55385	2.00434	42.88038	40.84887	orc1_t25_rep1_peak_478
Pf3D7_03_v3	65695	65754	1.96398	42.57349	40.54782	orc1_t25_rep1_peak_481
Pf3D7_03_v3	69768	69957	1.55103	16.54742	15.13255	orc1_t25_rep1_peak_483
Pf3D7_03_v3	83085	83143	1.63139	23.27104	21.66763	orc1_t25_rep1_peak_486
Pf3D7_03_v3	91231	91309	1.57699	19.73561	18.22872	orc1_t25_rep1_peak_488
Pf3D7_03_v3	96905	97307	1.52023	15.56458	14.18009	orc1_t25_rep1_peak_490
Pf3D7_03_v3	104600	104723	1.85371	39.91011	37.93448	orc1_t25_rep1_peak_492
Pf3D7_03_v3	116300	116706	1.54191	16.30774	14.90004	orc1_t25_rep1_peak_495
Pf3D7_03_v3	117084	117465	1.26525	5.94854	4.95252	orc1_t25_rep1_peak_496
Pf3D7_03_v3	119530	120163	1.24597	4.15021	3.26054	orc1_t25_rep1_peak_497
Pf3D7_03_v3	129963	130019	1.49068	14.26324	12.92108	orc1_t25_rep1_peak_502
Pf3D7_03_v3	134707	136124	1.68676	22.21614	20.64104	orc1_t25_rep1_peak_503
Pf3D7_03_v3	140532	140643	1.7311	26.9373	25.23787	orc1_t25_rep1_peak_505
Pf3D7_03_v3	155930	156079	1.34937	7.71828	6.63257	orc1_t25_rep1_peak_510
Pf3D7_03_v3	159425	159502	1.18068	2.80861	2.01415	orc1_t25_rep1_peak_511
Pf3D7_03_v3	161054	161133	1.35891	8.26999	7.1586	orc1_t25_rep1_peak_512
Pf3D7_03_v3	169812	169931	1.74469	25.451	23.78918	orc1_t25_rep1_peak_514
Pf3D7_03_v3	199790	199897	1.57748	17.9839	16.52652	orc1_t25_rep1_peak_518
Pf3D7_03_v3	204755	204869	1.44007	11.94384	10.68241	orc1_t25_rep1_peak_519
Pf3D7_03_v3	208813	208929	1.32547	7.57321	6.49444	orc1_t25_rep1_peak_520
Pf3D7_03_v3	212903	213357	1.38996	8.53614	7.41275	orc1_t25_rep1_peak_521
Pf3D7_03_v3	222408	222529	2.96846	171.96852	169.08707	orc1_t25_rep1_peak_523
Pf3D7_03_v3	224209	224281	1.40443	8.78301	7.6487	orc1_t25_rep1_peak_525
Pf3D7_03_v3	225140	225372	1.40443	8.78301	7.6487	orc1_t25_rep1_peak_525
Pf3D7_03_v3	234393	234561	1.47623	13.96319	12.63101	orc1_t25_rep1_peak_528
Pf3D7_03_v3	237244	237808	1.47524	13.42131	12.10751	orc1_t25_rep1_peak_529
Pf3D7_03_v3	238685	238753	1.43293	11.30901	10.07164	orc1_t25_rep1_peak_530
Pf3D7_03_v3	269311	269698	1.69077	22.59663	21.01135	orc1_t25_rep1_peak_537
Pf3D7_03_v3	272938	273301	1.30511	5.35484	4.3919	orc1_t25_rep1_peak_538
Pf3D7_03_v3	275932	276105	1.44634	12.53649	11.25332	orc1_t25_rep1_peak_539
Pf3D7_03_v3	277320	277526	1.44634	12.53649	11.25332	orc1_t25_rep1_peak_539
Pf3D7_03_v3	278997	279527	1.9356	28.44941	26.71357	orc1_t25_rep1_peak_540
Pf3D7_03_v3	283247	283721	1.60559	21.91847	20.35146	orc1_t25_rep1_peak_541
Pf3D7_03_v3	284251	284511	1.60559	21.91847	20.35146	orc1_t25_rep1_peak_541
Pf3D7_03_v3	306156	306217	1.53647	17.38634	15.94609	orc1_t25_rep1_peak_546
Pf3D7_03_v3	315032	315097	1.74435	28.50204	26.76498	orc1_t25_rep1_peak_548
Pf3D7_03_v3	318765	319399	1.4066	8.80361	7.66836	orc1_t25_rep1_peak_549
Pf3D7_03_v3	337348	337416	1.33521	9.87168	8.69123	orc1_t25_rep1_peak_552
Pf3D7_03_v3	345954	346495	1.52791	16.71867	15.29841	orc1_t25_rep1_peak_555
Pf3D7_03_v3	348083	348401	1.36442	9.1346	7.98504	orc1_t25_rep1_peak_556
Pf3D7_03_v3	354469	354971	1.32371	7.11136	6.05507	orc1_t25_rep1_peak_560
Pf3D7_03_v3	363925	363979	1.22592	4.23168	3.33664	orc1_t25_rep1_peak_563
Pf3D7_03_v3	379168	379230	1.33408	6.7622	5.72341	orc1_t25_rep1_peak_567
Pf3D7_03_v3	381406	381490	1.49196	13.16662	11.86151	orc1_t25_rep1_peak_568
Pf3D7_03_v3	382005	382930	1.30503	5.97145	4.97405	orc1_t25_rep1_peak_569
Pf3D7_03_v3	389849	390789	1.44637	11.86889	10.61023	orc1_t25_rep1_peak_570
Pf3D7_03_v3	391032	392696	1.52704	18.33129	16.8641	orc1_t25_rep1_peak_571
Pf3D7_03_v3	397776	398426	1.52026	19.81544	18.30626	orc1_t25_rep1_peak_572
Pf3D7_03_v3	403729	403829	1.88829	36.0359	34.13727	orc1_t25_rep1_peak_573
Pf3D7_03_v3	407984	408314	1.52559	13.59349	12.27378	orc1_t25_rep1_peak_574
Pf3D7_03_v3	409834	410230	1.62578	21.96531	20.39704	orc1_t25_rep1_peak_575
Pf3D7_03_v3	410468	410942	1.80939	25.3547	23.6954	orc1_t25_rep1_peak_576
Pf3D7_03_v3	423593	423986	1.61024	17.48895	16.04568	orc1_t25_rep1_peak_579
Pf3D7_03_v3	428263	429029	1.39302	12.48778	11.20644	orc1_t25_rep1_peak_580
Pf3D7_03_v3	429440	430909	1.64151	23.97216	22.34958	orc1_t25_rep1_peak_581
Pf3D7_03_v3	435417	435537	1.75493	30.66616	28.87902	orc1_t25_rep1_peak_583
Pf3D7_03_v3	443663	443783	1.62786	20.99654	19.45493	orc1_t25_rep1_peak_588
Pf3D7_03_v3	449880	450293	1.34865	9.0915	7.94375	orc1_t25_rep1_peak_591
Pf3D7_03_v3	463864	464143	1.25787	4.02591	3.14403	orc1_t25_rep1_peak_594
Pf3D7_03_v3	489483	489900	1.2142	3.19527	2.37148	orc1_t25_rep1_peak_602
Pf3D7_03_v3	493395	493574	1.56669	17.47805	16.03517	orc1_t25_rep1_peak_603
Pf3D7_03_v3	493913	495146	1.5711	16.65807	15.23963	orc1_t25_rep1_peak_604
Pf3D7_03_v3	519060	519234	1.65356	26.76568	25.07055	orc1_t25_rep1_peak_615
Pf3D7_03_v3	519624	520467	1.65356	26.76568	25.07055	orc1_t25_rep1_peak_615
Pf3D7_03_v3	525420	525985	1.56907	10.64085	9.42947	orc1_t25_rep1_peak_616
Pf3D7_03_v3	529719	530637	1.77899	31.43408	29.63053	orc1_t25_rep1_peak_617
Pf3D7_03_v3	541885	541943	1.47305	11.28234	10.04592	orc1_t25_rep1_peak_620
Pf3D7_03_v3	549372	550407	1.38168	10.58385	9.37482	orc1_t25_rep1_peak_623
Pf3D7_03_v3	552042	552174	1.79318	26.74057	25.04599	orc1_t25_rep1_peak_624
Pf3D7_03_v3	552599	552656	1.79318	26.74057	25.04599	orc1_t25_rep1_peak_624
Pf3D7_03_v3	572703	573078	1.25243	4.01961	3.13818	orc1_t25_rep1_peak_625
Pf3D7_03_v3	579608	579672	1.64357	20.98352	19.44218	orc1_t25_rep1_peak_628
Pf3D7_03_v3	589987	590652	1.7092	27.87049	26.14829	orc1_t25_rep1_peak_630
Pf3D7_03_v3	604526	605007	1.44572	9.97144	8.7869	orc1_t25_rep1_peak_634
Pf3D7_03_v3	605878	606529	1.26934	4.9236	3.98586	orc1_t25_rep1_peak_635
Pf3D7_03_v3	611760	611980	1.26924	3.94286	3.06692	orc1_t25_rep1_peak_637
Pf3D7_03_v3	613197	613396	1.60204	20.73345	19.19894	orc1_t25_rep1_peak_638
Pf3D7_03_v3	616263	616435	2.10876	46.04751	43.9568	orc1_t25_rep1_peak_640
Pf3D7_03_v3	636668	637219	1.42593	9.87627	8.69555	orc1_t25_rep1_peak_648
Pf3D7_03_v3	644804	645220	1.30897	5.51003	4.53811	orc1_t25_rep1_peak_651
Pf3D7_03_v3	646015	646885	1.62808	18.64067	17.16469	orc1_t25_rep1_peak_652
Pf3D7_03_v3	648910	649460	1.46024	11.52884	10.28298	orc1_t25_rep1_peak_653
Pf3D7_03_v3	654121	655051	1.75832	24.4991	22.86224	orc1_t25_rep1_peak_655
Pf3D7_03_v3	669876	670413	1.48584	13.6974	12.37406	orc1_t25_rep1_peak_660
Pf3D7_03_v3	675278	675626	1.53247	13.38691	12.07421	orc1_t25_rep1_peak_661
Pf3D7_03_v3	686316	686598	1.49828	10.16454	8.97226	orc1_t25_rep1_peak_663
Pf3D7_03_v3	692390	693182	1.44503	10.61761	9.40708	orc1_t25_rep1_peak_668
Pf3D7_03_v3	700210	700430	1.269	6.05888	5.05689	orc1_t25_rep1_peak_671
Pf3D7_03_v3	725561	725835	1.83486	22.66737	21.0802	orc1_t25_rep1_peak_680
Pf3D7_03_v3	728407	728849	1.2493	4.75619	3.8285	orc1_t25_rep1_peak_681
Pf3D7_03_v3	739777	739906	1.48392	11.61857	10.36939	orc1_t25_rep1_peak_687
Pf3D7_03_v3	740503	740682	1.48392	11.61857	10.36939	orc1_t25_rep1_peak_687
Pf3D7_03_v3	744822	744973	1.5129	15.7839	14.39236	orc1_t25_rep1_peak_688
Pf3D7_03_v3	753559	754072	1.40006	9.53113	8.36471	orc1_t25_rep1_peak_691
Pf3D7_03_v3	754485	755776	1.97863	42.73674	40.7079	orc1_t25_rep1_peak_692
Pf3D7_03_v3	757780	757867	1.91968	49.0875	46.94373	orc1_t25_rep1_peak_693
Pf3D7_03_v3	776905	777412	1.47985	11.69126	10.43922	orc1_t25_rep1_peak_696
Pf3D7_03_v3	784437	784598	1.73428	29.09901	27.34776	orc1_t25_rep1_peak_700
Pf3D7_03_v3	786189	786285	1.73428	29.09901	27.34776	orc1_t25_rep1_peak_700
Pf3D7_03_v3	788378	788814	2.11829	50.41564	48.24949	orc1_t25_rep1_peak_701
Pf3D7_03_v3	795670	796140	1.40318	10.46032	9.25606	orc1_t25_rep1_peak_705
Pf3D7_03_v3	797941	798081	1.64627	22.22012	20.64486	orc1_t25_rep1_peak_706
Pf3D7_03_v3	803954	804030	1.31509	6.60898	5.57809	orc1_t25_rep1_peak_711
Pf3D7_03_v3	811391	811447	1.44426	14.30802	12.96435	orc1_t25_rep1_peak_715
Pf3D7_03_v3	813220	813302	1.44426	14.30802	12.96435	orc1_t25_rep1_peak_715
Pf3D7_03_v3	823319	823761	1.20589	3.29614	2.46494	orc1_t25_rep1_peak_717
Pf3D7_03_v3	842614	843246	1.6409	17.3223	15.88401	orc1_t25_rep1_peak_719
Pf3D7_03_v3	844182	844238	1.6409	17.3223	15.88401	orc1_t25_rep1_peak_719
Pf3D7_03_v3	851000	851090	1.41934	10.07349	8.88488	orc1_t25_rep1_peak_723
Pf3D7_03_v3	872203	872376	1.76503	32.68917	30.85948	orc1_t25_rep1_peak_729
Pf3D7_03_v3	884366	884961	1.7327	24.5713	22.93248	orc1_t25_rep1_peak_733
Pf3D7_03_v3	898809	899064	1.44835	12.05201	10.78666	orc1_t25_rep1_peak_735
Pf3D7_03_v3	909309	909835	1.51741	14.64088	13.2864	orc1_t25_rep1_peak_738
Pf3D7_03_v3	916931	918502	1.35422	8.07739	6.9748	orc1_t25_rep1_peak_739
Pf3D7_03_v3	928613	929060	1.93857	35.79425	33.90038	orc1_t25_rep1_peak_743
Pf3D7_03_v3	938973	939285	1.15104	2.43385	1.66961	orc1_t25_rep1_peak_746
Pf3D7_03_v3	943781	944435	1.49522	11.46637	10.22291	orc1_t25_rep1_peak_747
Pf3D7_03_v3	948359	948768	1.61185	20.08854	18.57177	orc1_t25_rep1_peak_750
Pf3D7_03_v3	959686	960064	1.54744	19.42032	17.92229	orc1_t25_rep1_peak_754
Pf3D7_03_v3	972448	972500	1.87818	38.35143	36.40638	orc1_t25_rep1_peak_756
Pf3D7_03_v3	983700	983875	1.31512	8.28715	7.175	orc1_t25_rep1_peak_763
Pf3D7_03_v3	991632	991686	1.55556	18.78711	17.30701	orc1_t25_rep1_peak_765
Pf3D7_03_v3	992667	993634	1.55556	18.78711	17.30701	orc1_t25_rep1_peak_765
Pf3D7_03_v3	1010449	1010887	1.72849	26.20159	24.52053	orc1_t25_rep1_peak_769
Pf3D7_03_v3	1012666	1012930	1.6109	24.96749	23.3183	orc1_t25_rep1_peak_770
Pf3D7_03_v3	1013323	1013408	1.6109	24.96749	23.3183	orc1_t25_rep1_peak_770
Pf3D7_03_v3	1019865	1019943	1.9834	39.78067	37.80748	orc1_t25_rep1_peak_772
Pf3D7_03_v3	1022057	1022172	1.66861	26.79055	25.09472	orc1_t25_rep1_peak_773
Pf3D7_03_v3	1022938	1022989	1.66861	26.79055	25.09472	orc1_t25_rep1_peak_773
Pf3D7_03_v3	1024146	1024222	1.70198	27.74735	26.02824	orc1_t25_rep1_peak_774
Pf3D7_03_v3	1025281	1025386	1.70198	27.74735	26.02824	orc1_t25_rep1_peak_774
Pf3D7_03_v3	1030836	1031147	1.73221	33.47755	31.63166	orc1_t25_rep1_peak_776
Pf3D7_03_v3	1032985	1033057	2.58686	83.4847	80.91219	orc1_t25_rep1_peak_777
Pf3D7_03_v3	1039399	1040138	1.70748	23.28416	21.68044	orc1_t25_rep1_peak_778
Pf3D7_03_v3	1040432	1040627	4.28185	317.22629	314.11951	orc1_t25_rep1_peak_779
Pf3D7_03_v3	1060742	1063178	7.76896	2050.9187	2043.55078	orc1_t25_rep1_peak_783
Pf3D7_03_v3	1067862	1067919	7.76896	2050.9187	2043.55078	orc1_t25_rep1_peak_783
Pf3D7_04_v3	2001	2283	3.77802	393.30331	390.06366	orc1_t25_rep1_peak_784
Pf3D7_04_v3	26926	27376	1.69244	20.35918	18.8349	orc1_t25_rep1_peak_793
Pf3D7_04_v3	35255	35352	2.7198	88.35529	85.74258	orc1_t25_rep1_peak_794
Pf3D7_04_v3	36270	36391	1.99906	48.91205	46.77121	orc1_t25_rep1_peak_795
Pf3D7_04_v3	37535	37668	1.99906	48.91205	46.77121	orc1_t25_rep1_peak_795
Pf3D7_04_v3	38880	38988	2.01194	53.81128	51.58982	orc1_t25_rep1_peak_796
Pf3D7_04_v3	41978	42032	2.53501	85.71284	83.12096	orc1_t25_rep1_peak_797
Pf3D7_04_v3	43024	43092	2.53501	85.71284	83.12096	orc1_t25_rep1_peak_797
Pf3D7_04_v3	47642	47708	2.37603	61.91285	59.57017	orc1_t25_rep1_peak_799
Pf3D7_04_v3	56836	56963	2.37603	61.91285	59.57017	orc1_t25_rep1_peak_799
Pf3D7_04_v3	69917	70037	1.77877	29.36772	27.61027	orc1_t25_rep1_peak_803
Pf3D7_04_v3	82520	82608	1.88529	35.01592	33.13791	orc1_t25_rep1_peak_807
Pf3D7_04_v3	85699	85791	1.63891	22.28456	20.70759	orc1_t25_rep1_peak_808
Pf3D7_04_v3	92666	93468	1.87565	37.28733	35.36358	orc1_t25_rep1_peak_810
Pf3D7_04_v3	101236	102039	1.59913	19.84455	18.33459	orc1_t25_rep1_peak_811
Pf3D7_04_v3	115412	115616	2.30063	59.29929	56.99365	orc1_t25_rep1_peak_815
Pf3D7_04_v3	123717	124137	1.57275	20.50599	18.97765	orc1_t25_rep1_peak_816
Pf3D7_04_v3	124486	125165	1.57275	20.50599	18.97765	orc1_t25_rep1_peak_816
Pf3D7_04_v3	127180	127759	1.56322	20.44451	18.91787	orc1_t25_rep1_peak_817
Pf3D7_04_v3	129750	130033	1.30992	7.15974	6.10112	orc1_t25_rep1_peak_818
Pf3D7_04_v3	131377	131953	1.36998	7.73969	6.65295	orc1_t25_rep1_peak_819
Pf3D7_04_v3	132182	132240	1.8047	33.13171	31.29291	orc1_t25_rep1_peak_820
Pf3D7_04_v3	137885	138383	1.6644	18.23641	16.77183	orc1_t25_rep1_peak_822
Pf3D7_04_v3	150585	150944	1.33175	6.71203	5.67595	orc1_t25_rep1_peak_826
Pf3D7_04_v3	156862	156930	1.32781	6.89567	5.85034	orc1_t25_rep1_peak_828
Pf3D7_04_v3	159391	160028	1.49149	13.86251	12.53379	orc1_t25_rep1_peak_829
Pf3D7_04_v3	175403	176123	1.52234	16.53691	15.12232	orc1_t25_rep1_peak_833
Pf3D7_04_v3	176854	177223	1.56819	14.99641	13.63008	orc1_t25_rep1_peak_834
Pf3D7_04_v3	179535	180191	1.86894	40.07092	38.09208	orc1_t25_rep1_peak_835
Pf3D7_04_v3	184211	184678	1.52197	14.48298	13.13357	orc1_t25_rep1_peak_836
Pf3D7_04_v3	220062	220579	1.43859	11.65195	10.40148	orc1_t25_rep1_peak_841
Pf3D7_04_v3	236079	236202	2.00087	47.75809	45.63659	orc1_t25_rep1_peak_845
Pf3D7_04_v3	241492	242211	1.49199	12.9187	11.62227	orc1_t25_rep1_peak_847
Pf3D7_04_v3	253150	253819	1.56262	17.72033	16.27047	orc1_t25_rep1_peak_849
Pf3D7_04_v3	255742	256132	1.51346	12.4918	11.21027	orc1_t25_rep1_peak_850
Pf3D7_04_v3	265609	265761	1.45506	12.33859	11.0625	orc1_t25_rep1_peak_851
Pf3D7_04_v3	267290	268154	1.51235	13.28193	11.97285	orc1_t25_rep1_peak_852
Pf3D7_04_v3	286130	286529	1.49329	13.06085	11.75942	orc1_t25_rep1_peak_855
Pf3D7_04_v3	291885	291980	1.71394	24.74954	23.106	orc1_t25_rep1_peak_857
Pf3D7_04_v3	317581	318010	1.39063	7.83656	6.74522	orc1_t25_rep1_peak_863
Pf3D7_04_v3	322228	322662	1.48342	11.57139	10.32394	orc1_t25_rep1_peak_865
Pf3D7_04_v3	324552	324623	1.7697	29.628	27.86454	orc1_t25_rep1_peak_866
Pf3D7_04_v3	329217	329581	1.86207	28.34803	26.61457	orc1_t25_rep1_peak_867
Pf3D7_04_v3	336051	336448	2.23168	59.01667	56.71521	orc1_t25_rep1_peak_869
Pf3D7_04_v3	338223	338654	1.72879	21.80205	20.23815	orc1_t25_rep1_peak_870
Pf3D7_04_v3	338938	340228	1.47852	12.89836	11.60255	orc1_t25_rep1_peak_871
Pf3D7_04_v3	340887	340951	1.67447	21.92631	20.35906	orc1_t25_rep1_peak_872
Pf3D7_04_v3	354465	354939	1.30043	4.92304	3.98537	orc1_t25_rep1_peak_874
Pf3D7_04_v3	355458	357155	1.55487	16.03898	14.63961	orc1_t25_rep1_peak_875
Pf3D7_04_v3	362417	362973	1.49064	11.28712	10.05051	orc1_t25_rep1_peak_878
Pf3D7_04_v3	364469	364974	1.33648	6.00334	5.00429	orc1_t25_rep1_peak_879
Pf3D7_04_v3	374977	375364	1.34693	6.02952	5.02903	orc1_t25_rep1_peak_881
Pf3D7_04_v3	381229	381960	1.52408	14.08645	12.75009	orc1_t25_rep1_peak_884
Pf3D7_04_v3	392124	393197	1.33333	7.83979	6.74829	orc1_t25_rep1_peak_889
Pf3D7_04_v3	394156	394676	1.81605	31.30168	29.50099	orc1_t25_rep1_peak_890
Pf3D7_04_v3	399479	400385	1.64842	24.6094	22.96962	orc1_t25_rep1_peak_891
Pf3D7_04_v3	402232	402526	1.25584	4.32703	3.42584	orc1_t25_rep1_peak_893
Pf3D7_04_v3	422112	422648	1.84192	28.10011	26.3725	orc1_t25_rep1_peak_898
Pf3D7_04_v3	425071	425674	1.49249	12.47013	11.18936	orc1_t25_rep1_peak_899
Pf3D7_04_v3	436321	436980	1.36511	8.24142	7.13138	orc1_t25_rep1_peak_900
Pf3D7_04_v3	442366	442632	1.29311	5.90447	4.91078	orc1_t25_rep1_peak_904
Pf3D7_04_v3	447667	447780	1.68215	24.02376	22.39976	orc1_t25_rep1_peak_905
Pf3D7_04_v3	452148	452521	1.20467	3.12388	2.30537	orc1_t25_rep1_peak_907
Pf3D7_04_v3	467233	467311	1.43043	14.89871	13.53564	orc1_t25_rep1_peak_909
Pf3D7_04_v3	470873	471432	1.25875	4.96846	4.02794	orc1_t25_rep1_peak_910
Pf3D7_04_v3	472794	472862	1.40613	9.85459	8.67471	orc1_t25_rep1_peak_911
Pf3D7_04_v3	479338	480200	1.38026	8.92424	7.78372	orc1_t25_rep1_peak_912
Pf3D7_04_v3	482635	483028	1.28968	5.90036	4.90689	orc1_t25_rep1_peak_913
Pf3D7_04_v3	483275	483919	1.26581	5.14979	4.19864	orc1_t25_rep1_peak_914
Pf3D7_04_v3	492936	493471	1.75812	29.73388	27.96783	orc1_t25_rep1_peak_918
Pf3D7_04_v3	499680	500167	1.56196	14.50286	13.15279	orc1_t25_rep1_peak_919
Pf3D7_04_v3	538560	539150	1.52242	17.49175	16.04844	orc1_t25_rep1_peak_928
Pf3D7_04_v3	546000	546088	1.59221	21.04055	19.49772	orc1_t25_rep1_peak_930
Pf3D7_04_v3	548437	548488	2.47932	66.65507	64.25076	orc1_t25_rep1_peak_931
Pf3D7_04_v3	559391	559470	1.48089	13.8293	12.50163	orc1_t25_rep1_peak_932
Pf3D7_04_v3	563780	563860	2.46681	63.7401	61.37362	orc1_t25_rep1_peak_934
Pf3D7_04_v3	576686	576770	2.02801	50.43203	48.26558	orc1_t25_rep1_peak_935
Pf3D7_04_v3	579043	579125	2.74581	90.59358	87.96423	orc1_t25_rep1_peak_936
Pf3D7_04_v3	604125	604197	1.91283	34.62377	32.75378	orc1_t25_rep1_peak_939
Pf3D7_04_v3	614037	614124	1.84816	32.31028	30.48834	orc1_t25_rep1_peak_941
Pf3D7_04_v3	615509	616198	1.52285	13.25576	11.9476	orc1_t25_rep1_peak_942
Pf3D7_04_v3	623801	624241	1.50158	13.46801	12.15262	orc1_t25_rep1_peak_945
Pf3D7_04_v3	632417	632817	1.50193	12.13363	10.86509	orc1_t25_rep1_peak_948
Pf3D7_04_v3	636984	637340	1.39149	10.43892	9.23554	orc1_t25_rep1_peak_949
Pf3D7_04_v3	639769	640056	1.3568	6.95336	5.90504	orc1_t25_rep1_peak_952
Pf3D7_04_v3	652698	652806	1.3388	6.86385	5.82006	orc1_t25_rep1_peak_956
Pf3D7_04_v3	669592	669690	1.45511	11.98186	10.71899	orc1_t25_rep1_peak_961
Pf3D7_04_v3	684618	684686	1.41575	7.58983	6.51033	orc1_t25_rep1_peak_965
Pf3D7_04_v3	685019	685101	1.83797	32.33995	30.51737	orc1_t25_rep1_peak_966
Pf3D7_04_v3	693911	694350	1.54669	13.22936	11.92217	orc1_t25_rep1_peak_969
Pf3D7_04_v3	697998	698396	1.79586	23.49182	21.88231	orc1_t25_rep1_peak_970
Pf3D7_04_v3	702707	703070	1.2065	2.97362	2.1662	orc1_t25_rep1_peak_971
Pf3D7_04_v3	709512	710171	2.11622	57.95562	55.66998	orc1_t25_rep1_peak_974
Pf3D7_04_v3	714267	714821	1.45836	13.77536	12.44941	orc1_t25_rep1_peak_976
Pf3D7_04_v3	722009	722227	1.45363	11.84358	10.58591	orc1_t25_rep1_peak_979
Pf3D7_04_v3	748193	748530	1.32268	5.85615	4.86503	orc1_t25_rep1_peak_983
Pf3D7_04_v3	776424	776557	2.11827	45.75035	43.66499	orc1_t25_rep1_peak_989
Pf3D7_04_v3	781223	781482	1.606	23.96857	22.34606	orc1_t25_rep1_peak_990
Pf3D7_04_v3	786941	787384	1.81074	26.62504	24.93345	orc1_t25_rep1_peak_991
Pf3D7_04_v3	792120	792783	1.73949	23.97541	22.35268	orc1_t25_rep1_peak_993
Pf3D7_04_v3	800368	800641	1.19732	3.30749	2.47532	orc1_t25_rep1_peak_995
Pf3D7_04_v3	807664	808209	1.36987	9.51249	8.34692	orc1_t25_rep1_peak_997
Pf3D7_04_v3	808716	808866	1.36987	9.51249	8.34692	orc1_t25_rep1_peak_997
Pf3D7_04_v3	813278	813849	1.50834	14.57358	13.22115	orc1_t25_rep1_peak_999
Pf3D7_04_v3	822033	822238	1.807	30.08393	28.31001	orc1_t25_rep1_peak_1000
Pf3D7_04_v3	837089	837239	1.2156	4.02222	3.14059	orc1_t25_rep1_peak_1003
Pf3D7_04_v3	839081	839967	1.45231	11.19285	9.95993	orc1_t25_rep1_peak_1004
Pf3D7_04_v3	842230	842520	1.41274	11.74286	10.48893	orc1_t25_rep1_peak_1005
Pf3D7_04_v3	856190	856807	1.25787	4.66577	3.74342	orc1_t25_rep1_peak_1007
Pf3D7_04_v3	864956	865378	1.31501	6.43657	5.4146	orc1_t25_rep1_peak_1009
Pf3D7_04_v3	897143	898031	1.3674	7.94041	6.84421	orc1_t25_rep1_peak_1015
Pf3D7_04_v3	898897	899284	1.29405	5.3083	4.348	orc1_t25_rep1_peak_1016
Pf3D7_04_v3	903560	903919	1.70726	23.43306	21.82523	orc1_t25_rep1_peak_1018
Pf3D7_04_v3	907636	908683	1.48673	15.2292	13.85549	orc1_t25_rep1_peak_1019
Pf3D7_04_v3	910790	911881	1.75612	31.60045	29.79332	orc1_t25_rep1_peak_1020
Pf3D7_04_v3	921568	922247	1.62066	18.55879	17.08501	orc1_t25_rep1_peak_1022
Pf3D7_04_v3	924641	925089	1.65512	23.34974	21.74411	orc1_t25_rep1_peak_1023
Pf3D7_04_v3	925401	926880	1.52756	13.87207	12.54292	orc1_t25_rep1_peak_1024
Pf3D7_04_v3	946024	946138	2.01999	210.31604	207.36835	orc1_t25_rep1_peak_1028
Pf3D7_04_v3	948368	948473	2.74755	456.0163	452.66812	orc1_t25_rep1_peak_1029
Pf3D7_04_v3	954023	954141	2.74755	456.0163	452.66812	orc1_t25_rep1_peak_1029
Pf3D7_04_v3	957924	958036	2.17157	259.95444	256.93878	orc1_t25_rep1_peak_1030
Pf3D7_04_v3	960249	960363	2.65899	410.38086	407.10825	orc1_t25_rep1_peak_1031
Pf3D7_04_v3	971175	971366	2.69392	121.29752	118.53181	orc1_t25_rep1_peak_1035
Pf3D7_04_v3	982615	982775	1.723	24.68227	23.0404	orc1_t25_rep1_peak_1036
Pf3D7_04_v3	1002143	1002217	1.28011	5.18992	4.23651	orc1_t25_rep1_peak_1040
Pf3D7_04_v3	1002579	1002635	1.28011	5.18992	4.23651	orc1_t25_rep1_peak_1040
Pf3D7_04_v3	1009679	1009881	1.25278	4.66723	3.7448	orc1_t25_rep1_peak_1043
Pf3D7_04_v3	1026984	1027309	1.69452	23.22642	21.62424	orc1_t25_rep1_peak_1047
Pf3D7_04_v3	1029830	1031154	1.91158	38.37531	36.42976	orc1_t25_rep1_peak_1048
Pf3D7_04_v3	1040425	1040490	1.41241	11.20942	9.97595	orc1_t25_rep1_peak_1051
Pf3D7_04_v3	1051607	1052430	1.19438	2.92514	2.12153	orc1_t25_rep1_peak_1052
Pf3D7_04_v3	1061804	1062156	1.47633	10.71021	9.49613	orc1_t25_rep1_peak_1054
Pf3D7_04_v3	1065359	1065790	1.46237	11.91597	10.65557	orc1_t25_rep1_peak_1057
Pf3D7_04_v3	1066025	1066507	1.20376	3.23511	2.40834	orc1_t25_rep1_peak_1058
Pf3D7_04_v3	1071551	1071816	1.18414	2.46562	1.69878	orc1_t25_rep1_peak_1059
Pf3D7_04_v3	1074696	1074978	1.43247	6.75341	5.71508	orc1_t25_rep1_peak_1060
Pf3D7_04_v3	1076441	1076865	1.42362	11.23284	9.99835	orc1_t25_rep1_peak_1061
Pf3D7_04_v3	1077170	1077474	1.47445	9.26165	8.10654	orc1_t25_rep1_peak_1062
Pf3D7_04_v3	1081284	1082045	1.9621	37.17385	35.25243	orc1_t25_rep1_peak_1063
Pf3D7_04_v3	1085930	1086385	1.64865	24.80801	23.16294	orc1_t25_rep1_peak_1064
Pf3D7_04_v3	1086633	1087076	1.44956	14.74542	13.38747	orc1_t25_rep1_peak_1065
Pf3D7_04_v3	1094608	1094716	1.98409	45.34922	43.27139	orc1_t25_rep1_peak_1068
Pf3D7_04_v3	1096865	1097193	1.98409	45.34922	43.27139	orc1_t25_rep1_peak_1068
Pf3D7_04_v3	1101975	1102057	1.70012	25.87709	24.20445	orc1_t25_rep1_peak_1069
Pf3D7_04_v3	1102367	1103422	1.52522	13.20214	11.8958	orc1_t25_rep1_peak_1070
Pf3D7_04_v3	1104435	1106048	1.54135	16.17661	14.77291	orc1_t25_rep1_peak_1071
Pf3D7_04_v3	1106409	1106520	1.64018	23.07889	21.48068	orc1_t25_rep1_peak_1072
Pf3D7_04_v3	1112002	1112054	1.43343	12.14563	10.87668	orc1_t25_rep1_peak_1073
Pf3D7_04_v3	1113325	1114017	1.74658	33.51466	31.66799	orc1_t25_rep1_peak_1074
Pf3D7_04_v3	1124327	1124905	1.30862	6.40071	5.3807	orc1_t25_rep1_peak_1076
Pf3D7_04_v3	1129817	1130106	1.25582	4.29332	3.39421	orc1_t25_rep1_peak_1078
Pf3D7_04_v3	1133324	1133689	1.40609	9.25159	8.09689	orc1_t25_rep1_peak_1079
Pf3D7_04_v3	1141522	1142014	1.53151	13.63293	12.31178	orc1_t25_rep1_peak_1080
Pf3D7_04_v3	1144327	1144733	1.28094	5.59676	4.62008	orc1_t25_rep1_peak_1081
Pf3D7_04_v3	1150231	1150288	1.61513	24.64779	23.00692	orc1_t25_rep1_peak_1083
Pf3D7_04_v3	1153384	1153442	1.71039	24.2646	22.63405	orc1_t25_rep1_peak_1084
Pf3D7_04_v3	1156374	1156445	2.44849	71.8502	69.38686	orc1_t25_rep1_peak_1085
Pf3D7_04_v3	1165829	1165903	2.44849	71.8502	69.38686	orc1_t25_rep1_peak_1085
Pf3D7_04_v3	1167663	1167733	1.68141	27.94673	26.22269	orc1_t25_rep1_peak_1086
Pf3D7_04_v3	1170250	1170314	2.26058	65.60207	63.21108	orc1_t25_rep1_peak_1087
Pf3D7_04_v3	1173006	1173121	1.88756	41.69363	39.68394	orc1_t25_rep1_peak_1088
Pf3D7_04_v3	1174378	1174467	1.88756	41.69363	39.68394	orc1_t25_rep1_peak_1088
Pf3D7_04_v3	1181386	1182307	4.1548	258.99191	255.97777	orc1_t25_rep1_peak_1090
Pf3D7_04_v3	1197460	1197666	2.11032	60.17908	57.8605	orc1_t25_rep1_peak_1095
Pf3D7_04_v3	1197974	1198316	2.8484	149.68845	146.85068	orc1_t25_rep1_peak_1096
Pf3D7_05_v3	1847	2396	2.77486	134.46533	131.66235	orc1_t25_rep1_peak_1097
Pf3D7_05_v3	18798	19453	6.2707	658.24896	654.62885	orc1_t25_rep1_peak_1098
Pf3D7_05_v3	44342	45488	2.73254	123.94588	121.17269	orc1_t25_rep1_peak_1105
Pf3D7_05_v3	56692	56817	1.68479	27.48111	25.76837	orc1_t25_rep1_peak_1107
Pf3D7_05_v3	58771	59126	1.55258	17.27796	15.84104	orc1_t25_rep1_peak_1109
Pf3D7_05_v3	69837	70211	1.5557	17.86252	16.40868	orc1_t25_rep1_peak_1112
Pf3D7_05_v3	74988	75093	2.30373	91.52156	88.88585	orc1_t25_rep1_peak_1113
Pf3D7_05_v3	85074	85170	1.58115	21.44733	19.8932	orc1_t25_rep1_peak_1115
Pf3D7_05_v3	86798	87170	1.1461	2.13247	1.39427	orc1_t25_rep1_peak_1116
Pf3D7_05_v3	91827	91926	1.61526	22.4503	20.86901	orc1_t25_rep1_peak_1118
Pf3D7_05_v3	130583	131022	1.20726	3.39592	2.55744	orc1_t25_rep1_peak_1125
Pf3D7_05_v3	142872	143100	1.69876	24.30176	22.67023	orc1_t25_rep1_peak_1129
Pf3D7_05_v3	185600	185706	3.47637	225.07974	222.10938	orc1_t25_rep1_peak_1136
Pf3D7_05_v3	192296	192414	2.38639	90.12193	87.49574	orc1_t25_rep1_peak_1137
Pf3D7_05_v3	212121	212498	1.72197	27.24689	25.53978	orc1_t25_rep1_peak_1144
Pf3D7_05_v3	217616	218013	1.33463	6.59046	5.56052	orc1_t25_rep1_peak_1146
Pf3D7_05_v3	228552	229015	1.51749	14.5435	13.19217	orc1_t25_rep1_peak_1148
Pf3D7_05_v3	230734	231606	1.74222	21.65807	20.09824	orc1_t25_rep1_peak_1149
Pf3D7_05_v3	236208	237580	1.53527	16.80287	15.38	orc1_t25_rep1_peak_1150
Pf3D7_05_v3	239618	239750	1.34534	6.83758	5.79508	orc1_t25_rep1_peak_1151
Pf3D7_05_v3	242709	242788	1.6744	21.42881	19.87509	orc1_t25_rep1_peak_1154
Pf3D7_05_v3	248227	248677	1.30946	5.95952	4.96271	orc1_t25_rep1_peak_1156
Pf3D7_05_v3	249311	249529	1.50126	15.88342	14.48883	orc1_t25_rep1_peak_1157
Pf3D7_05_v3	249854	250148	1.50126	15.88342	14.48883	orc1_t25_rep1_peak_1157
Pf3D7_05_v3	269853	270695	2.02425	46.98646	44.87854	orc1_t25_rep1_peak_1160
Pf3D7_05_v3	275406	276523	1.73465	23.1524	21.55212	orc1_t25_rep1_peak_1162
Pf3D7_05_v3	280935	281946	1.46447	14.26758	12.92529	orc1_t25_rep1_peak_1164
Pf3D7_05_v3	282326	282527	1.42095	11.00914	9.78345	orc1_t25_rep1_peak_1165
Pf3D7_05_v3	283296	283352	1.42095	11.00914	9.78345	orc1_t25_rep1_peak_1165
Pf3D7_05_v3	284768	285098	1.29718	5.62782	4.64943	orc1_t25_rep1_peak_1166
Pf3D7_05_v3	290634	291002	1.59477	17.83	16.37698	orc1_t25_rep1_peak_1167
Pf3D7_05_v3	298452	298559	1.30751	6.18944	5.18047	orc1_t25_rep1_peak_1169
Pf3D7_05_v3	300371	300703	1.53173	12.555	11.27113	orc1_t25_rep1_peak_1170
Pf3D7_05_v3	301976	302168	1.3871	10.20528	9.01134	orc1_t25_rep1_peak_1171
Pf3D7_05_v3	309199	309495	1.37689	10.49297	9.28751	orc1_t25_rep1_peak_1173
Pf3D7_05_v3	310245	310773	1.93782	27.75698	26.0377	orc1_t25_rep1_peak_1174
Pf3D7_05_v3	314755	314820	1.5691	17.54309	16.09827	orc1_t25_rep1_peak_1175
Pf3D7_05_v3	323484	323589	1.49472	16.80732	15.38434	orc1_t25_rep1_peak_1177
Pf3D7_05_v3	324304	324815	1.35295	7.92448	6.829	orc1_t25_rep1_peak_1178
Pf3D7_05_v3	325977	326887	1.44613	11.51179	10.26663	orc1_t25_rep1_peak_1180
Pf3D7_05_v3	335071	335233	1.66344	23.56422	21.95284	orc1_t25_rep1_peak_1184
Pf3D7_05_v3	352264	352359	1.41854	9.80354	8.62596	orc1_t25_rep1_peak_1190
Pf3D7_05_v3	354260	354314	1.55372	15.62143	14.2352	orc1_t25_rep1_peak_1191
Pf3D7_05_v3	354669	354925	1.39822	6.92247	5.87569	orc1_t25_rep1_peak_1192
Pf3D7_05_v3	356625	356878	1.47985	14.38426	13.03811	orc1_t25_rep1_peak_1193
Pf3D7_05_v3	363895	364192	1.38312	7.92171	6.82636	orc1_t25_rep1_peak_1198
Pf3D7_05_v3	368159	369739	1.45461	14.62961	13.27542	orc1_t25_rep1_peak_1199
Pf3D7_05_v3	372847	373543	1.22452	4.5392	3.62477	orc1_t25_rep1_peak_1200
Pf3D7_05_v3	384062	384313	1.84659	35.75343	33.86045	orc1_t25_rep1_peak_1203
Pf3D7_05_v3	391505	391580	1.6113	24.09136	22.46548	orc1_t25_rep1_peak_1206
Pf3D7_05_v3	393182	393495	1.31257	6.59411	5.56396	orc1_t25_rep1_peak_1208
Pf3D7_05_v3	396244	396632	1.24173	4.18297	3.29142	orc1_t25_rep1_peak_1210
Pf3D7_05_v3	404930	405446	1.19683	3.31079	2.47838	orc1_t25_rep1_peak_1213
Pf3D7_05_v3	412641	412800	1.28388	5.64115	4.66202	orc1_t25_rep1_peak_1215
Pf3D7_05_v3	413033	414338	1.42735	9.57172	8.40357	orc1_t25_rep1_peak_1216
Pf3D7_05_v3	418677	419049	2.30485	65.26532	62.87841	orc1_t25_rep1_peak_1218
Pf3D7_05_v3	419458	419651	2.30485	65.26532	62.87841	orc1_t25_rep1_peak_1218
Pf3D7_05_v3	440819	441445	1.16858	2.63271	1.85204	orc1_t25_rep1_peak_1224
Pf3D7_05_v3	444346	445082	1.17413	2.80477	2.0106	orc1_t25_rep1_peak_1225
Pf3D7_05_v3	446047	446810	1.26665	5.61948	4.64155	orc1_t25_rep1_peak_1226
Pf3D7_05_v3	447051	448435	1.59318	18.99655	17.51046	orc1_t25_rep1_peak_1227
Pf3D7_05_v3	451209	451429	1.81012	19.24226	17.74917	orc1_t25_rep1_peak_1228
Pf3D7_05_v3	452460	452873	1.4569	8.6507	7.52224	orc1_t25_rep1_peak_1229
Pf3D7_05_v3	458491	459011	1.55518	13.96245	12.63035	orc1_t25_rep1_peak_1232
Pf3D7_05_v3	459306	460395	1.61226	19.1607	17.66998	orc1_t25_rep1_peak_1233
Pf3D7_05_v3	462340	463071	1.54017	15.62642	14.23993	orc1_t25_rep1_peak_1234
Pf3D7_05_v3	467599	468041	1.51767	14.88626	13.52377	orc1_t25_rep1_peak_1237
Pf3D7_05_v3	481515	482461	1.53789	16.84821	15.42402	orc1_t25_rep1_peak_1240
Pf3D7_05_v3	487124	488097	1.47947	14.78555	13.42626	orc1_t25_rep1_peak_1241
Pf3D7_05_v3	491341	491815	1.46177	11.668	10.41681	orc1_t25_rep1_peak_1243
Pf3D7_05_v3	497081	497346	1.23485	3.71122	2.85069	orc1_t25_rep1_peak_1246
Pf3D7_05_v3	503214	503334	1.7401	27.72077	26.00225	orc1_t25_rep1_peak_1248
Pf3D7_05_v3	504267	504325	1.7401	27.72077	26.00225	orc1_t25_rep1_peak_1248
Pf3D7_05_v3	511131	511653	1.36338	9.23214	8.0784	orc1_t25_rep1_peak_1251
Pf3D7_05_v3	522352	522672	1.37363	8.31595	7.20237	orc1_t25_rep1_peak_1254
Pf3D7_05_v3	536139	536556	1.46471	11.74508	10.49105	orc1_t25_rep1_peak_1256
Pf3D7_05_v3	553223	553311	1.57354	20.70183	19.16817	orc1_t25_rep1_peak_1258
Pf3D7_05_v3	555941	555997	1.52039	13.94765	12.61598	orc1_t25_rep1_peak_1259
Pf3D7_05_v3	557142	557729	1.7208	21.42937	19.87563	orc1_t25_rep1_peak_1260
Pf3D7_05_v3	565800	565904	1.49513	15.32489	13.94814	orc1_t25_rep1_peak_1262
Pf3D7_05_v3	574983	575076	2.01456	36.7225	34.81019	orc1_t25_rep1_peak_1265
Pf3D7_05_v3	581641	582017	2.01815	51.89796	49.70752	orc1_t25_rep1_peak_1268
Pf3D7_05_v3	589194	589292	1.51567	11.7972	10.54127	orc1_t25_rep1_peak_1271
Pf3D7_05_v3	598204	598669	1.71153	23.57046	21.95893	orc1_t25_rep1_peak_1274
Pf3D7_05_v3	601886	601960	1.58559	20.63158	19.09981	orc1_t25_rep1_peak_1275
Pf3D7_05_v3	611620	612075	1.59611	20.61477	19.08348	orc1_t25_rep1_peak_1276
Pf3D7_05_v3	614210	614725	1.33876	6.79312	5.75283	orc1_t25_rep1_peak_1278
Pf3D7_05_v3	621021	621827	1.18428	3.04291	2.23017	orc1_t25_rep1_peak_1280
Pf3D7_05_v3	622091	622200	1.27804	6.3563	5.33858	orc1_t25_rep1_peak_1281
Pf3D7_05_v3	622872	623262	1.27804	6.3563	5.33858	orc1_t25_rep1_peak_1281
Pf3D7_05_v3	630146	630488	1.29495	5.95745	4.9608	orc1_t25_rep1_peak_1282
Pf3D7_05_v3	634083	634221	1.91053	35.40813	33.52205	orc1_t25_rep1_peak_1283
Pf3D7_05_v3	635220	635307	1.91053	35.40813	33.52205	orc1_t25_rep1_peak_1283
Pf3D7_05_v3	642791	643106	1.53219	11.86772	10.60914	orc1_t25_rep1_peak_1285
Pf3D7_05_v3	648066	648136	1.50117	13.42035	12.10658	orc1_t25_rep1_peak_1286
Pf3D7_05_v3	651335	651560	1.30591	5.90742	4.91359	orc1_t25_rep1_peak_1289
Pf3D7_05_v3	663677	663882	1.6535	20.10443	18.58721	orc1_t25_rep1_peak_1292
Pf3D7_05_v3	664640	664717	1.6535	20.10443	18.58721	orc1_t25_rep1_peak_1292
Pf3D7_05_v3	705146	705213	1.73963	25.50209	23.83891	orc1_t25_rep1_peak_1304
Pf3D7_05_v3	705915	706608	1.24332	4.58616	3.66905	orc1_t25_rep1_peak_1305
Pf3D7_05_v3	715822	716163	1.66851	17.11636	15.68411	orc1_t25_rep1_peak_1307
Pf3D7_05_v3	724770	724998	1.6002	14.07801	12.74191	orc1_t25_rep1_peak_1310
Pf3D7_05_v3	725272	725705	1.90746	39.34153	37.37688	orc1_t25_rep1_peak_1311
Pf3D7_05_v3	732558	732974	1.41751	11.38645	10.1461	orc1_t25_rep1_peak_1313
Pf3D7_05_v3	749036	749125	1.2422	5.08712	4.13959	orc1_t25_rep1_peak_1319
Pf3D7_05_v3	769374	770290	1.52106	15.02397	13.65684	orc1_t25_rep1_peak_1322
Pf3D7_05_v3	770709	771541	1.55667	17.08397	15.65271	orc1_t25_rep1_peak_1323
Pf3D7_05_v3	785707	785984	1.32384	5.96694	4.96973	orc1_t25_rep1_peak_1328
Pf3D7_05_v3	795648	795816	1.46496	12.75208	11.46134	orc1_t25_rep1_peak_1330
Pf3D7_05_v3	796310	796777	1.46496	12.75208	11.46134	orc1_t25_rep1_peak_1330
Pf3D7_05_v3	798453	798698	1.70372	19.38542	17.88832	orc1_t25_rep1_peak_1331
Pf3D7_05_v3	801973	802215	1.22983	3.81804	2.95013	orc1_t25_rep1_peak_1332
Pf3D7_05_v3	807589	808163	1.52324	16.3391	14.93049	orc1_t25_rep1_peak_1335
Pf3D7_05_v3	814293	814383	1.65261	28.87565	27.12965	orc1_t25_rep1_peak_1337
Pf3D7_05_v3	820807	820871	1.72931	24.03278	22.4085	orc1_t25_rep1_peak_1339
Pf3D7_05_v3	822795	823026	1.76068	31.50535	29.70024	orc1_t25_rep1_peak_1340
Pf3D7_05_v3	829523	829819	1.59694	13.43255	12.11834	orc1_t25_rep1_peak_1341
Pf3D7_05_v3	836075	836393	1.5498	15.54045	14.15665	orc1_t25_rep1_peak_1342
Pf3D7_05_v3	858327	858383	1.43363	11.82136	10.56455	orc1_t25_rep1_peak_1347
Pf3D7_05_v3	860506	860589	1.51441	14.45452	13.106	orc1_t25_rep1_peak_1348
Pf3D7_05_v3	882355	882709	1.77205	23.05412	21.45658	orc1_t25_rep1_peak_1351
Pf3D7_05_v3	889084	890164	1.62331	19.55114	18.04943	orc1_t25_rep1_peak_1353
Pf3D7_05_v3	891507	892228	1.9926	48.26411	46.13389	orc1_t25_rep1_peak_1354
Pf3D7_05_v3	908168	908606	1.17826	2.35443	1.59693	orc1_t25_rep1_peak_1357
Pf3D7_05_v3	909077	909346	1.27124	4.69265	3.76874	orc1_t25_rep1_peak_1358
Pf3D7_05_v3	941464	941663	1.42074	10.58629	9.37716	orc1_t25_rep1_peak_1365
Pf3D7_05_v3	952479	953507	1.44852	11.89651	10.63688	orc1_t25_rep1_peak_1368
Pf3D7_05_v3	974214	975508	1.282	5.76864	4.78241	orc1_t25_rep1_peak_1376
Pf3D7_05_v3	998866	999176	1.55921	18.05867	16.59925	orc1_t25_rep1_peak_1379
Pf3D7_05_v3	1022201	1022264	1.27926	5.52374	4.55108	orc1_t25_rep1_peak_1384
Pf3D7_05_v3	1028566	1028885	1.44564	12.8015	11.50895	orc1_t25_rep1_peak_1385
Pf3D7_05_v3	1071241	1071347	1.83524	41.17262	39.17262	orc1_t25_rep1_peak_1393
Pf3D7_05_v3	1072090	1072189	1.83524	41.17262	39.17262	orc1_t25_rep1_peak_1393
Pf3D7_05_v3	1085807	1086060	1.53477	12.15942	10.88998	orc1_t25_rep1_peak_1394
Pf3D7_05_v3	1090957	1091308	1.34622	6.80813	5.76708	orc1_t25_rep1_peak_1395
Pf3D7_05_v3	1091704	1091891	1.86747	40.33194	38.34799	orc1_t25_rep1_peak_1396
Pf3D7_05_v3	1119382	1119500	1.59991	19.21291	17.72072	orc1_t25_rep1_peak_1403
Pf3D7_05_v3	1121400	1121782	1.60836	18.94986	17.46515	orc1_t25_rep1_peak_1404
Pf3D7_05_v3	1125513	1125631	1.51104	14.78178	13.42262	orc1_t25_rep1_peak_1405
Pf3D7_05_v3	1133621	1133988	1.47175	13.04774	11.74673	orc1_t25_rep1_peak_1406
Pf3D7_05_v3	1136134	1136448	1.2569	4.49652	3.58475	orc1_t25_rep1_peak_1407
Pf3D7_05_v3	1154102	1154345	1.77894	27.68277	25.9651	orc1_t25_rep1_peak_1410
Pf3D7_05_v3	1178318	1178798	1.82546	27.58481	25.86951	orc1_t25_rep1_peak_1417
Pf3D7_05_v3	1196339	1196559	1.25154	4.62436	3.70474	orc1_t25_rep1_peak_1420
Pf3D7_05_v3	1215497	1215759	1.20179	3.06574	2.25132	orc1_t25_rep1_peak_1424
Pf3D7_05_v3	1220816	1221161	1.40675	7.47952	6.40522	orc1_t25_rep1_peak_1426
Pf3D7_05_v3	1224549	1225046	1.71462	26.81964	25.1232	orc1_t25_rep1_peak_1428
Pf3D7_05_v3	1230491	1230635	1.25051	5.42368	4.45674	orc1_t25_rep1_peak_1429
Pf3D7_05_v3	1236164	1236477	1.46228	11.71441	10.46156	orc1_t25_rep1_peak_1431
Pf3D7_05_v3	1242627	1243213	1.69258	25.85815	24.18589	orc1_t25_rep1_peak_1432
Pf3D7_05_v3	1249169	1249750	1.50778	15.95106	14.55447	orc1_t25_rep1_peak_1434
Pf3D7_05_v3	1251965	1252561	1.66211	26.19239	24.51165	orc1_t25_rep1_peak_1436
Pf3D7_05_v3	1257877	1258005	1.39997	9.41488	8.25333	orc1_t25_rep1_peak_1438
Pf3D7_05_v3	1262298	1262449	1.34432	9.08629	7.93879	orc1_t25_rep1_peak_1440
Pf3D7_05_v3	1292040	1292141	2.98588	113.09534	110.35576	orc1_t25_rep1_peak_1449
Pf3D7_05_v3	1301230	1301740	2.39816	87.44486	84.83914	orc1_t25_rep1_peak_1450
Pf3D7_05_v3	1304147	1304205	1.43456	9.93003	8.74716	orc1_t25_rep1_peak_1451
Pf3D7_05_v3	1309801	1309888	1.77807	29.51395	27.75312	orc1_t25_rep1_peak_1452
Pf3D7_05_v3	1314121	1314216	1.79354	36.24259	34.3398	orc1_t25_rep1_peak_1453
Pf3D7_05_v3	1322029	1322535	1.35371	8.35781	7.24239	orc1_t25_rep1_peak_1454
Pf3D7_05_v3	1324725	1324878	1.49849	13.38255	12.07	orc1_t25_rep1_peak_1455
Pf3D7_05_v3	1329874	1329990	1.73863	27.42242	25.71108	orc1_t25_rep1_peak_1457
Pf3D7_05_v3	1330571	1330767	1.73863	27.42242	25.71108	orc1_t25_rep1_peak_1457
Pf3D7_05_v3	1333426	1333612	3.48871	200.26433	197.33221	orc1_t25_rep1_peak_1458
Pf3D7_06_v3	1402	1484	5.41192	975.33508	971.32617	orc1_t25_rep1_peak_1459
Pf3D7_06_v3	12742	12817	1.60956	22.37485	20.79548	orc1_t25_rep1_peak_1461
Pf3D7_06_v3	16059	16311	2.2163	60.40419	58.08215	orc1_t25_rep1_peak_1462
Pf3D7_06_v3	18694	18895	1.44778	13.18507	11.87934	orc1_t25_rep1_peak_1463
Pf3D7_06_v3	22640	22893	1.6161	22.79656	21.20588	orc1_t25_rep1_peak_1464
Pf3D7_06_v3	26718	26824	2.1162	52.81988	50.61483	orc1_t25_rep1_peak_1465
Pf3D7_06_v3	30805	30969	1.74843	32.82678	30.9943	orc1_t25_rep1_peak_1466
Pf3D7_06_v3	32889	32991	2.01421	44.43762	42.37699	orc1_t25_rep1_peak_1467
Pf3D7_06_v3	38808	39549	1.59067	20.59736	19.06651	orc1_t25_rep1_peak_1469
Pf3D7_06_v3	42127	42251	1.75508	28.01116	26.28563	orc1_t25_rep1_peak_1470
Pf3D7_06_v3	42658	42921	1.75508	28.01116	26.28563	orc1_t25_rep1_peak_1470
Pf3D7_06_v3	44670	45122	2.1245	51.14698	48.96872	orc1_t25_rep1_peak_1471
Pf3D7_06_v3	48942	49772	1.59507	18.70949	17.23149	orc1_t25_rep1_peak_1473
Pf3D7_06_v3	51201	51321	1.89718	38.40316	36.45708	orc1_t25_rep1_peak_1474
Pf3D7_06_v3	65918	66096	1.50209	16.2727	14.86604	orc1_t25_rep1_peak_1477
Pf3D7_06_v3	66945	67012	1.50209	16.2727	14.86604	orc1_t25_rep1_peak_1477
Pf3D7_06_v3	78628	78991	1.42934	8.67266	7.5432	orc1_t25_rep1_peak_1480
Pf3D7_06_v3	84736	85039	1.63741	14.2661	12.92388	orc1_t25_rep1_peak_1482
Pf3D7_06_v3	86469	86819	1.63172	18.60843	17.13328	orc1_t25_rep1_peak_1483
Pf3D7_06_v3	93088	93210	1.47446	13.97725	12.64452	orc1_t25_rep1_peak_1484
Pf3D7_06_v3	94628	94687	1.47446	13.97725	12.64452	orc1_t25_rep1_peak_1484
Pf3D7_06_v3	102304	104377	1.46347	13.57215	12.25327	orc1_t25_rep1_peak_1487
Pf3D7_06_v3	105954	106570	1.3566	8.06153	6.95963	orc1_t25_rep1_peak_1488
Pf3D7_06_v3	135319	136125	1.67468	23.6167	22.00389	orc1_t25_rep1_peak_1498
Pf3D7_06_v3	139337	140498	1.53348	15.39028	14.01128	orc1_t25_rep1_peak_1499
Pf3D7_06_v3	145387	145654	1.22676	3.99264	3.11293	orc1_t25_rep1_peak_1502
Pf3D7_06_v3	154311	154482	1.70809	22.88737	21.2944	orc1_t25_rep1_peak_1504
Pf3D7_06_v3	157876	158245	1.50376	11.48484	10.24062	orc1_t25_rep1_peak_1505
Pf3D7_06_v3	168700	169020	1.31552	6.40507	5.38483	orc1_t25_rep1_peak_1508
Pf3D7_06_v3	174100	174155	1.51145	14.4691	13.12009	orc1_t25_rep1_peak_1509
Pf3D7_06_v3	176629	177038	1.33482	8.0604	6.95861	orc1_t25_rep1_peak_1510
Pf3D7_06_v3	189015	189432	1.20856	3.49564	2.65019	orc1_t25_rep1_peak_1512
Pf3D7_06_v3	190989	192211	1.52996	16.28985	14.88275	orc1_t25_rep1_peak_1513
Pf3D7_06_v3	194121	194678	1.32186	7.54754	6.47005	orc1_t25_rep1_peak_1515
Pf3D7_06_v3	196053	197006	1.41134	9.63469	8.46386	orc1_t25_rep1_peak_1516
Pf3D7_06_v3	202807	203184	1.27951	5.28907	4.32979	orc1_t25_rep1_peak_1519
Pf3D7_06_v3	212380	212849	1.3781	7.25574	6.19238	orc1_t25_rep1_peak_1521
Pf3D7_06_v3	213469	213578	1.68234	23.17901	21.57807	orc1_t25_rep1_peak_1522
Pf3D7_06_v3	217816	217886	1.45805	12.81641	11.52337	orc1_t25_rep1_peak_1523
Pf3D7_06_v3	228911	229313	1.60093	18.6303	17.15456	orc1_t25_rep1_peak_1526
Pf3D7_06_v3	231437	231502	1.43757	10.15759	8.9656	orc1_t25_rep1_peak_1528
Pf3D7_06_v3	242754	242810	1.27596	6.44848	5.42589	orc1_t25_rep1_peak_1534
Pf3D7_06_v3	243886	244520	1.45363	10.41439	9.21188	orc1_t25_rep1_peak_1535
Pf3D7_06_v3	250610	250796	1.71491	29.08607	27.33512	orc1_t25_rep1_peak_1536
Pf3D7_06_v3	258782	259922	1.54506	13.86549	12.53662	orc1_t25_rep1_peak_1537
Pf3D7_06_v3	273998	274728	1.551	16.25117	14.84534	orc1_t25_rep1_peak_1541
Pf3D7_06_v3	275783	276142	1.47226	15.19569	13.82291	orc1_t25_rep1_peak_1542
Pf3D7_06_v3	282042	282235	1.368	9.81775	8.63946	orc1_t25_rep1_peak_1544
Pf3D7_06_v3	288418	289237	1.27312	5.30292	4.34288	orc1_t25_rep1_peak_1547
Pf3D7_06_v3	294410	294689	2.09398	48.41965	46.28693	orc1_t25_rep1_peak_1548
Pf3D7_06_v3	312934	313160	1.25482	4.29204	3.393	orc1_t25_rep1_peak_1551
Pf3D7_06_v3	331044	331877	1.47594	12.7702	11.47882	orc1_t25_rep1_peak_1554
Pf3D7_06_v3	334437	334891	1.40711	9.56352	8.39571	orc1_t25_rep1_peak_1556
Pf3D7_06_v3	339765	340963	1.64033	23.17808	21.57718	orc1_t25_rep1_peak_1557
Pf3D7_06_v3	341251	341686	1.28899	5.28874	4.3295	orc1_t25_rep1_peak_1558
Pf3D7_06_v3	351844	351910	1.29973	5.6391	4.66012	orc1_t25_rep1_peak_1559
Pf3D7_06_v3	362636	362726	2.164	59.55236	57.24273	orc1_t25_rep1_peak_1561
Pf3D7_06_v3	374617	375000	1.25942	5.53649	4.56314	orc1_t25_rep1_peak_1564
Pf3D7_06_v3	377468	377988	1.22894	4.19234	3.29971	orc1_t25_rep1_peak_1565
Pf3D7_06_v3	380111	380575	1.63038	24.29459	22.66318	orc1_t25_rep1_peak_1567
Pf3D7_06_v3	396288	396738	1.62376	14.34492	13.00012	orc1_t25_rep1_peak_1571
Pf3D7_06_v3	410581	411228	1.36057	6.9802	5.93054	orc1_t25_rep1_peak_1576
Pf3D7_06_v3	411492	411811	1.7231	20.53743	19.00828	orc1_t25_rep1_peak_1577
Pf3D7_06_v3	414860	416217	1.76557	27.82246	26.10142	orc1_t25_rep1_peak_1579
Pf3D7_06_v3	419244	419363	1.46509	13.35552	12.04399	orc1_t25_rep1_peak_1580
Pf3D7_06_v3	421509	421964	1.71174	20.80301	19.26665	orc1_t25_rep1_peak_1581
Pf3D7_06_v3	433771	434112	1.48905	10.89604	9.67477	orc1_t25_rep1_peak_1583
Pf3D7_06_v3	435091	435182	1.37984	8.99334	7.8499	orc1_t25_rep1_peak_1584
Pf3D7_06_v3	435851	435909	1.37984	8.99334	7.8499	orc1_t25_rep1_peak_1584
Pf3D7_06_v3	438349	438478	1.2288	3.7853	2.91953	orc1_t25_rep1_peak_1585
Pf3D7_06_v3	438734	438849	1.70272	23.54503	21.9341	orc1_t25_rep1_peak_1586
Pf3D7_06_v3	439855	440381	1.29242	5.3359	4.37401	orc1_t25_rep1_peak_1587
Pf3D7_06_v3	444767	445151	1.84321	26.46963	24.7819	orc1_t25_rep1_peak_1588
Pf3D7_06_v3	457796	457899	1.22962	4.19132	3.29876	orc1_t25_rep1_peak_1591
Pf3D7_06_v3	460404	460483	1.81013	32.21568	30.39564	orc1_t25_rep1_peak_1592
Pf3D7_06_v3	462260	462615	1.27111	4.72603	3.80011	orc1_t25_rep1_peak_1593
Pf3D7_06_v3	470864	471199	1.57376	14.80805	13.44792	orc1_t25_rep1_peak_1595
Pf3D7_06_v3	472465	473001	1.25706	5.19931	4.24535	orc1_t25_rep1_peak_1596
Pf3D7_06_v3	473794	474083	1.25706	5.19931	4.24535	orc1_t25_rep1_peak_1596
Pf3D7_06_v3	482636	483871	1.59789	21.15719	19.61112	orc1_t25_rep1_peak_1599
Pf3D7_06_v3	486692	487024	1.51309	16.42038	15.00927	orc1_t25_rep1_peak_1600
Pf3D7_06_v3	492600	492801	1.38312	10.15853	8.96652	orc1_t25_rep1_peak_1601
Pf3D7_06_v3	493623	493750	1.38312	10.15853	8.96652	orc1_t25_rep1_peak_1601
Pf3D7_06_v3	500100	500183	1.48213	15.11356	13.74348	orc1_t25_rep1_peak_1603
Pf3D7_06_v3	500644	500804	1.21875	3.97742	3.0993	orc1_t25_rep1_peak_1604
Pf3D7_06_v3	515557	516191	1.62512	21.66783	20.10777	orc1_t25_rep1_peak_1606
Pf3D7_06_v3	517333	517471	1.74701	25.10023	23.44758	orc1_t25_rep1_peak_1608
Pf3D7_06_v3	524457	524993	1.37919	8.95068	7.80906	orc1_t25_rep1_peak_1609
Pf3D7_06_v3	526728	527002	1.50945	14.7169	13.3598	orc1_t25_rep1_peak_1610
Pf3D7_06_v3	532714	532926	1.71205	25.88912	24.21624	orc1_t25_rep1_peak_1612
Pf3D7_06_v3	555321	555624	1.50474	11.58055	10.33276	orc1_t25_rep1_peak_1616
Pf3D7_06_v3	556570	557072	1.82931	37.16993	35.24861	orc1_t25_rep1_peak_1617
Pf3D7_06_v3	560009	560080	1.40395	10.12261	8.93194	orc1_t25_rep1_peak_1618
Pf3D7_06_v3	566197	566248	1.87079	32.37757	30.55429	orc1_t25_rep1_peak_1619
Pf3D7_06_v3	575631	575959	1.433	10.87735	9.65678	orc1_t25_rep1_peak_1622
Pf3D7_06_v3	581341	581418	1.28773	6.29625	5.28158	orc1_t25_rep1_peak_1623
Pf3D7_06_v3	581781	582085	1.94344	38.45441	36.5073	orc1_t25_rep1_peak_1624
Pf3D7_06_v3	585566	585830	1.28037	5.69546	4.71326	orc1_t25_rep1_peak_1626
Pf3D7_06_v3	587076	587417	1.39134	8.62306	7.49583	orc1_t25_rep1_peak_1627
Pf3D7_06_v3	598327	598757	1.24596	4.68725	3.7638	orc1_t25_rep1_peak_1630
Pf3D7_06_v3	599500	599599	1.5905	18.30615	16.83965	orc1_t25_rep1_peak_1631
Pf3D7_06_v3	600087	600412	1.5905	18.30615	16.83965	orc1_t25_rep1_peak_1631
Pf3D7_06_v3	613169	613429	1.32854	7.2482	6.18533	orc1_t25_rep1_peak_1634
Pf3D7_06_v3	615257	615324	1.44122	11.56797	10.32063	orc1_t25_rep1_peak_1635
Pf3D7_06_v3	616254	616315	1.44122	11.56797	10.32063	orc1_t25_rep1_peak_1635
Pf3D7_06_v3	620799	621031	1.35544	7.12279	6.06594	orc1_t25_rep1_peak_1638
Pf3D7_06_v3	624189	624262	1.51516	13.61779	12.29731	orc1_t25_rep1_peak_1639
Pf3D7_06_v3	633030	633959	1.50423	15.18058	13.80844	orc1_t25_rep1_peak_1640
Pf3D7_06_v3	634378	634765	1.23497	4.11786	3.2301	orc1_t25_rep1_peak_1641
Pf3D7_06_v3	636609	636681	1.52482	12.81049	11.5177	orc1_t25_rep1_peak_1643
Pf3D7_06_v3	637306	638078	1.52482	12.81049	11.5177	orc1_t25_rep1_peak_1643
Pf3D7_06_v3	639084	639939	1.26953	5.19251	4.23895	orc1_t25_rep1_peak_1644
Pf3D7_06_v3	644345	644434	1.49069	14.51067	13.16032	orc1_t25_rep1_peak_1645
Pf3D7_06_v3	648219	648535	1.44852	12.40864	11.1301	orc1_t25_rep1_peak_1646
Pf3D7_06_v3	666302	666665	2.55397	116.97414	114.22187	orc1_t25_rep1_peak_1649
Pf3D7_06_v3	674110	674267	1.24998	4.68991	3.76621	orc1_t25_rep1_peak_1652
Pf3D7_06_v3	687478	687547	1.41224	9.02453	7.87978	orc1_t25_rep1_peak_1655
Pf3D7_06_v3	690780	691157	1.30785	5.67678	4.69562	orc1_t25_rep1_peak_1656
Pf3D7_06_v3	692995	693403	1.37076	6.25023	5.23807	orc1_t25_rep1_peak_1658
Pf3D7_06_v3	695973	696175	1.54131	16.21085	14.80609	orc1_t25_rep1_peak_1659
Pf3D7_06_v3	699364	699685	1.38289	7.80922	6.71918	orc1_t25_rep1_peak_1660
Pf3D7_06_v3	712997	713292	1.2892	4.84756	3.91435	orc1_t25_rep1_peak_1663
Pf3D7_06_v3	717392	717957	1.62829	21.64116	20.08178	orc1_t25_rep1_peak_1664
Pf3D7_06_v3	724064	724184	1.29918	5.90914	4.91523	orc1_t25_rep1_peak_1665
Pf3D7_06_v3	735658	736329	1.51317	13.37776	12.06549	orc1_t25_rep1_peak_1667
Pf3D7_06_v3	748425	748819	2.09601	40.28444	38.30144	orc1_t25_rep1_peak_1670
Pf3D7_06_v3	754369	754853	2.04146	45.66191	43.57816	orc1_t25_rep1_peak_1671
Pf3D7_06_v3	758636	759122	1.33052	6.84381	5.80102	orc1_t25_rep1_peak_1672
Pf3D7_06_v3	764758	764853	1.27038	4.92615	3.98807	orc1_t25_rep1_peak_1675
Pf3D7_06_v3	765125	765295	1.27038	4.92615	3.98807	orc1_t25_rep1_peak_1675
Pf3D7_06_v3	782809	783391	1.4967	11.60912	10.36031	orc1_t25_rep1_peak_1677
Pf3D7_06_v3	784702	785239	1.28283	5.46897	4.49952	orc1_t25_rep1_peak_1678
Pf3D7_06_v3	792299	792407	1.66479	25.27453	23.61724	orc1_t25_rep1_peak_1679
Pf3D7_06_v3	800880	801354	1.39803	9.95472	8.7709	orc1_t25_rep1_peak_1682
Pf3D7_06_v3	810669	811082	1.22213	4.0023	3.12213	orc1_t25_rep1_peak_1685
Pf3D7_06_v3	843231	843291	1.50871	14.6213	13.26734	orc1_t25_rep1_peak_1691
Pf3D7_06_v3	866481	866713	1.5315	14.36687	13.02123	orc1_t25_rep1_peak_1694
Pf3D7_06_v3	880644	880705	1.66315	22.39206	20.81234	orc1_t25_rep1_peak_1698
Pf3D7_06_v3	904644	904896	1.61794	20.01686	18.50208	orc1_t25_rep1_peak_1704
Pf3D7_06_v3	905572	905688	1.61794	20.01686	18.50208	orc1_t25_rep1_peak_1704
Pf3D7_06_v3	909058	909482	1.18456	2.77213	1.98043	orc1_t25_rep1_peak_1706
Pf3D7_06_v3	957921	957992	1.58436	16.87646	15.4515	orc1_t25_rep1_peak_1715
Pf3D7_06_v3	963777	964296	1.41991	10.38557	9.18448	orc1_t25_rep1_peak_1717
Pf3D7_06_v3	964574	965057	1.53992	15.32991	13.95296	orc1_t25_rep1_peak_1718
Pf3D7_06_v3	967244	967804	1.61022	21.59657	20.03841	orc1_t25_rep1_peak_1719
Pf3D7_06_v3	968872	969343	1.49239	13.214	11.90729	orc1_t25_rep1_peak_1720
Pf3D7_06_v3	977067	977320	1.8676	34.74448	32.87204	orc1_t25_rep1_peak_1721
Pf3D7_06_v3	977956	978147	1.8676	34.74448	32.87204	orc1_t25_rep1_peak_1721
Pf3D7_06_v3	983931	984539	1.32227	5.95824	4.96154	orc1_t25_rep1_peak_1723
Pf3D7_06_v3	994156	994504	1.98584	34.85171	32.97705	orc1_t25_rep1_peak_1726
Pf3D7_06_v3	999603	999749	1.63867	22.13549	20.56258	orc1_t25_rep1_peak_1727
Pf3D7_06_v3	1004280	1004451	1.531	15.39425	14.01513	orc1_t25_rep1_peak_1729
Pf3D7_06_v3	1005211	1005507	1.56857	13.38481	12.07221	orc1_t25_rep1_peak_1730
Pf3D7_06_v3	1062206	1062260	1.50546	15.91213	14.51686	orc1_t25_rep1_peak_1740
Pf3D7_06_v3	1067697	1068083	1.54259	14.35526	13.01007	orc1_t25_rep1_peak_1742
Pf3D7_06_v3	1079490	1079559	1.45725	10.89391	9.67268	orc1_t25_rep1_peak_1744
Pf3D7_06_v3	1091000	1091787	1.37505	9.23833	8.0842	orc1_t25_rep1_peak_1749
Pf3D7_06_v3	1097307	1098484	1.91952	36.53657	34.62791	orc1_t25_rep1_peak_1753
Pf3D7_06_v3	1101794	1102144	1.60866	15.03339	13.66602	orc1_t25_rep1_peak_1755
Pf3D7_06_v3	1103965	1104408	1.70848	22.63934	21.053	orc1_t25_rep1_peak_1756
Pf3D7_06_v3	1109730	1109802	1.32518	7.19054	6.13044	orc1_t25_rep1_peak_1758
Pf3D7_06_v3	1111453	1111540	1.16166	2.43709	1.67256	orc1_t25_rep1_peak_1759
Pf3D7_06_v3	1114613	1114681	1.85611	32.70428	30.87426	orc1_t25_rep1_peak_1760
Pf3D7_06_v3	1115822	1116070	1.85611	32.70428	30.87426	orc1_t25_rep1_peak_1760
Pf3D7_06_v3	1123604	1124206	1.45387	12.04506	10.77987	orc1_t25_rep1_peak_1762
Pf3D7_06_v3	1126302	1127163	1.30093	6.0877	5.08413	orc1_t25_rep1_peak_1763
Pf3D7_06_v3	1141061	1141149	1.62713	18.91406	17.43033	orc1_t25_rep1_peak_1771
Pf3D7_06_v3	1148785	1150046	1.39997	9.41488	8.25333	orc1_t25_rep1_peak_1776
Pf3D7_06_v3	1162351	1162709	1.38517	7.93886	6.84271	orc1_t25_rep1_peak_1778
Pf3D7_06_v3	1166223	1166375	1.31032	6.37577	5.35699	orc1_t25_rep1_peak_1779
Pf3D7_06_v3	1167862	1168146	2.06997	50.79434	48.62176	orc1_t25_rep1_peak_1780
Pf3D7_06_v3	1168975	1169037	2.06997	50.79434	48.62176	orc1_t25_rep1_peak_1780
Pf3D7_06_v3	1207401	1207622	2.18836	53.93599	51.71265	orc1_t25_rep1_peak_1786
Pf3D7_06_v3	1215411	1215793	1.42571	11.41212	10.17076	orc1_t25_rep1_peak_1789
Pf3D7_06_v3	1223252	1223615	1.49484	13.74593	12.42095	orc1_t25_rep1_peak_1790
Pf3D7_06_v3	1234394	1234478	1.40492	9.76647	8.59029	orc1_t25_rep1_peak_1795
Pf3D7_06_v3	1235587	1236001	1.59762	17.74075	16.29028	orc1_t25_rep1_peak_1796
Pf3D7_06_v3	1244749	1244829	1.51538	14.89298	13.53015	orc1_t25_rep1_peak_1797
Pf3D7_06_v3	1266730	1266790	1.28302	5.77255	4.78609	orc1_t25_rep1_peak_1802
Pf3D7_06_v3	1286364	1286797	1.3794	8.00049	6.90138	orc1_t25_rep1_peak_1805
Pf3D7_06_v3	1291484	1292901	1.31441	6.74233	5.70468	orc1_t25_rep1_peak_1806
Pf3D7_06_v3	1298130	1298189	1.3273	8.17475	7.06763	orc1_t25_rep1_peak_1808
Pf3D7_06_v3	1311519	1311590	2.59701	92.34508	89.70409	orc1_t25_rep1_peak_1809
Pf3D7_06_v3	1315295	1315406	2.33927	70.77179	68.31993	orc1_t25_rep1_peak_1810
Pf3D7_06_v3	1317035	1317656	1.26896	5.3918	4.42658	orc1_t25_rep1_peak_1811
Pf3D7_06_v3	1321414	1321856	1.45952	11.83939	10.58189	orc1_t25_rep1_peak_1812
Pf3D7_06_v3	1323596	1324386	1.81549	33.07534	31.23767	orc1_t25_rep1_peak_1813
Pf3D7_06_v3	1327794	1327866	2.10496	64.98579	62.60269	orc1_t25_rep1_peak_1814
Pf3D7_06_v3	1333222	1333276	1.554	18.00815	16.55021	orc1_t25_rep1_peak_1816
Pf3D7_06_v3	1338216	1338277	2.03895	48.26997	46.13964	orc1_t25_rep1_peak_1818
Pf3D7_06_v3	1351985	1352065	2.50814	70.7393	68.28777	orc1_t25_rep1_peak_1821
Pf3D7_06_v3	1354003	1354057	1.59451	18.56134	17.08745	orc1_t25_rep1_peak_1822
Pf3D7_06_v3	1355378	1355471	1.59451	18.56134	17.08745	orc1_t25_rep1_peak_1822
Pf3D7_06_v3	1371762	1371832	2.27652	69.20342	66.76875	orc1_t25_rep1_peak_1826
Pf3D7_06_v3	1383789	1384444	1.63101	18.31017	16.84355	orc1_t25_rep1_peak_1829
Pf3D7_06_v3	1384682	1384811	1.96762	41.24189	39.2406	orc1_t25_rep1_peak_1830
Pf3D7_06_v3	1409731	1410534	4.89047	790.42664	786.63257	orc1_t25_rep1_peak_1840
Pf3D7_06_v3	1417955	1418066	4.89047	790.42664	786.63257	orc1_t25_rep1_peak_1840
Pf3D7_07_v3	213	269	7.18336	1314.22498	1309.84058	orc1_t25_rep1_peak_1841
Pf3D7_07_v3	2505	3169	7.18336	1314.22498	1309.84058	orc1_t25_rep1_peak_1841
Pf3D7_07_v3	17989	18825	3.37665	193.69667	190.77661	orc1_t25_rep1_peak_1844
Pf3D7_07_v3	26776	26856	1.91712	39.72903	37.75691	orc1_t25_rep1_peak_1846
Pf3D7_07_v3	30352	30434	2.34467	64.30337	61.92948	orc1_t25_rep1_peak_1847
Pf3D7_07_v3	31168	31262	2.34467	64.30337	61.92948	orc1_t25_rep1_peak_1847
Pf3D7_07_v3	33458	33528	1.68448	28.57264	26.83388	orc1_t25_rep1_peak_1848
Pf3D7_07_v3	37694	37774	1.77561	31.13236	29.33528	orc1_t25_rep1_peak_1849
Pf3D7_07_v3	40226	40279	1.97035	43.25372	41.2152	orc1_t25_rep1_peak_1850
Pf3D7_07_v3	41135	41265	1.97035	43.25372	41.2152	orc1_t25_rep1_peak_1850
Pf3D7_07_v3	52004	52142	2.24793	82.47733	79.91344	orc1_t25_rep1_peak_1854
Pf3D7_07_v3	53509	53609	2.24793	82.47733	79.91344	orc1_t25_rep1_peak_1854
Pf3D7_07_v3	56441	56523	2.34916	68.93908	66.50742	orc1_t25_rep1_peak_1855
Pf3D7_07_v3	62240	62323	2.23331	76.29625	73.78933	orc1_t25_rep1_peak_1857
Pf3D7_07_v3	65762	66500	1.85529	26.82264	25.12613	orc1_t25_rep1_peak_1858
Pf3D7_07_v3	68304	68762	1.72093	27.79076	26.07051	orc1_t25_rep1_peak_1859
Pf3D7_07_v3	72758	73582	1.64648	23.02057	21.42394	orc1_t25_rep1_peak_1860
Pf3D7_07_v3	85506	85563	1.70302	26.75581	25.06087	orc1_t25_rep1_peak_1863
Pf3D7_07_v3	89125	89886	1.98502	54.2435	52.01525	orc1_t25_rep1_peak_1864
Pf3D7_07_v3	90775	90834	1.98502	54.2435	52.01525	orc1_t25_rep1_peak_1864
Pf3D7_07_v3	91864	93089	1.45278	13.8896	12.55984	orc1_t25_rep1_peak_1865
Pf3D7_07_v3	97131	97604	1.33303	9.64272	8.47162	orc1_t25_rep1_peak_1866
Pf3D7_07_v3	105033	105459	1.75901	26.98021	25.27973	orc1_t25_rep1_peak_1867
Pf3D7_07_v3	109908	110294	1.96746	36.86963	34.95435	orc1_t25_rep1_peak_1869
Pf3D7_07_v3	123833	123892	1.88999	33.01079	31.17447	orc1_t25_rep1_peak_1870
Pf3D7_07_v3	126179	126493	1.9884	30.47263	28.68981	orc1_t25_rep1_peak_1871
Pf3D7_07_v3	129896	130844	1.33998	8.17191	7.06499	orc1_t25_rep1_peak_1873
Pf3D7_07_v3	138885	138939	1.49647	15.76149	14.37084	orc1_t25_rep1_peak_1875
Pf3D7_07_v3	146659	147448	1.40382	10.39262	9.1912	orc1_t25_rep1_peak_1878
Pf3D7_07_v3	152434	152529	1.77743	32.85672	31.02361	orc1_t25_rep1_peak_1880
Pf3D7_07_v3	163705	164114	1.49422	14.44123	13.09322	orc1_t25_rep1_peak_1884
Pf3D7_07_v3	165459	165814	1.24853	4.42066	3.51364	orc1_t25_rep1_peak_1886
Pf3D7_07_v3	183209	183577	1.22104	4.37963	3.47535	orc1_t25_rep1_peak_1888
Pf3D7_07_v3	192845	193046	1.61709	18.3253	16.85823	orc1_t25_rep1_peak_1890
Pf3D7_07_v3	218514	218716	1.66039	23.55977	21.94852	orc1_t25_rep1_peak_1896
Pf3D7_07_v3	227098	227479	1.55192	15.32874	13.95188	orc1_t25_rep1_peak_1898
Pf3D7_07_v3	227973	228733	1.67392	18.44115	16.97095	orc1_t25_rep1_peak_1899
Pf3D7_07_v3	241363	241488	1.86756	42.29504	40.27438	orc1_t25_rep1_peak_1902
Pf3D7_07_v3	241827	242245	1.76468	25.65619	23.98913	orc1_t25_rep1_peak_1903
Pf3D7_07_v3	243958	244561	1.44485	10.23773	9.04242	orc1_t25_rep1_peak_1904
Pf3D7_07_v3	252557	252825	1.24743	4.95533	4.01563	orc1_t25_rep1_peak_1907
Pf3D7_07_v3	262595	263315	1.3928	9.89846	8.71686	orc1_t25_rep1_peak_1909
Pf3D7_07_v3	264110	264415	1.31408	6.22475	5.21391	orc1_t25_rep1_peak_1910
Pf3D7_07_v3	273817	273873	1.39444	9.69318	8.52006	orc1_t25_rep1_peak_1913
Pf3D7_07_v3	275460	276402	1.34937	7.71828	6.63257	orc1_t25_rep1_peak_1914
Pf3D7_07_v3	281170	281536	1.33198	6.85338	5.81011	orc1_t25_rep1_peak_1916
Pf3D7_07_v3	282328	283339	1.43185	13.88245	12.55294	orc1_t25_rep1_peak_1917
Pf3D7_07_v3	314312	314415	1.67828	26.42789	24.74121	orc1_t25_rep1_peak_1921
Pf3D7_07_v3	314706	314944	1.67828	26.42789	24.74121	orc1_t25_rep1_peak_1921
Pf3D7_07_v3	325331	325422	1.46319	12.76765	11.47631	orc1_t25_rep1_peak_1922
Pf3D7_07_v3	330022	330402	1.22038	4.99085	4.04906	orc1_t25_rep1_peak_1923
Pf3D7_07_v3	339256	339357	1.41777	13.25079	11.94277	orc1_t25_rep1_peak_1925
Pf3D7_07_v3	341139	341309	1.41777	13.25079	11.94277	orc1_t25_rep1_peak_1925
Pf3D7_07_v3	344495	344550	1.57836	18.18035	16.7174	orc1_t25_rep1_peak_1926
Pf3D7_07_v3	344999	345926	1.53547	18.36238	16.89424	orc1_t25_rep1_peak_1927
Pf3D7_07_v3	383765	383827	1.63494	20.09927	18.58221	orc1_t25_rep1_peak_1937
Pf3D7_07_v3	387602	388289	1.59513	16.31668	14.9087	orc1_t25_rep1_peak_1939
Pf3D7_07_v3	389396	390137	1.30299	6.23424	5.22294	orc1_t25_rep1_peak_1940
Pf3D7_07_v3	399364	399814	1.18891	2.85117	2.05319	orc1_t25_rep1_peak_1943
Pf3D7_07_v3	412598	412986	1.50944	12.65113	11.36388	orc1_t25_rep1_peak_1947
Pf3D7_07_v3	420640	421278	1.59896	19.79528	18.28669	orc1_t25_rep1_peak_1950
Pf3D7_07_v3	435072	435562	1.40773	9.60775	8.43813	orc1_t25_rep1_peak_1956
Pf3D7_07_v3	438538	438664	1.45905	11.23455	9.99999	orc1_t25_rep1_peak_1958
Pf3D7_07_v3	440811	442009	1.4931	14.0517	12.71661	orc1_t25_rep1_peak_1960
Pf3D7_07_v3	467138	467383	1.67161	26.02336	24.34687	orc1_t25_rep1_peak_1968
Pf3D7_07_v3	468040	468477	1.67161	26.02336	24.34687	orc1_t25_rep1_peak_1968
Pf3D7_07_v3	468993	469261	1.57773	18.66612	17.18935	orc1_t25_rep1_peak_1969
Pf3D7_07_v3	470168	470352	1.57773	18.66612	17.18935	orc1_t25_rep1_peak_1969
Pf3D7_07_v3	474427	474788	1.45567	7.8373	6.74589	orc1_t25_rep1_peak_1970
Pf3D7_07_v3	481375	481959	1.71584	23.70901	22.09359	orc1_t25_rep1_peak_1971
Pf3D7_07_v3	482921	483870	1.30019	6.15209	5.14505	orc1_t25_rep1_peak_1972
Pf3D7_07_v3	484785	485178	1.29868	6.17854	5.17009	orc1_t25_rep1_peak_1973
Pf3D7_07_v3	488583	488685	1.61767	19.91771	18.4057	orc1_t25_rep1_peak_1975
Pf3D7_07_v3	489308	489806	1.61767	19.91771	18.4057	orc1_t25_rep1_peak_1975
Pf3D7_07_v3	501013	502520	1.5143	14.74929	13.39114	orc1_t25_rep1_peak_1978
Pf3D7_07_v3	505284	507289	1.28404	5.77648	4.78978	orc1_t25_rep1_peak_1979
Pf3D7_07_v3	511877	511939	1.48064	14.47801	13.12872	orc1_t25_rep1_peak_1980
Pf3D7_07_v3	525069	525143	1.9137	35.56617	33.67698	orc1_t25_rep1_peak_1983
Pf3D7_07_v3	545003	545126	2.45614	64.01929	61.64912	orc1_t25_rep1_peak_1988
Pf3D7_07_v3	581342	581405	1.48429	13.75661	12.43137	orc1_t25_rep1_peak_1996
Pf3D7_07_v3	609331	609388	1.18903	3.2615	2.43298	orc1_t25_rep1_peak_2001
Pf3D7_07_v3	631976	632066	1.32104	6.85203	5.80884	orc1_t25_rep1_peak_2004
Pf3D7_07_v3	643143	643454	1.46397	9.52315	8.35701	orc1_t25_rep1_peak_2006
Pf3D7_07_v3	651821	652961	1.33208	7.37741	6.30814	orc1_t25_rep1_peak_2010
Pf3D7_07_v3	659016	659641	1.36914	8.31267	7.19924	orc1_t25_rep1_peak_2012
Pf3D7_07_v3	676564	676640	1.6004	18.48207	17.01053	orc1_t25_rep1_peak_2018
Pf3D7_07_v3	703669	704110	1.69308	25.11358	23.46052	orc1_t25_rep1_peak_2028
Pf3D7_07_v3	708691	709091	1.61582	23.82125	22.2028	orc1_t25_rep1_peak_2030
Pf3D7_07_v3	710527	710778	1.47546	11.71829	10.46523	orc1_t25_rep1_peak_2031
Pf3D7_07_v3	713236	714024	1.15728	2.57445	1.79865	orc1_t25_rep1_peak_2033
Pf3D7_07_v3	717353	717764	1.41759	10.20691	9.01292	orc1_t25_rep1_peak_2034
Pf3D7_07_v3	722985	723287	1.32978	5.71946	4.73593	orc1_t25_rep1_peak_2035
Pf3D7_07_v3	728792	728852	1.44526	10.94594	9.72259	orc1_t25_rep1_peak_2036
Pf3D7_07_v3	732100	732202	1.60016	21.01916	19.47695	orc1_t25_rep1_peak_2037
Pf3D7_07_v3	737293	737391	1.32636	6.0158	5.01608	orc1_t25_rep1_peak_2039
Pf3D7_07_v3	749125	749800	1.54773	12.05438	10.78895	orc1_t25_rep1_peak_2044
Pf3D7_07_v3	752682	752739	1.49703	15.31431	13.9378	orc1_t25_rep1_peak_2045
Pf3D7_07_v3	753982	754052	1.49703	15.31431	13.9378	orc1_t25_rep1_peak_2045
Pf3D7_07_v3	756929	757057	1.51514	14.55048	13.19883	orc1_t25_rep1_peak_2047
Pf3D7_07_v3	757600	757665	1.51514	14.55048	13.19883	orc1_t25_rep1_peak_2047
Pf3D7_07_v3	765589	765860	1.58742	19.71124	18.2051	orc1_t25_rep1_peak_2049
Pf3D7_07_v3	768748	768809	1.3328	7.41756	6.34638	orc1_t25_rep1_peak_2051
Pf3D7_07_v3	769790	769866	1.3328	7.41756	6.34638	orc1_t25_rep1_peak_2051
Pf3D7_07_v3	771161	771848	1.36013	9.09331	7.94545	orc1_t25_rep1_peak_2053
Pf3D7_07_v3	781674	782096	1.36127	7.59771	6.51773	orc1_t25_rep1_peak_2056
Pf3D7_07_v3	801006	801497	1.73712	28.075	26.34785	orc1_t25_rep1_peak_2063
Pf3D7_07_v3	807919	809015	1.66226	21.09875	19.55431	orc1_t25_rep1_peak_2065
Pf3D7_07_v3	812349	814357	1.69149	27.64436	25.92763	orc1_t25_rep1_peak_2066
Pf3D7_07_v3	816643	816795	1.69149	27.64436	25.92763	orc1_t25_rep1_peak_2066
Pf3D7_07_v3	817131	817996	1.33609	7.26631	6.20244	orc1_t25_rep1_peak_2067
Pf3D7_07_v3	828883	829355	1.56825	16.11832	14.71642	orc1_t25_rep1_peak_2068
Pf3D7_07_v3	845966	846070	1.72753	24.72503	23.08202	orc1_t25_rep1_peak_2072
Pf3D7_07_v3	846589	846649	1.72753	24.72503	23.08202	orc1_t25_rep1_peak_2072
Pf3D7_07_v3	852127	852849	1.71837	23.06452	21.4667	orc1_t25_rep1_peak_2074
Pf3D7_07_v3	855096	855594	1.38537	8.45742	7.33762	orc1_t25_rep1_peak_2075
Pf3D7_07_v3	858831	859151	1.84349	22.69883	21.11082	orc1_t25_rep1_peak_2077
Pf3D7_07_v3	871542	872083	1.64275	18.26831	16.8028	orc1_t25_rep1_peak_2083
Pf3D7_07_v3	873524	873892	1.57858	18.22955	16.76514	orc1_t25_rep1_peak_2084
Pf3D7_07_v3	884690	884997	1.31318	5.1837	4.23064	orc1_t25_rep1_peak_2087
Pf3D7_07_v3	893613	894408	1.53301	17.92806	16.47232	orc1_t25_rep1_peak_2088
Pf3D7_07_v3	906366	906868	1.59442	16.95005	15.52271	orc1_t25_rep1_peak_2092
Pf3D7_07_v3	908770	908887	1.64786	18.88724	17.40429	orc1_t25_rep1_peak_2094
Pf3D7_07_v3	910095	910288	1.90199	33.95119	32.09549	orc1_t25_rep1_peak_2095
Pf3D7_07_v3	912573	912890	1.85672	25.98454	24.30918	orc1_t25_rep1_peak_2096
Pf3D7_07_v3	913543	913945	1.70223	20.37967	18.8548	orc1_t25_rep1_peak_2097
Pf3D7_07_v3	925361	925760	1.63154	15.30961	13.93323	orc1_t25_rep1_peak_2103
Pf3D7_07_v3	946426	946885	1.91112	35.36266	33.47751	orc1_t25_rep1_peak_2109
Pf3D7_07_v3	950312	951545	1.7551	33.22112	31.38048	orc1_t25_rep1_peak_2111
Pf3D7_07_v3	955180	955262	1.68202	24.62025	22.98005	orc1_t25_rep1_peak_2112
Pf3D7_07_v3	956943	957115	1.61467	17.75022	16.2995	orc1_t25_rep1_peak_2113
Pf3D7_07_v3	957720	957775	1.61467	17.75022	16.2995	orc1_t25_rep1_peak_2113
Pf3D7_07_v3	963437	963492	1.45594	12.787	11.49506	orc1_t25_rep1_peak_2116
Pf3D7_07_v3	965100	965264	1.45594	12.787	11.49506	orc1_t25_rep1_peak_2116
Pf3D7_07_v3	979222	979850	1.77021	26.85582	25.15846	orc1_t25_rep1_peak_2121
Pf3D7_07_v3	980369	980512	1.42997	11.34973	10.11066	orc1_t25_rep1_peak_2122
Pf3D7_07_v3	981156	981301	1.42997	11.34973	10.11066	orc1_t25_rep1_peak_2122
Pf3D7_07_v3	982101	982452	1.40868	10.41008	9.20784	orc1_t25_rep1_peak_2123
Pf3D7_07_v3	994574	995836	1.41779	11.54206	10.29575	orc1_t25_rep1_peak_2126
Pf3D7_07_v3	997066	997151	1.67498	23.631	22.01782	orc1_t25_rep1_peak_2127
Pf3D7_07_v3	1013657	1013753	1.79954	32.16224	30.34338	orc1_t25_rep1_peak_2129
Pf3D7_07_v3	1015685	1016297	1.49864	11.79974	10.54371	orc1_t25_rep1_peak_2130
Pf3D7_07_v3	1019395	1019674	1.66865	17.36581	15.92627	orc1_t25_rep1_peak_2131
Pf3D7_07_v3	1037670	1038207	1.39577	10.33899	9.13973	orc1_t25_rep1_peak_2133
Pf3D7_07_v3	1041148	1041687	1.31058	5.79333	4.80575	orc1_t25_rep1_peak_2135
Pf3D7_07_v3	1052714	1053955	1.35	7.82975	6.7387	orc1_t25_rep1_peak_2139
Pf3D7_07_v3	1062447	1062524	1.29762	5.93592	4.94054	orc1_t25_rep1_peak_2143
Pf3D7_07_v3	1062845	1062916	1.29762	5.93592	4.94054	orc1_t25_rep1_peak_2143
Pf3D7_07_v3	1066693	1066994	1.27325	5.26978	4.31164	orc1_t25_rep1_peak_2145
Pf3D7_07_v3	1078061	1078692	2.52882	83.64037	81.06645	orc1_t25_rep1_peak_2149
Pf3D7_07_v3	1080775	1081100	1.78336	39.70077	37.72912	orc1_t25_rep1_peak_2150
Pf3D7_07_v3	1083801	1083929	2.48873	83.79247	81.21708	orc1_t25_rep1_peak_2151
Pf3D7_07_v3	1086236	1086519	2.56498	88.57738	85.96301	orc1_t25_rep1_peak_2152
Pf3D7_07_v3	1093626	1094110	1.646	20.20905	18.68892	orc1_t25_rep1_peak_2154
Pf3D7_07_v3	1095270	1095770	1.36392	8.33917	7.22459	orc1_t25_rep1_peak_2155
Pf3D7_07_v3	1102658	1102711	1.33596	7.1254	6.06845	orc1_t25_rep1_peak_2157
Pf3D7_07_v3	1104280	1104501	1.30071	5.77998	4.79311	orc1_t25_rep1_peak_2158
Pf3D7_07_v3	1107349	1108163	1.41384	11.0755	9.84721	orc1_t25_rep1_peak_2161
Pf3D7_07_v3	1129205	1129494	1.25705	5.13271	4.18254	orc1_t25_rep1_peak_2163
Pf3D7_07_v3	1134567	1134660	1.29174	6.31453	5.29889	orc1_t25_rep1_peak_2165
Pf3D7_07_v3	1143338	1143723	1.31019	5.72257	4.73885	orc1_t25_rep1_peak_2166
Pf3D7_07_v3	1146612	1147057	1.28668	5.41542	4.44892	orc1_t25_rep1_peak_2167
Pf3D7_07_v3	1149170	1149259	1.67172	26.5198	24.83083	orc1_t25_rep1_peak_2169
Pf3D7_07_v3	1150680	1151036	1.95449	33.14856	31.30941	orc1_t25_rep1_peak_2170
Pf3D7_07_v3	1153910	1154017	1.76355	42.70135	40.67315	orc1_t25_rep1_peak_2171
Pf3D7_07_v3	1156772	1157089	1.53573	13.04038	11.73958	orc1_t25_rep1_peak_2172
Pf3D7_07_v3	1160437	1160505	1.59857	20.52582	18.99704	orc1_t25_rep1_peak_2174
Pf3D7_07_v3	1163194	1163682	1.40095	8.56251	7.43794	orc1_t25_rep1_peak_2176
Pf3D7_07_v3	1171366	1172201	1.15068	2.4446	1.6795	orc1_t25_rep1_peak_2179
Pf3D7_07_v3	1191213	1192005	1.52183	15.46256	14.08134	orc1_t25_rep1_peak_2184
Pf3D7_07_v3	1223166	1223432	1.59179	17.87052	16.41635	orc1_t25_rep1_peak_2191
Pf3D7_07_v3	1223859	1224020	1.59179	17.87052	16.41635	orc1_t25_rep1_peak_2191
Pf3D7_07_v3	1227653	1228118	1.43179	9.27903	8.12316	orc1_t25_rep1_peak_2193
Pf3D7_07_v3	1231592	1231843	1.33857	6.43948	5.4173	orc1_t25_rep1_peak_2194
Pf3D7_07_v3	1233688	1234289	1.52922	14.41938	13.07204	orc1_t25_rep1_peak_2195
Pf3D7_07_v3	1238361	1238917	1.55612	13.6207	12.30006	orc1_t25_rep1_peak_2196
Pf3D7_07_v3	1299663	1300204	1.85523	36.84769	34.93285	orc1_t25_rep1_peak_2210
Pf3D7_07_v3	1300831	1300907	1.85523	36.84769	34.93285	orc1_t25_rep1_peak_2210
Pf3D7_07_v3	1309865	1310841	1.41046	10.05236	8.86457	orc1_t25_rep1_peak_2212
Pf3D7_07_v3	1311468	1311627	1.41754	9.9394	8.75624	orc1_t25_rep1_peak_2213
Pf3D7_07_v3	1321554	1321610	2.07056	64.79659	62.41621	orc1_t25_rep1_peak_2215
Pf3D7_07_v3	1325609	1325751	1.72349	36.6408	34.73007	orc1_t25_rep1_peak_2216
Pf3D7_07_v3	1331646	1332072	1.72349	36.6408	34.73007	orc1_t25_rep1_peak_2216
Pf3D7_07_v3	1354559	1355205	1.65352	26.71614	25.02225	orc1_t25_rep1_peak_2220
Pf3D7_07_v3	1356381	1356640	1.63498	14.14725	12.80899	orc1_t25_rep1_peak_2221
Pf3D7_07_v3	1358243	1358368	2.39659	78.07249	75.54906	orc1_t25_rep1_peak_2222
Pf3D7_07_v3	1362239	1362380	2.39659	78.07249	75.54906	orc1_t25_rep1_peak_2222
Pf3D7_07_v3	1368240	1369159	1.92757	39.69751	37.72597	orc1_t25_rep1_peak_2223
Pf3D7_07_v3	1370328	1370574	1.92757	39.69751	37.72597	orc1_t25_rep1_peak_2223
Pf3D7_07_v3	1375571	1375970	1.3046	6.00356	5.00446	orc1_t25_rep1_peak_2225
Pf3D7_07_v3	1387776	1387844	1.57066	19.43264	17.93424	orc1_t25_rep1_peak_2229
Pf3D7_07_v3	1392031	1392140	2.00814	40.09991	38.12049	orc1_t25_rep1_peak_2230
Pf3D7_07_v3	1402676	1402730	1.91825	38.43416	36.48746	orc1_t25_rep1_peak_2233
Pf3D7_07_v3	1414716	1414785	2.03705	44.36209	42.30285	orc1_t25_rep1_peak_2236
Pf3D7_07_v3	1417571	1417647	1.90204	44.19448	42.13838	orc1_t25_rep1_peak_2237
Pf3D7_07_v3	1427610	1428318	3.14985	140.87262	138.05396	orc1_t25_rep1_peak_2239
Pf3D7_07_v3	1443685	1444375	3.91786	345.49197	342.34082	orc1_t25_rep1_peak_2243
Pf3D7_08_v3	9	73	2.45023	68.89829	66.46722	orc1_t25_rep1_peak_2244
Pf3D7_08_v3	5530	5817	2.23781	70.91145	68.45813	orc1_t25_rep1_peak_2246
Pf3D7_08_v3	19223	20108	4.36975	364.44998	361.26471	orc1_t25_rep1_peak_2248
Pf3D7_08_v3	27315	27383	1.68136	28.24448	26.51344	orc1_t25_rep1_peak_2250
Pf3D7_08_v3	28477	28614	1.68136	28.24448	26.51344	orc1_t25_rep1_peak_2250
Pf3D7_08_v3	29765	29829	1.62243	23.12277	21.52334	orc1_t25_rep1_peak_2251
Pf3D7_08_v3	30785	30936	1.62243	23.12277	21.52334	orc1_t25_rep1_peak_2251
Pf3D7_08_v3	31588	31672	2.39548	65.06911	62.68506	orc1_t25_rep1_peak_2252
Pf3D7_08_v3	65690	65890	1.70927	27.82088	26.09989	orc1_t25_rep1_peak_2259
Pf3D7_08_v3	70072	70262	1.70927	27.82088	26.09989	orc1_t25_rep1_peak_2259
Pf3D7_08_v3	92827	93464	1.55129	13.86421	12.53543	orc1_t25_rep1_peak_2264
Pf3D7_08_v3	94225	95488	1.45964	10.72178	9.50726	orc1_t25_rep1_peak_2265
Pf3D7_08_v3	97115	97814	1.3312	5.97307	4.9756	orc1_t25_rep1_peak_2266
Pf3D7_08_v3	98177	98973	1.52136	12.08037	10.81381	orc1_t25_rep1_peak_2267
Pf3D7_08_v3	101981	102050	1.77274	31.81577	30.00415	orc1_t25_rep1_peak_2268
Pf3D7_08_v3	102713	102770	1.77274	31.81577	30.00415	orc1_t25_rep1_peak_2268
Pf3D7_08_v3	107563	108198	1.5463	15.32974	13.9528	orc1_t25_rep1_peak_2270
Pf3D7_08_v3	114681	115167	1.37337	12.22225	10.95048	orc1_t25_rep1_peak_2271
Pf3D7_08_v3	116066	116216	1.71661	23.74295	22.12656	orc1_t25_rep1_peak_2272
Pf3D7_08_v3	119137	121352	1.57374	17.78264	16.33093	orc1_t25_rep1_peak_2273
Pf3D7_08_v3	128904	129148	1.711	26.5827	24.89219	orc1_t25_rep1_peak_2274
Pf3D7_08_v3	136568	137265	1.41493	12.45273	11.17255	orc1_t25_rep1_peak_2276
Pf3D7_08_v3	137964	138449	1.35358	8.42784	7.30931	orc1_t25_rep1_peak_2277
Pf3D7_08_v3	149558	150262	1.20205	3.24372	2.41628	orc1_t25_rep1_peak_2279
Pf3D7_08_v3	152643	152709	1.27858	4.8069	3.87602	orc1_t25_rep1_peak_2280
Pf3D7_08_v3	154330	154652	1.53114	14.3184	12.97434	orc1_t25_rep1_peak_2282
Pf3D7_08_v3	158454	159492	1.66705	19.11466	17.6252	orc1_t25_rep1_peak_2284
Pf3D7_08_v3	165368	165424	1.95692	38.59478	36.64488	orc1_t25_rep1_peak_2285
Pf3D7_08_v3	166068	166200	1.95692	38.59478	36.64488	orc1_t25_rep1_peak_2285
Pf3D7_08_v3	169222	170155	1.77106	27.84916	26.12745	orc1_t25_rep1_peak_2287
Pf3D7_08_v3	173707	173819	1.38883	9.81906	8.64069	orc1_t25_rep1_peak_2288
Pf3D7_08_v3	181295	181850	2.08726	48.24358	46.1137	orc1_t25_rep1_peak_2291
Pf3D7_08_v3	182521	183050	2.08726	48.24358	46.1137	orc1_t25_rep1_peak_2291
Pf3D7_08_v3	186452	187240	1.36519	8.67443	7.54485	orc1_t25_rep1_peak_2293
Pf3D7_08_v3	193361	193421	1.39185	9.2956	8.13909	orc1_t25_rep1_peak_2294
Pf3D7_08_v3	193715	194154	1.84047	30.52082	28.73689	orc1_t25_rep1_peak_2295
Pf3D7_08_v3	201466	201666	1.16214	3.01627	2.20573	orc1_t25_rep1_peak_2297
Pf3D7_08_v3	205960	206376	1.28812	5.38706	4.42211	orc1_t25_rep1_peak_2300
Pf3D7_08_v3	220736	221056	1.29151	6.21221	5.20204	orc1_t25_rep1_peak_2305
Pf3D7_08_v3	227563	228107	1.30181	6.22811	5.21709	orc1_t25_rep1_peak_2306
Pf3D7_08_v3	231383	231436	1.62209	20.37876	18.85396	orc1_t25_rep1_peak_2307
Pf3D7_08_v3	233430	233700	1.20519	3.33478	2.50075	orc1_t25_rep1_peak_2308
Pf3D7_08_v3	238499	238802	1.46173	10.70566	9.49175	orc1_t25_rep1_peak_2309
Pf3D7_08_v3	250966	251318	1.23649	5.22275	4.26734	orc1_t25_rep1_peak_2314
Pf3D7_08_v3	263827	264144	1.25613	4.89749	3.96128	orc1_t25_rep1_peak_2318
Pf3D7_08_v3	264432	264746	1.35315	6.9274	5.88028	orc1_t25_rep1_peak_2319
Pf3D7_08_v3	265305	265432	1.47568	14.11723	12.77989	orc1_t25_rep1_peak_2320
Pf3D7_08_v3	265764	265941	1.47568	14.11723	12.77989	orc1_t25_rep1_peak_2320
Pf3D7_08_v3	268286	268356	1.18114	2.68649	1.90165	orc1_t25_rep1_peak_2321
Pf3D7_08_v3	274121	274812	1.71916	22.12331	20.55074	orc1_t25_rep1_peak_2323
Pf3D7_08_v3	276857	277310	1.25702	4.99901	4.0567	orc1_t25_rep1_peak_2325
Pf3D7_08_v3	278483	278539	1.37566	7.78624	6.6972	orc1_t25_rep1_peak_2326
Pf3D7_08_v3	280550	281463	2.08516	46.35129	44.25517	orc1_t25_rep1_peak_2328
Pf3D7_08_v3	294201	295463	1.56138	18.49806	17.02602	orc1_t25_rep1_peak_2332
Pf3D7_08_v3	295733	296876	1.4093	12.30054	11.02585	orc1_t25_rep1_peak_2333
Pf3D7_08_v3	302056	302820	1.53605	15.77724	14.38598	orc1_t25_rep1_peak_2336
Pf3D7_08_v3	312065	312974	1.68572	24.70093	23.05864	orc1_t25_rep1_peak_2340
Pf3D7_08_v3	343132	343324	1.30543	6.14443	5.13782	orc1_t25_rep1_peak_2348
Pf3D7_08_v3	347043	347358	1.51349	16.17353	14.76994	orc1_t25_rep1_peak_2349
Pf3D7_08_v3	350515	351488	1.56135	15.42946	14.04929	orc1_t25_rep1_peak_2351
Pf3D7_08_v3	363279	363354	1.21428	3.88958	3.01676	orc1_t25_rep1_peak_2354
Pf3D7_08_v3	363877	364395	1.21428	3.88958	3.01676	orc1_t25_rep1_peak_2354
Pf3D7_08_v3	366157	366401	1.39799	11.07097	9.84286	orc1_t25_rep1_peak_2355
Pf3D7_08_v3	379152	379488	1.3649	7.37344	6.30441	orc1_t25_rep1_peak_2360
Pf3D7_08_v3	382513	382854	1.75399	21.70832	20.14694	orc1_t25_rep1_peak_2361
Pf3D7_08_v3	390656	390714	1.23858	4.51966	3.60655	orc1_t25_rep1_peak_2363
Pf3D7_08_v3	396542	397420	1.88255	25.41457	23.75365	orc1_t25_rep1_peak_2365
Pf3D7_08_v3	403129	403180	1.59702	16.76176	15.34016	orc1_t25_rep1_peak_2366
Pf3D7_08_v3	417955	418018	1.55095	16.98589	15.55764	orc1_t25_rep1_peak_2367
Pf3D7_08_v3	419217	419574	2.01257	29.08026	27.32948	orc1_t25_rep1_peak_2368
Pf3D7_08_v3	447879	447983	1.22457	4.30231	3.40276	orc1_t25_rep1_peak_2373
Pf3D7_08_v3	481318	481953	1.34448	6.8672	5.82325	orc1_t25_rep1_peak_2382
Pf3D7_08_v3	525737	526082	1.50009	12.48666	11.20533	orc1_t25_rep1_peak_2390
Pf3D7_08_v3	526873	526927	1.50009	12.48666	11.20533	orc1_t25_rep1_peak_2390
Pf3D7_08_v3	542873	543248	1.35034	8.15164	7.04559	orc1_t25_rep1_peak_2392
Pf3D7_08_v3	544184	544292	1.35034	8.15164	7.04559	orc1_t25_rep1_peak_2392
Pf3D7_08_v3	568448	568559	1.4307	10.97242	9.7481	orc1_t25_rep1_peak_2394
Pf3D7_08_v3	568901	569871	1.5381	18.84542	17.36355	orc1_t25_rep1_peak_2395
Pf3D7_08_v3	621901	621998	1.77046	31.39314	29.59051	orc1_t25_rep1_peak_2408
Pf3D7_08_v3	623279	623417	1.77046	31.39314	29.59051	orc1_t25_rep1_peak_2408
Pf3D7_08_v3	628827	628897	1.87526	34.64664	32.7762	orc1_t25_rep1_peak_2410
Pf3D7_08_v3	644141	644472	1.47464	14.42529	13.07776	orc1_t25_rep1_peak_2415
Pf3D7_08_v3	644753	644849	1.47464	14.42529	13.07776	orc1_t25_rep1_peak_2415
Pf3D7_08_v3	647390	648353	1.48143	14.57177	13.21941	orc1_t25_rep1_peak_2416
Pf3D7_08_v3	648753	649176	1.27484	5.37511	4.41084	orc1_t25_rep1_peak_2417
Pf3D7_08_v3	660328	661193	1.4907	15.50009	14.11753	orc1_t25_rep1_peak_2420
Pf3D7_08_v3	666756	667266	1.57931	16.47616	15.06327	orc1_t25_rep1_peak_2422
Pf3D7_08_v3	672551	673066	1.48706	16.46497	15.05242	orc1_t25_rep1_peak_2424
Pf3D7_08_v3	676275	676376	1.53361	15.07937	13.71049	orc1_t25_rep1_peak_2426
Pf3D7_08_v3	681418	681744	1.61667	18.39522	16.92628	orc1_t25_rep1_peak_2428
Pf3D7_08_v3	696229	696738	1.53967	16.74867	15.32747	orc1_t25_rep1_peak_2431
Pf3D7_08_v3	703426	703580	1.87939	30.93683	29.14398	orc1_t25_rep1_peak_2432
Pf3D7_08_v3	706062	706769	1.57259	16.36762	14.95804	orc1_t25_rep1_peak_2433
Pf3D7_08_v3	708715	708766	1.2644	4.87868	3.94362	orc1_t25_rep1_peak_2434
Pf3D7_08_v3	737890	738644	1.55231	14.01087	12.67716	orc1_t25_rep1_peak_2443
Pf3D7_08_v3	739086	739891	1.50981	15.05934	13.69101	orc1_t25_rep1_peak_2444
Pf3D7_08_v3	743520	743630	1.44783	11.49366	10.24917	orc1_t25_rep1_peak_2445
Pf3D7_08_v3	747172	747503	1.38842	8.33698	7.22253	orc1_t25_rep1_peak_2447
Pf3D7_08_v3	808671	809200	1.55204	12.59287	11.30776	orc1_t25_rep1_peak_2454
Pf3D7_08_v3	821360	822285	2.15636	68.89494	66.46394	orc1_t25_rep1_peak_2456
Pf3D7_08_v3	824652	825936	1.35328	8.17622	7.06902	orc1_t25_rep1_peak_2458
Pf3D7_08_v3	836125	836497	1.46229	10.75214	9.53641	orc1_t25_rep1_peak_2460
Pf3D7_08_v3	852071	852320	1.14873	2.17109	1.42958	orc1_t25_rep1_peak_2462
Pf3D7_08_v3	880268	880400	1.29907	5.80644	4.81799	orc1_t25_rep1_peak_2469
Pf3D7_08_v3	892851	893613	1.45147	10.94509	9.72179	orc1_t25_rep1_peak_2471
Pf3D7_08_v3	901452	901687	1.26973	5.12601	4.17622	orc1_t25_rep1_peak_2473
Pf3D7_08_v3	906779	906883	1.36371	9.84451	8.66514	orc1_t25_rep1_peak_2474
Pf3D7_08_v3	910008	910426	1.43375	9.41546	8.25388	orc1_t25_rep1_peak_2475
Pf3D7_08_v3	912932	913310	1.47713	11.6577	10.40695	orc1_t25_rep1_peak_2476
Pf3D7_08_v3	925114	925466	1.46826	10.65933	9.44722	orc1_t25_rep1_peak_2480
Pf3D7_08_v3	937962	938490	1.22672	3.72016	2.85889	orc1_t25_rep1_peak_2484
Pf3D7_08_v3	948718	949173	1.19069	2.76323	1.97215	orc1_t25_rep1_peak_2485
Pf3D7_08_v3	953551	954337	1.38735	8.9923	7.84891	orc1_t25_rep1_peak_2486
Pf3D7_08_v3	961603	961689	1.40053	11.51197	10.26681	orc1_t25_rep1_peak_2489
Pf3D7_08_v3	966341	966641	1.8564	28.86528	27.11946	orc1_t25_rep1_peak_2490
Pf3D7_08_v3	980156	980303	1.42572	9.71999	8.54568	orc1_t25_rep1_peak_2494
Pf3D7_08_v3	1010671	1010782	2.75598	137.53285	134.72221	orc1_t25_rep1_peak_2498
Pf3D7_08_v3	1013927	1014219	1.34276	7.20873	6.14775	orc1_t25_rep1_peak_2501
Pf3D7_08_v3	1015248	1015576	1.34905	6.64941	5.61644	orc1_t25_rep1_peak_2502
Pf3D7_08_v3	1022646	1023453	1.47408	11.37608	10.13606	orc1_t25_rep1_peak_2504
Pf3D7_08_v3	1030884	1031391	1.4274	11.70269	10.45024	orc1_t25_rep1_peak_2505
Pf3D7_08_v3	1049985	1050109	1.43008	11.50553	10.26053	orc1_t25_rep1_peak_2510
Pf3D7_08_v3	1050620	1050711	1.43008	11.50553	10.26053	orc1_t25_rep1_peak_2510
Pf3D7_08_v3	1050984	1051720	1.46908	12.56689	11.28259	orc1_t25_rep1_peak_2511
Pf3D7_08_v3	1052925	1053946	1.35655	7.73961	6.65289	orc1_t25_rep1_peak_2512
Pf3D7_08_v3	1060323	1060957	1.52623	14.7184	13.36127	orc1_t25_rep1_peak_2513
Pf3D7_08_v3	1062385	1062765	1.17691	2.56943	1.79397	orc1_t25_rep1_peak_2514
Pf3D7_08_v3	1080391	1080794	1.342	6.95618	5.90763	orc1_t25_rep1_peak_2516
Pf3D7_08_v3	1089022	1089251	1.35286	7.06841	6.01436	orc1_t25_rep1_peak_2517
Pf3D7_08_v3	1089764	1090431	1.2497	4.95692	4.01708	orc1_t25_rep1_peak_2518
Pf3D7_08_v3	1098710	1098982	1.52748	15.59612	14.21051	orc1_t25_rep1_peak_2519
Pf3D7_08_v3	1099508	1099734	1.52748	15.59612	14.21051	orc1_t25_rep1_peak_2519
Pf3D7_08_v3	1100757	1101153	1.49643	12.10572	10.83819	orc1_t25_rep1_peak_2520
Pf3D7_08_v3	1103881	1105105	1.36203	7.63969	6.55767	orc1_t25_rep1_peak_2522
Pf3D7_08_v3	1106123	1106880	1.41938	8.19633	7.08832	orc1_t25_rep1_peak_2523
Pf3D7_08_v3	1109562	1110396	1.44916	12.29899	11.0244	orc1_t25_rep1_peak_2525
Pf3D7_08_v3	1126997	1127455	1.23784	3.91348	3.03937	orc1_t25_rep1_peak_2532
Pf3D7_08_v3	1143034	1143366	1.48009	11.9396	10.67834	orc1_t25_rep1_peak_2534
Pf3D7_08_v3	1146222	1147406	1.43912	11.54167	10.29539	orc1_t25_rep1_peak_2535
Pf3D7_08_v3	1152752	1152840	1.53298	16.80651	15.38353	orc1_t25_rep1_peak_2536
Pf3D7_08_v3	1170161	1170414	1.59087	22.1561	20.58259	orc1_t25_rep1_peak_2542
Pf3D7_08_v3	1173052	1173293	1.3367	8.0405	6.93958	orc1_t25_rep1_peak_2544
Pf3D7_08_v3	1184646	1184891	1.4744	10.11799	8.92762	orc1_t25_rep1_peak_2547
Pf3D7_08_v3	1186277	1186582	1.49483	12.45933	11.17891	orc1_t25_rep1_peak_2548
Pf3D7_08_v3	1199296	1199369	1.54351	16.98895	15.56052	orc1_t25_rep1_peak_2554
Pf3D7_08_v3	1199864	1201079	1.54351	16.98895	15.56052	orc1_t25_rep1_peak_2554
Pf3D7_08_v3	1202421	1203567	1.51304	15.19489	13.82212	orc1_t25_rep1_peak_2555
Pf3D7_08_v3	1204619	1205106	1.25604	4.69664	3.77249	orc1_t25_rep1_peak_2556
Pf3D7_08_v3	1205903	1205965	1.25604	4.69664	3.77249	orc1_t25_rep1_peak_2556
Pf3D7_08_v3	1216373	1217277	1.53496	14.85081	13.48928	orc1_t25_rep1_peak_2559
Pf3D7_08_v3	1219687	1219738	1.27686	5.38148	4.41689	orc1_t25_rep1_peak_2561
Pf3D7_08_v3	1224193	1224746	1.2158	3.26067	2.43217	orc1_t25_rep1_peak_2564
Pf3D7_08_v3	1229701	1230593	1.46961	12.21084	10.9395	orc1_t25_rep1_peak_2565
Pf3D7_08_v3	1237363	1238087	1.34265	7.98281	6.88449	orc1_t25_rep1_peak_2566
Pf3D7_08_v3	1242002	1242268	1.47764	10.60248	9.39269	orc1_t25_rep1_peak_2569
Pf3D7_08_v3	1284629	1285053	1.59273	16.55465	15.13943	orc1_t25_rep1_peak_2579
Pf3D7_08_v3	1287754	1288092	1.55551	14.01138	12.67762	orc1_t25_rep1_peak_2581
Pf3D7_08_v3	1290796	1291301	1.31228	7.07196	6.0178	orc1_t25_rep1_peak_2583
Pf3D7_08_v3	1303734	1304768	1.40145	11.82204	10.56522	orc1_t25_rep1_peak_2585
Pf3D7_08_v3	1307379	1307793	1.37298	7.72774	6.64154	orc1_t25_rep1_peak_2586
Pf3D7_08_v3	1312130	1312265	1.7241	26.2082	24.527	orc1_t25_rep1_peak_2587
Pf3D7_08_v3	1313911	1314133	1.27843	5.28563	4.32656	orc1_t25_rep1_peak_2589
Pf3D7_08_v3	1325350	1325905	1.31885	6.04375	5.04256	orc1_t25_rep1_peak_2593
Pf3D7_08_v3	1333992	1334049	1.30245	5.85644	4.86529	orc1_t25_rep1_peak_2596
Pf3D7_08_v3	1341603	1342149	1.57767	17.39959	15.95901	orc1_t25_rep1_peak_2598
Pf3D7_08_v3	1363487	1363545	1.47645	11.81206	10.55556	orc1_t25_rep1_peak_2605
Pf3D7_08_v3	1383382	1384189	1.79754	28.87136	27.1254	orc1_t25_rep1_peak_2609
Pf3D7_08_v3	1386702	1386763	1.49867	14.46766	13.11871	orc1_t25_rep1_peak_2610
Pf3D7_08_v3	1392632	1393019	1.4139	10.69714	9.48361	orc1_t25_rep1_peak_2611
Pf3D7_08_v3	1406560	1406644	1.50363	15.37989	14.00128	orc1_t25_rep1_peak_2615
Pf3D7_08_v3	1411255	1411333	1.88626	32.97707	31.14148	orc1_t25_rep1_peak_2616
Pf3D7_08_v3	1415206	1415309	1.73487	27.17932	25.47395	orc1_t25_rep1_peak_2617
Pf3D7_08_v3	1420813	1420900	1.87261	37.61327	35.68295	orc1_t25_rep1_peak_2619
Pf3D7_08_v3	1433896	1433977	1.86487	37.11091	35.19073	orc1_t25_rep1_peak_2623
Pf3D7_08_v3	1435811	1435923	1.87621	39.23203	37.2695	orc1_t25_rep1_peak_2624
Pf3D7_08_v3	1437107	1437182	1.87621	39.23203	37.2695	orc1_t25_rep1_peak_2624
Pf3D7_08_v3	1437954	1438010	2.88394	101.13004	98.43962	orc1_t25_rep1_peak_2625
Pf3D7_08_v3	1444879	1445647	3.69842	209.84392	206.89688	orc1_t25_rep1_peak_2626
Pf3D7_08_v3	1463080	1463827	2.08705	62.10043	59.75541	orc1_t25_rep1_peak_2631
Pf3D7_08_v3	1468310	1469588	2.08705	62.10043	59.75541	orc1_t25_rep1_peak_2631
Pf3D7_08_v3	1470367	1470435	4.14738	374.97729	371.77322	orc1_t25_rep1_peak_2632
Pf3D7_09_v3	4924	5340	2.19118	67.94424	65.52413	orc1_t25_rep1_peak_2634
Pf3D7_09_v3	17834	18950	4.84254	448.51483	445.17883	orc1_t25_rep1_peak_2638
Pf3D7_09_v3	27663	27809	1.63614	22.92345	21.32946	orc1_t25_rep1_peak_2640
Pf3D7_09_v3	29754	29827	2.37549	69.49168	67.05363	orc1_t25_rep1_peak_2641
Pf3D7_09_v3	34453	34514	1.82601	31.54122	29.73543	orc1_t25_rep1_peak_2642
Pf3D7_09_v3	39712	39789	2.25186	61.61082	59.27214	orc1_t25_rep1_peak_2643
Pf3D7_09_v3	40745	40804	2.25186	61.61082	59.27214	orc1_t25_rep1_peak_2643
Pf3D7_09_v3	46852	46968	2.0247	42.40148	40.37898	orc1_t25_rep1_peak_2645
Pf3D7_09_v3	53893	54075	1.67495	26.34929	24.66451	orc1_t25_rep1_peak_2648
Pf3D7_09_v3	55110	55162	1.59156	19.33292	17.83729	orc1_t25_rep1_peak_2649
Pf3D7_09_v3	55913	56009	1.59156	19.33292	17.83729	orc1_t25_rep1_peak_2649
Pf3D7_09_v3	67480	67566	2.12029	50.81712	48.64419	orc1_t25_rep1_peak_2652
Pf3D7_09_v3	77928	78099	1.86202	36.74402	34.83124	orc1_t25_rep1_peak_2655
Pf3D7_09_v3	82065	82523	1.30375	5.96523	4.96815	orc1_t25_rep1_peak_2656
Pf3D7_09_v3	85100	85559	1.34923	7.18455	6.12477	orc1_t25_rep1_peak_2657
Pf3D7_09_v3	98482	98900	1.37936	8.76937	7.63567	orc1_t25_rep1_peak_2660
Pf3D7_09_v3	99298	99591	1.18447	3.07912	2.26375	orc1_t25_rep1_peak_2661
Pf3D7_09_v3	104015	104396	1.64961	22.89314	21.29994	orc1_t25_rep1_peak_2662
Pf3D7_09_v3	106788	107137	1.66995	20.30567	18.78295	orc1_t25_rep1_peak_2663
Pf3D7_09_v3	113711	113792	1.76103	31.40737	29.60431	orc1_t25_rep1_peak_2665
Pf3D7_09_v3	115085	115223	1.76103	31.40737	29.60431	orc1_t25_rep1_peak_2665
Pf3D7_09_v3	119209	119363	1.49981	14.61005	13.25642	orc1_t25_rep1_peak_2666
Pf3D7_09_v3	124245	124312	1.3974	8.45499	7.33527	orc1_t25_rep1_peak_2668
Pf3D7_09_v3	129269	129657	1.54385	13.27921	11.97025	orc1_t25_rep1_peak_2670
Pf3D7_09_v3	141641	142033	1.34731	7.45436	6.38136	orc1_t25_rep1_peak_2672
Pf3D7_09_v3	147534	148039	1.60064	17.99045	16.53287	orc1_t25_rep1_peak_2673
Pf3D7_09_v3	154143	154450	1.29361	5.68443	4.70278	orc1_t25_rep1_peak_2676
Pf3D7_09_v3	163226	164010	1.9689	39.20606	37.24401	orc1_t25_rep1_peak_2679
Pf3D7_09_v3	187362	187443	1.83365	29.00393	27.25488	orc1_t25_rep1_peak_2682
Pf3D7_09_v3	191946	193168	1.49476	13.99358	12.66033	orc1_t25_rep1_peak_2683
Pf3D7_09_v3	199333	199754	1.28415	6.07947	5.07638	orc1_t25_rep1_peak_2686
Pf3D7_09_v3	229324	230459	1.64896	27.8123	26.09159	orc1_t25_rep1_peak_2692
Pf3D7_09_v3	240444	240548	2.14595	57.83732	55.55339	orc1_t25_rep1_peak_2694
Pf3D7_09_v3	245267	245723	1.59823	17.05848	15.62788	orc1_t25_rep1_peak_2695
Pf3D7_09_v3	251532	253017	1.41809	10.00631	8.8204	orc1_t25_rep1_peak_2697
Pf3D7_09_v3	263124	263553	1.35732	8.42479	7.30636	orc1_t25_rep1_peak_2701
Pf3D7_09_v3	266613	267078	1.23975	4.28426	3.38608	orc1_t25_rep1_peak_2703
Pf3D7_09_v3	270773	271337	1.68234	23.17901	21.57807	orc1_t25_rep1_peak_2704
Pf3D7_09_v3	273106	273197	1.5549	15.81659	14.42425	orc1_t25_rep1_peak_2706
Pf3D7_09_v3	273848	273966	1.5549	15.81659	14.42425	orc1_t25_rep1_peak_2706
Pf3D7_09_v3	278480	279002	1.17201	2.33376	1.578	orc1_t25_rep1_peak_2707
Pf3D7_09_v3	293543	294221	1.26179	5.54123	4.56763	orc1_t25_rep1_peak_2712
Pf3D7_09_v3	318328	319499	1.43516	12.11272	10.84497	orc1_t25_rep1_peak_2716
Pf3D7_09_v3	322718	323249	1.44986	14.43561	13.08779	orc1_t25_rep1_peak_2718
Pf3D7_09_v3	336140	336696	1.48135	13.42785	12.11379	orc1_t25_rep1_peak_2719
Pf3D7_09_v3	339646	340742	1.58509	16.34131	14.93262	orc1_t25_rep1_peak_2720
Pf3D7_09_v3	352852	353789	1.38962	9.45808	8.29467	orc1_t25_rep1_peak_2723
Pf3D7_09_v3	361356	361472	1.56633	16.31133	14.90351	orc1_t25_rep1_peak_2724
Pf3D7_09_v3	367869	368273	1.44918	9.37446	8.21463	orc1_t25_rep1_peak_2727
Pf3D7_09_v3	370702	371489	1.25971	4.80287	3.87218	orc1_t25_rep1_peak_2728
Pf3D7_09_v3	412521	413012	1.28261	5.67004	4.68919	orc1_t25_rep1_peak_2734
Pf3D7_09_v3	416850	417089	1.31205	6.07609	5.07318	orc1_t25_rep1_peak_2735
Pf3D7_09_v3	425888	426203	1.39805	9.50741	8.34199	orc1_t25_rep1_peak_2737
Pf3D7_09_v3	426785	426839	1.19373	3.15001	2.32954	orc1_t25_rep1_peak_2738
Pf3D7_09_v3	441560	442001	1.29685	6.47448	5.45056	orc1_t25_rep1_peak_2740
Pf3D7_09_v3	465378	465647	1.49973	13.52523	12.20789	orc1_t25_rep1_peak_2745
Pf3D7_09_v3	472262	472875	1.16934	3.08457	2.26883	orc1_t25_rep1_peak_2746
Pf3D7_09_v3	491736	492848	1.26287	4.57356	3.65704	orc1_t25_rep1_peak_2752
Pf3D7_09_v3	494344	494490	1.19782	3.37644	2.53942	orc1_t25_rep1_peak_2753
Pf3D7_09_v3	504418	504969	2.85198	102.99165	100.2925	orc1_t25_rep1_peak_2756
Pf3D7_09_v3	505301	506170	1.36512	9.60824	8.4386	orc1_t25_rep1_peak_2757
Pf3D7_09_v3	507581	508053	1.49315	11.52454	10.27882	orc1_t25_rep1_peak_2758
Pf3D7_09_v3	531067	531152	1.23763	4.62082	3.70152	orc1_t25_rep1_peak_2761
Pf3D7_09_v3	532439	533074	2.31667	85.24922	82.66142	orc1_t25_rep1_peak_2762
Pf3D7_09_v3	534622	534703	2.31667	85.24922	82.66142	orc1_t25_rep1_peak_2762
Pf3D7_09_v3	538327	538841	1.34594	8.32694	7.21292	orc1_t25_rep1_peak_2763
Pf3D7_09_v3	550199	550680	1.64293	20.58574	19.05519	orc1_t25_rep1_peak_2766
Pf3D7_09_v3	552945	553082	1.5385	12.20532	10.9342	orc1_t25_rep1_peak_2768
Pf3D7_09_v3	575872	575937	1.49206	12.17462	10.90457	orc1_t25_rep1_peak_2770
Pf3D7_09_v3	589296	589380	1.61997	22.03333	20.46316	orc1_t25_rep1_peak_2773
Pf3D7_09_v3	590739	591139	1.31032	6.75232	5.71418	orc1_t25_rep1_peak_2774
Pf3D7_09_v3	601227	602039	1.40021	8.63068	7.50315	orc1_t25_rep1_peak_2777
Pf3D7_09_v3	602988	604451	1.42703	9.38608	8.22574	orc1_t25_rep1_peak_2778
Pf3D7_09_v3	614169	614442	1.52593	18.13899	16.67725	orc1_t25_rep1_peak_2781
Pf3D7_09_v3	630688	631285	1.49816	11.75206	10.49774	orc1_t25_rep1_peak_2784
Pf3D7_09_v3	631658	631730	1.4312	11.75138	10.49715	orc1_t25_rep1_peak_2785
Pf3D7_09_v3	632250	632318	1.4312	11.75138	10.49715	orc1_t25_rep1_peak_2785
Pf3D7_09_v3	637184	637796	1.26821	5.3229	4.36173	orc1_t25_rep1_peak_2787
Pf3D7_09_v3	661537	661906	1.42145	8.86879	7.7307	orc1_t25_rep1_peak_2793
Pf3D7_09_v3	663982	664548	1.40523	7.9974	6.89843	orc1_t25_rep1_peak_2794
Pf3D7_09_v3	677619	678405	1.5286	13.97991	12.64713	orc1_t25_rep1_peak_2796
Pf3D7_09_v3	684569	685010	1.87372	29.40769	27.6493	orc1_t25_rep1_peak_2797
Pf3D7_09_v3	696914	697875	1.85143	39.49817	37.53049	orc1_t25_rep1_peak_2799
Pf3D7_09_v3	713627	713857	1.50552	13.74696	12.42195	orc1_t25_rep1_peak_2803
Pf3D7_09_v3	724230	724454	1.43757	10.93779	9.71486	orc1_t25_rep1_peak_2805
Pf3D7_09_v3	727971	728279	1.20139	3.31871	2.48576	orc1_t25_rep1_peak_2806
Pf3D7_09_v3	733140	733490	1.15594	2.16142	1.42071	orc1_t25_rep1_peak_2809
Pf3D7_09_v3	740147	740234	1.78582	33.02354	31.18698	orc1_t25_rep1_peak_2810
Pf3D7_09_v3	761822	762698	1.69491	17.82057	16.36783	orc1_t25_rep1_peak_2816
Pf3D7_09_v3	766528	766896	1.44751	13.49568	12.17936	orc1_t25_rep1_peak_2818
Pf3D7_09_v3	770001	770462	1.34704	8.68886	7.5587	orc1_t25_rep1_peak_2820
Pf3D7_09_v3	772700	773807	1.4283	12.21425	10.94276	orc1_t25_rep1_peak_2821
Pf3D7_09_v3	781524	782017	1.69452	23.22642	21.62424	orc1_t25_rep1_peak_2824
Pf3D7_09_v3	787644	787714	1.65152	18.56108	17.08722	orc1_t25_rep1_peak_2825
Pf3D7_09_v3	793833	794089	1.7775	20.00291	18.4886	orc1_t25_rep1_peak_2828
Pf3D7_09_v3	795662	795783	1.4207	9.09207	7.94428	orc1_t25_rep1_peak_2829
Pf3D7_09_v3	796821	797127	1.66186	15.34194	13.9645	orc1_t25_rep1_peak_2830
Pf3D7_09_v3	806142	806669	1.42263	9.15094	8.00061	orc1_t25_rep1_peak_2832
Pf3D7_09_v3	807212	807513	1.48137	9.78145	8.60474	orc1_t25_rep1_peak_2833
Pf3D7_09_v3	809754	809866	2.38254	99.4839	96.80146	orc1_t25_rep1_peak_2834
Pf3D7_09_v3	813217	813285	1.27665	5.85008	4.85931	orc1_t25_rep1_peak_2835
Pf3D7_09_v3	815917	815981	1.63215	20.42877	18.90253	orc1_t25_rep1_peak_2836
Pf3D7_09_v3	828324	828907	1.54666	15.81736	14.42494	orc1_t25_rep1_peak_2838
Pf3D7_09_v3	850475	850888	1.1927	3.77818	2.91308	orc1_t25_rep1_peak_2841
Pf3D7_09_v3	873100	873375	1.32838	5.8521	4.86118	orc1_t25_rep1_peak_2843
Pf3D7_09_v3	885091	885408	1.2549	4.39318	3.48771	orc1_t25_rep1_peak_2845
Pf3D7_09_v3	888587	889270	1.40817	9.27237	8.11683	orc1_t25_rep1_peak_2846
Pf3D7_09_v3	896353	897117	1.45473	11.80223	10.54616	orc1_t25_rep1_peak_2847
Pf3D7_09_v3	903301	903378	2.00148	50.32743	48.1627	orc1_t25_rep1_peak_2849
Pf3D7_09_v3	928232	928556	1.49985	12.19095	10.92033	orc1_t25_rep1_peak_2855
Pf3D7_09_v3	963608	963680	1.93769	43.35185	41.31137	orc1_t25_rep1_peak_2862
Pf3D7_09_v3	983970	984251	1.31347	5.80792	4.81936	orc1_t25_rep1_peak_2866
Pf3D7_09_v3	984843	986023	1.43852	12.42981	11.15049	orc1_t25_rep1_peak_2867
Pf3D7_09_v3	990847	991204	1.2098	3.24482	2.41734	orc1_t25_rep1_peak_2868
Pf3D7_09_v3	996712	997027	1.58789	31.32586	29.52459	orc1_t25_rep1_peak_2871
Pf3D7_09_v3	1008071	1008531	1.34491	7.61278	6.53199	orc1_t25_rep1_peak_2875
Pf3D7_09_v3	1022460	1022522	1.54016	14.01488	12.68099	orc1_t25_rep1_peak_2877
Pf3D7_09_v3	1035629	1036344	1.70987	27.37517	25.66502	orc1_t25_rep1_peak_2879
Pf3D7_09_v3	1075943	1076268	1.32861	5.60788	4.63057	orc1_t25_rep1_peak_2885
Pf3D7_09_v3	1086779	1086837	1.61781	19.96727	18.45389	orc1_t25_rep1_peak_2889
Pf3D7_09_v3	1114423	1114806	1.72317	22.56119	20.9769	orc1_t25_rep1_peak_2896
Pf3D7_09_v3	1117250	1117581	1.38049	8.2007	7.09246	orc1_t25_rep1_peak_2897
Pf3D7_09_v3	1124645	1124959	1.60501	17.96	16.50338	orc1_t25_rep1_peak_2898
Pf3D7_09_v3	1125279	1125401	1.60501	17.96	16.50338	orc1_t25_rep1_peak_2898
Pf3D7_09_v3	1138057	1138126	2.00754	48.92321	46.78216	orc1_t25_rep1_peak_2901
Pf3D7_09_v3	1152243	1152492	1.31107	6.7909	5.7507	orc1_t25_rep1_peak_2903
Pf3D7_09_v3	1156094	1156722	1.39657	7.62395	6.54269	orc1_t25_rep1_peak_2904
Pf3D7_09_v3	1157230	1157469	1.47359	12.18185	10.91155	orc1_t25_rep1_peak_2905
Pf3D7_09_v3	1173245	1173447	1.32211	6.80496	5.76404	orc1_t25_rep1_peak_2908
Pf3D7_09_v3	1178675	1178759	1.5475	14.646	13.29133	orc1_t25_rep1_peak_2909
Pf3D7_09_v3	1179075	1179157	1.5475	14.646	13.29133	orc1_t25_rep1_peak_2909
Pf3D7_09_v3	1189727	1189969	1.22982	3.40787	2.56843	orc1_t25_rep1_peak_2912
Pf3D7_09_v3	1201852	1201905	2.43855	111.85052	109.11507	orc1_t25_rep1_peak_2916
Pf3D7_09_v3	1203173	1203670	2.43855	111.85052	109.11507	orc1_t25_rep1_peak_2916
Pf3D7_09_v3	1204808	1204871	2.43855	111.85052	109.11507	orc1_t25_rep1_peak_2916
Pf3D7_09_v3	1205184	1205285	1.55434	18.5437	17.07049	orc1_t25_rep1_peak_2917
Pf3D7_09_v3	1208990	1209775	1.47301	12.33637	11.06034	orc1_t25_rep1_peak_2918
Pf3D7_09_v3	1215155	1215250	1.65168	21.72285	20.16109	orc1_t25_rep1_peak_2919
Pf3D7_09_v3	1227114	1227723	1.52255	15.90094	14.50588	orc1_t25_rep1_peak_2921
Pf3D7_09_v3	1228232	1228390	1.52255	15.90094	14.50588	orc1_t25_rep1_peak_2921
Pf3D7_09_v3	1235154	1235813	1.35454	7.56518	6.48686	orc1_t25_rep1_peak_2922
Pf3D7_09_v3	1236713	1237689	1.49634	14.18309	12.8436	orc1_t25_rep1_peak_2923
Pf3D7_09_v3	1238141	1239191	1.40397	10.16939	8.97687	orc1_t25_rep1_peak_2924
Pf3D7_09_v3	1245557	1245973	1.54482	15.52562	14.1423	orc1_t25_rep1_peak_2926
Pf3D7_09_v3	1248873	1250413	1.44627	11.3562	10.117	orc1_t25_rep1_peak_2928
Pf3D7_09_v3	1250965	1251503	1.60994	20.47148	18.94414	orc1_t25_rep1_peak_2929
Pf3D7_09_v3	1254720	1255021	1.88089	32.79122	30.95945	orc1_t25_rep1_peak_2930
Pf3D7_09_v3	1255604	1255786	1.89941	37.57172	35.64221	orc1_t25_rep1_peak_2931
Pf3D7_09_v3	1256162	1256232	1.89941	37.57172	35.64221	orc1_t25_rep1_peak_2931
Pf3D7_09_v3	1256592	1257190	1.62379	17.05033	15.61993	orc1_t25_rep1_peak_2932
Pf3D7_09_v3	1261295	1261832	1.42086	11.54269	10.29635	orc1_t25_rep1_peak_2933
Pf3D7_09_v3	1263877	1264254	1.37138	7.09546	6.03996	orc1_t25_rep1_peak_2934
Pf3D7_09_v3	1268453	1268893	1.60936	13.16911	11.86393	orc1_t25_rep1_peak_2935
Pf3D7_09_v3	1270901	1272574	1.71745	22.53901	20.95535	orc1_t25_rep1_peak_2936
Pf3D7_09_v3	1283218	1283546	1.67895	16.87507	15.45015	orc1_t25_rep1_peak_2937
Pf3D7_09_v3	1312184	1313245	1.49149	13.86251	12.53379	orc1_t25_rep1_peak_2943
Pf3D7_09_v3	1316941	1317244	1.31273	6.21733	5.20687	orc1_t25_rep1_peak_2945
Pf3D7_09_v3	1335815	1336133	1.3085	6.02326	5.02314	orc1_t25_rep1_peak_2948
Pf3D7_09_v3	1341437	1341906	1.43297	10.2625	9.0662	orc1_t25_rep1_peak_2949
Pf3D7_09_v3	1343359	1343440	1.40591	10.07797	8.88912	orc1_t25_rep1_peak_2950
Pf3D7_09_v3	1349781	1349837	1.95981	37.86217	35.92689	orc1_t25_rep1_peak_2953
Pf3D7_09_v3	1350856	1351204	1.49201	12.67073	11.38286	orc1_t25_rep1_peak_2954
Pf3D7_09_v3	1358751	1359230	1.45966	12.04076	10.77574	orc1_t25_rep1_peak_2955
Pf3D7_09_v3	1363519	1363787	1.34708	5.88749	4.89466	orc1_t25_rep1_peak_2957
Pf3D7_09_v3	1369791	1371440	1.68836	27.01643	25.31507	orc1_t25_rep1_peak_2961
Pf3D7_09_v3	1401693	1401796	1.6532	19.85552	18.34524	orc1_t25_rep1_peak_2963
Pf3D7_09_v3	1406201	1406870	1.6043	20.54662	19.01723	orc1_t25_rep1_peak_2964
Pf3D7_09_v3	1430796	1431103	1.45731	11.45271	10.20975	orc1_t25_rep1_peak_2971
Pf3D7_09_v3	1433397	1433754	1.44485	10.23773	9.04242	orc1_t25_rep1_peak_2972
Pf3D7_09_v3	1436681	1436776	1.78795	34.55362	32.6852	orc1_t25_rep1_peak_2973
Pf3D7_09_v3	1441183	1441431	1.23472	3.94901	3.07244	orc1_t25_rep1_peak_2974
Pf3D7_09_v3	1458870	1459009	1.89498	41.78077	39.76956	orc1_t25_rep1_peak_2978
Pf3D7_09_v3	1462855	1462907	1.34754	8.05775	6.9561	orc1_t25_rep1_peak_2979
Pf3D7_09_v3	1474635	1474723	2.38499	73.30918	70.8308	orc1_t25_rep1_peak_2981
Pf3D7_09_v3	1475622	1475673	2.38499	73.30918	70.8308	orc1_t25_rep1_peak_2981
Pf3D7_09_v3	1478670	1478739	2.183	63.94983	61.58068	orc1_t25_rep1_peak_2982
Pf3D7_09_v3	1480925	1481025	2.23291	63.57446	61.21006	orc1_t25_rep1_peak_2983
Pf3D7_09_v3	1490051	1490144	1.4257	11.83449	10.57716	orc1_t25_rep1_peak_2985
Pf3D7_09_v3	1497888	1497947	2.31436	63.2189	60.85918	orc1_t25_rep1_peak_2988
Pf3D7_09_v3	1504664	1505554	3.91561	233.63113	230.64874	orc1_t25_rep1_peak_2989
Pf3D7_09_v3	1538726	1539097	4.70065	594.68689	591.14514	orc1_t25_rep1_peak_3005
Pf3D7_10_v3	26249	27230	5.98632	1056.43555	1052.31091	orc1_t25_rep1_peak_3013
Pf3D7_10_v3	33899	33994	2.53951	77.76443	75.24365	orc1_t25_rep1_peak_3014
Pf3D7_10_v3	38004	38055	2.17326	54.76502	52.52842	orc1_t25_rep1_peak_3016
Pf3D7_10_v3	44823	44879	1.99556	40.56636	38.57785	orc1_t25_rep1_peak_3018
Pf3D7_10_v3	45807	45870	1.99556	40.56636	38.57785	orc1_t25_rep1_peak_3018
Pf3D7_10_v3	58829	58962	1.48048	13.78228	12.45609	orc1_t25_rep1_peak_3023
Pf3D7_10_v3	68249	68808	1.5156	15.23546	13.8614	orc1_t25_rep1_peak_3027
Pf3D7_10_v3	74676	75014	1.53345	15.31895	13.94232	orc1_t25_rep1_peak_3029
Pf3D7_10_v3	81330	81701	1.61967	18.21134	16.74745	orc1_t25_rep1_peak_3030
Pf3D7_10_v3	96393	96763	1.21757	3.98115	3.10266	orc1_t25_rep1_peak_3033
Pf3D7_10_v3	99895	99951	1.531	15.39425	14.01513	orc1_t25_rep1_peak_3034
Pf3D7_10_v3	103762	104122	1.26111	5.37335	4.40922	orc1_t25_rep1_peak_3035
Pf3D7_10_v3	106642	106705	1.85921	43.41952	41.37786	orc1_t25_rep1_peak_3036
Pf3D7_10_v3	108237	108371	1.85921	43.41952	41.37786	orc1_t25_rep1_peak_3036
Pf3D7_10_v3	114217	114540	1.46333	13.17008	11.86488	orc1_t25_rep1_peak_3038
Pf3D7_10_v3	115899	115990	1.46333	13.17008	11.86488	orc1_t25_rep1_peak_3038
Pf3D7_10_v3	135217	135296	1.16322	2.54575	1.77224	orc1_t25_rep1_peak_3040
Pf3D7_10_v3	156933	157296	1.29623	6.77545	5.736	orc1_t25_rep1_peak_3043
Pf3D7_10_v3	164878	164949	1.73025	32.69421	30.86441	orc1_t25_rep1_peak_3044
Pf3D7_10_v3	166820	167577	1.22025	4.14384	3.25468	orc1_t25_rep1_peak_3045
Pf3D7_10_v3	168327	168792	1.34616	9.06832	7.92165	orc1_t25_rep1_peak_3046
Pf3D7_10_v3	169225	169997	1.19782	3.37644	2.53942	orc1_t25_rep1_peak_3047
Pf3D7_10_v3	175904	176382	1.35358	8.42784	7.30931	orc1_t25_rep1_peak_3050
Pf3D7_10_v3	179759	179912	1.76037	25.40633	23.7456	orc1_t25_rep1_peak_3051
Pf3D7_10_v3	193663	194353	1.39075	8.69185	7.56148	orc1_t25_rep1_peak_3054
Pf3D7_10_v3	199473	200091	1.35545	8.23035	7.12075	orc1_t25_rep1_peak_3056
Pf3D7_10_v3	200836	201185	1.27834	6.0903	5.08666	orc1_t25_rep1_peak_3057
Pf3D7_10_v3	201597	202180	1.72979	29.30146	27.54554	orc1_t25_rep1_peak_3058
Pf3D7_10_v3	207078	207286	1.62562	20.49387	18.96585	orc1_t25_rep1_peak_3059
Pf3D7_10_v3	216804	217778	1.45337	11.28504	10.04848	orc1_t25_rep1_peak_3060
Pf3D7_10_v3	224846	225172	1.60887	15.08311	13.71417	orc1_t25_rep1_peak_3062
Pf3D7_10_v3	238382	238497	1.47537	13.22035	11.91344	orc1_t25_rep1_peak_3063
Pf3D7_10_v3	244487	245181	1.24802	4.88895	3.95332	orc1_t25_rep1_peak_3064
Pf3D7_10_v3	257668	257752	1.77605	28.87054	27.12463	orc1_t25_rep1_peak_3067
Pf3D7_10_v3	268495	268566	1.44133	11.25646	10.02104	orc1_t25_rep1_peak_3068
Pf3D7_10_v3	272293	272849	1.59661	16.66275	15.24415	orc1_t25_rep1_peak_3069
Pf3D7_10_v3	274134	275128	1.54769	19.9064	18.39473	orc1_t25_rep1_peak_3070
Pf3D7_10_v3	278666	279074	1.86211	29.04436	27.29452	orc1_t25_rep1_peak_3071
Pf3D7_10_v3	288398	288459	1.43647	10.84689	9.62745	orc1_t25_rep1_peak_3072
Pf3D7_10_v3	304078	304452	1.9789	32.49142	30.66576	orc1_t25_rep1_peak_3076
Pf3D7_10_v3	316698	317194	1.43179	11.06277	9.83496	orc1_t25_rep1_peak_3078
Pf3D7_10_v3	324696	325081	1.14069	2.13831	1.39959	orc1_t25_rep1_peak_3081
Pf3D7_10_v3	340577	341109	1.29463	5.98992	4.99153	orc1_t25_rep1_peak_3084
Pf3D7_10_v3	347228	347361	1.6745	24.00373	22.38025	orc1_t25_rep1_peak_3086
Pf3D7_10_v3	348412	348505	1.6745	24.00373	22.38025	orc1_t25_rep1_peak_3086
Pf3D7_10_v3	352584	352875	1.32064	7.1257	6.06871	orc1_t25_rep1_peak_3087
Pf3D7_10_v3	357413	357658	1.49167	11.13342	9.90279	orc1_t25_rep1_peak_3089
Pf3D7_10_v3	366866	367130	1.70875	28.2172	26.48673	orc1_t25_rep1_peak_3091
Pf3D7_10_v3	369306	369785	1.7327	24.5713	22.93248	orc1_t25_rep1_peak_3092
Pf3D7_10_v3	376945	377522	1.60608	16.34875	14.93993	orc1_t25_rep1_peak_3093
Pf3D7_10_v3	381441	382385	1.60706	18.55404	17.08041	orc1_t25_rep1_peak_3094
Pf3D7_10_v3	387783	388420	1.32035	6.64055	5.60809	orc1_t25_rep1_peak_3096
Pf3D7_10_v3	406017	406260	1.47911	11.84559	10.58786	orc1_t25_rep1_peak_3100
Pf3D7_10_v3	408849	409958	1.62373	22.39542	20.81561	orc1_t25_rep1_peak_3102
Pf3D7_10_v3	416765	417391	1.71713	23.06488	21.46702	orc1_t25_rep1_peak_3103
Pf3D7_10_v3	420511	421032	1.70407	22.50269	20.91997	orc1_t25_rep1_peak_3104
Pf3D7_10_v3	441141	441896	1.48891	12.83558	11.54195	orc1_t25_rep1_peak_3105
Pf3D7_10_v3	449880	450112	1.24196	4.82023	3.88866	orc1_t25_rep1_peak_3107
Pf3D7_10_v3	455387	455852	1.73107	23.39017	21.78342	orc1_t25_rep1_peak_3108
Pf3D7_10_v3	458720	458775	1.71907	28.82945	27.08457	orc1_t25_rep1_peak_3109
Pf3D7_10_v3	471029	471262	1.4273	9.11832	7.9694	orc1_t25_rep1_peak_3112
Pf3D7_10_v3	480316	480460	1.34912	8.6014	7.47515	orc1_t25_rep1_peak_3115
Pf3D7_10_v3	490281	490715	1.56496	14.99323	13.62713	orc1_t25_rep1_peak_3117
Pf3D7_10_v3	528969	529537	1.45293	12.66618	11.37842	orc1_t25_rep1_peak_3124
Pf3D7_10_v3	535310	535670	1.65631	22.78978	21.19939	orc1_t25_rep1_peak_3126
Pf3D7_10_v3	539130	539452	1.41112	9.2261	8.07264	orc1_t25_rep1_peak_3127
Pf3D7_10_v3	540775	541230	1.34685	6.10037	5.09617	orc1_t25_rep1_peak_3128
Pf3D7_10_v3	543191	544302	1.62457	21.41977	19.86642	orc1_t25_rep1_peak_3129
Pf3D7_10_v3	546848	546926	1.34932	7.11411	6.05774	orc1_t25_rep1_peak_3130
Pf3D7_10_v3	553724	554119	1.77615	19.11208	17.62271	orc1_t25_rep1_peak_3132
Pf3D7_10_v3	563058	563343	1.31032	6.37577	5.35699	orc1_t25_rep1_peak_3135
Pf3D7_10_v3	568365	569034	1.27847	7.62235	6.54114	orc1_t25_rep1_peak_3136
Pf3D7_10_v3	571002	571085	1.91485	37.50084	35.57288	orc1_t25_rep1_peak_3138
Pf3D7_10_v3	574737	575051	1.40374	8.7388	7.60641	orc1_t25_rep1_peak_3139
Pf3D7_10_v3	581307	581587	1.43279	10.99732	9.77208	orc1_t25_rep1_peak_3140
Pf3D7_10_v3	582691	583153	1.43279	10.99732	9.77208	orc1_t25_rep1_peak_3140
Pf3D7_10_v3	586444	586587	1.55531	20.63428	19.10242	orc1_t25_rep1_peak_3141
Pf3D7_10_v3	596059	596177	1.38471	8.81968	7.68378	orc1_t25_rep1_peak_3142
Pf3D7_10_v3	602482	602630	1.31769	6.62438	5.59269	orc1_t25_rep1_peak_3143
Pf3D7_10_v3	614937	614999	1.20872	3.45996	2.61695	orc1_t25_rep1_peak_3149
Pf3D7_10_v3	627079	627238	1.4698	13.66539	12.34326	orc1_t25_rep1_peak_3153
Pf3D7_10_v3	653058	653124	1.41582	11.63088	10.38125	orc1_t25_rep1_peak_3156
Pf3D7_10_v3	662550	662639	1.37398	9.80823	8.63035	orc1_t25_rep1_peak_3158
Pf3D7_10_v3	670835	671413	1.43996	10.18387	8.99089	orc1_t25_rep1_peak_3160
Pf3D7_10_v3	675374	675967	1.26302	5.17706	4.22436	orc1_t25_rep1_peak_3161
Pf3D7_10_v3	693839	694162	1.28463	4.90017	3.9638	orc1_t25_rep1_peak_3167
Pf3D7_10_v3	695210	696455	1.23681	4.45341	3.5444	orc1_t25_rep1_peak_3168
Pf3D7_10_v3	701705	702123	1.45121	9.87152	8.69107	orc1_t25_rep1_peak_3169
Pf3D7_10_v3	705552	705993	1.22683	3.82232	2.95411	orc1_t25_rep1_peak_3170
Pf3D7_10_v3	709547	709971	1.66436	18.18652	16.72336	orc1_t25_rep1_peak_3172
Pf3D7_10_v3	729813	729977	1.5045	18.86194	17.37962	orc1_t25_rep1_peak_3179
Pf3D7_10_v3	731855	732278	1.5045	18.86194	17.37962	orc1_t25_rep1_peak_3179
Pf3D7_10_v3	737770	738324	1.34696	7.87629	6.78313	orc1_t25_rep1_peak_3180
Pf3D7_10_v3	739311	739367	1.56872	12.84678	11.55273	orc1_t25_rep1_peak_3182
Pf3D7_10_v3	739936	740014	1.56872	12.84678	11.55273	orc1_t25_rep1_peak_3182
Pf3D7_10_v3	740284	742052	1.48375	12.06813	10.80205	orc1_t25_rep1_peak_3183
Pf3D7_10_v3	758163	758357	1.41511	11.05287	9.82548	orc1_t25_rep1_peak_3186
Pf3D7_10_v3	760796	760922	1.43708	11.98267	10.71976	orc1_t25_rep1_peak_3187
Pf3D7_10_v3	767814	768648	1.39479	8.9531	7.81139	orc1_t25_rep1_peak_3190
Pf3D7_10_v3	776820	777161	1.20838	3.14418	2.32409	orc1_t25_rep1_peak_3192
Pf3D7_10_v3	802433	802522	1.53288	19.38991	17.89266	orc1_t25_rep1_peak_3195
Pf3D7_10_v3	832488	833193	1.27394	5.1038	4.15527	orc1_t25_rep1_peak_3201
Pf3D7_10_v3	859613	859694	1.32986	6.87439	5.83006	orc1_t25_rep1_peak_3206
Pf3D7_10_v3	871120	871179	2.04202	41.15832	39.15864	orc1_t25_rep1_peak_3208
Pf3D7_10_v3	879293	879909	1.35723	7.13585	6.07834	orc1_t25_rep1_peak_3210
Pf3D7_10_v3	898968	899422	1.20792	5.1257	4.17595	orc1_t25_rep1_peak_3214
Pf3D7_10_v3	906799	907633	1.39913	10.53352	9.32646	orc1_t25_rep1_peak_3217
Pf3D7_10_v3	908216	908309	1.39913	10.53352	9.32646	orc1_t25_rep1_peak_3217
Pf3D7_10_v3	920935	921275	1.27626	4.63798	3.71755	orc1_t25_rep1_peak_3219
Pf3D7_10_v3	922112	923119	1.33234	6.61084	5.57985	orc1_t25_rep1_peak_3221
Pf3D7_10_v3	933920	935070	1.56718	15.92218	14.52638	orc1_t25_rep1_peak_3225
Pf3D7_10_v3	939837	939940	1.93379	42.50517	40.48072	orc1_t25_rep1_peak_3229
Pf3D7_10_v3	945968	946023	1.86915	38.6814	36.72979	orc1_t25_rep1_peak_3230
Pf3D7_10_v3	948515	949826	1.39106	8.28622	7.1741	orc1_t25_rep1_peak_3231
Pf3D7_10_v3	950050	950907	1.60344	18.44349	16.97322	orc1_t25_rep1_peak_3232
Pf3D7_10_v3	956013	957074	1.36448	8.88363	7.74487	orc1_t25_rep1_peak_3234
Pf3D7_10_v3	997656	999708	1.64212	22.25463	20.67839	orc1_t25_rep1_peak_3245
Pf3D7_10_v3	1005176	1005379	1.70482	25.2185	23.56266	orc1_t25_rep1_peak_3246
Pf3D7_10_v3	1015134	1015857	1.34457	8.38556	7.26888	orc1_t25_rep1_peak_3250
Pf3D7_10_v3	1018393	1018595	1.31917	8.14643	7.0406	orc1_t25_rep1_peak_3251
Pf3D7_10_v3	1019166	1019225	1.31917	8.14643	7.0406	orc1_t25_rep1_peak_3251
Pf3D7_10_v3	1026196	1026749	1.53112	12.84974	11.55559	orc1_t25_rep1_peak_3255
Pf3D7_10_v3	1029966	1030393	1.44892	10.04531	8.85778	orc1_t25_rep1_peak_3256
Pf3D7_10_v3	1030689	1031596	1.62997	22.52732	20.94393	orc1_t25_rep1_peak_3257
Pf3D7_10_v3	1034770	1034939	1.5886	23.65648	22.04255	orc1_t25_rep1_peak_3258
Pf3D7_10_v3	1047313	1047952	1.46496	12.75208	11.46134	orc1_t25_rep1_peak_3260
Pf3D7_10_v3	1048296	1048630	1.36309	6.60022	5.56984	orc1_t25_rep1_peak_3261
Pf3D7_10_v3	1055153	1055230	1.50423	15.18058	13.80844	orc1_t25_rep1_peak_3262
Pf3D7_10_v3	1061780	1062157	1.45929	14.62518	13.27111	orc1_t25_rep1_peak_3264
Pf3D7_10_v3	1077714	1078121	1.33754	6.18609	5.17723	orc1_t25_rep1_peak_3266
Pf3D7_10_v3	1078855	1079377	1.43168	9.12247	7.97335	orc1_t25_rep1_peak_3267
Pf3D7_10_v3	1104093	1104343	1.216	4.12378	3.23552	orc1_t25_rep1_peak_3275
Pf3D7_10_v3	1113383	1114164	1.4172	12.40807	11.12957	orc1_t25_rep1_peak_3278
Pf3D7_10_v3	1117130	1117273	1.4172	12.40807	11.12957	orc1_t25_rep1_peak_3278
Pf3D7_10_v3	1130169	1130519	1.27647	7.38115	6.31171	orc1_t25_rep1_peak_3282
Pf3D7_10_v3	1138698	1138758	1.71321	22.6284	21.0423	orc1_t25_rep1_peak_3284
Pf3D7_10_v3	1140633	1140690	2.22712	61.04332	58.71257	orc1_t25_rep1_peak_3285
Pf3D7_10_v3	1141425	1141479	2.22712	61.04332	58.71257	orc1_t25_rep1_peak_3285
Pf3D7_10_v3	1167954	1168511	1.50986	13.2897	11.98036	orc1_t25_rep1_peak_3288
Pf3D7_10_v3	1181050	1181415	1.56677	20.20538	18.68536	orc1_t25_rep1_peak_3290
Pf3D7_10_v3	1181844	1182428	1.29138	6.75057	5.71254	orc1_t25_rep1_peak_3291
Pf3D7_10_v3	1208276	1208581	1.26085	4.53626	3.62195	orc1_t25_rep1_peak_3297
Pf3D7_10_v3	1217398	1218225	1.41932	11.1421	9.91115	orc1_t25_rep1_peak_3300
Pf3D7_10_v3	1219666	1220155	1.33714	7.72922	6.64297	orc1_t25_rep1_peak_3301
Pf3D7_10_v3	1220691	1221335	1.68379	18.45169	16.98111	orc1_t25_rep1_peak_3302
Pf3D7_10_v3	1228561	1228646	1.40591	9.75441	8.57879	orc1_t25_rep1_peak_3306
Pf3D7_10_v3	1245993	1246370	1.26058	4.90486	3.9682	orc1_t25_rep1_peak_3310
Pf3D7_10_v3	1251225	1251288	1.5615	16.98904	15.56058	orc1_t25_rep1_peak_3312
Pf3D7_10_v3	1251686	1251753	1.5615	16.98904	15.56058	orc1_t25_rep1_peak_3312
Pf3D7_10_v3	1258265	1258394	1.77136	32.15747	30.33867	orc1_t25_rep1_peak_3314
Pf3D7_10_v3	1276724	1278069	1.80943	30.58576	28.8004	orc1_t25_rep1_peak_3317
Pf3D7_10_v3	1285914	1286208	1.52768	11.38209	10.14189	orc1_t25_rep1_peak_3320
Pf3D7_10_v3	1288699	1288918	1.31949	7.70274	6.61774	orc1_t25_rep1_peak_3321
Pf3D7_10_v3	1289658	1289980	1.31949	7.70274	6.61774	orc1_t25_rep1_peak_3321
Pf3D7_10_v3	1306737	1307399	1.66333	16.88987	15.46454	orc1_t25_rep1_peak_3326
Pf3D7_10_v3	1310298	1310653	1.30758	6.08706	5.08356	orc1_t25_rep1_peak_3327
Pf3D7_10_v3	1311589	1311703	1.61358	22.88205	21.28917	orc1_t25_rep1_peak_3328
Pf3D7_10_v3	1328469	1328530	1.32035	7.2271	6.16527	orc1_t25_rep1_peak_3332
Pf3D7_10_v3	1335245	1335344	1.63087	19.83278	18.32315	orc1_t25_rep1_peak_3334
Pf3D7_10_v3	1344733	1345228	1.35052	8.01141	6.91177	orc1_t25_rep1_peak_3337
Pf3D7_10_v3	1348491	1349078	1.44679	11.40207	10.16112	orc1_t25_rep1_peak_3339
Pf3D7_10_v3	1349628	1350228	1.35631	7.48726	6.41263	orc1_t25_rep1_peak_3340
Pf3D7_10_v3	1363360	1364121	1.66237	21.24797	19.69939	orc1_t25_rep1_peak_3342
Pf3D7_10_v3	1369016	1369176	1.81284	29.21682	27.46273	orc1_t25_rep1_peak_3344
Pf3D7_10_v3	1387200	1387657	1.25165	4.15396	3.26382	orc1_t25_rep1_peak_3349
Pf3D7_10_v3	1394880	1394992	2.03036	67.8148	65.3963	orc1_t25_rep1_peak_3351
Pf3D7_10_v3	1396550	1396620	2.03036	67.8148	65.3963	orc1_t25_rep1_peak_3351
Pf3D7_10_v3	1402718	1402856	1.74238	33.71292	31.86218	orc1_t25_rep1_peak_3352
Pf3D7_10_v3	1404259	1404316	1.94356	49.1675	47.02242	orc1_t25_rep1_peak_3353
Pf3D7_10_v3	1408233	1408294	2.17184	61.57906	59.24084	orc1_t25_rep1_peak_3354
Pf3D7_10_v3	1409391	1409479	2.12694	47.35841	45.24406	orc1_t25_rep1_peak_3355
Pf3D7_10_v3	1410311	1410494	2.12694	47.35841	45.24406	orc1_t25_rep1_peak_3355
Pf3D7_10_v3	1424059	1424263	2.01573	57.15773	54.88387	orc1_t25_rep1_peak_3358
Pf3D7_10_v3	1425603	1425665	2.01573	57.15773	54.88387	orc1_t25_rep1_peak_3358
Pf3D7_10_v3	1439591	1439649	1.85132	111.08508	108.35247	orc1_t25_rep1_peak_3362
Pf3D7_10_v3	1464188	1464610	1.56598	18.40487	16.9356	orc1_t25_rep1_peak_3368
Pf3D7_10_v3	1464834	1465065	1.28615	5.60001	4.62317	orc1_t25_rep1_peak_3369
Pf3D7_10_v3	1468204	1468472	1.20699	3.4675	2.62411	orc1_t25_rep1_peak_3371
Pf3D7_10_v3	1477973	1478081	1.41657	10.65228	9.44049	orc1_t25_rep1_peak_3374
Pf3D7_10_v3	1508020	1509267	1.4971	13.48773	12.17159	orc1_t25_rep1_peak_3378
Pf3D7_10_v3	1546553	1546982	2.06549	213.45123	210.49883	orc1_t25_rep1_peak_3380
Pf3D7_10_v3	1547539	1547698	2.06549	213.45123	210.49883	orc1_t25_rep1_peak_3380
Pf3D7_10_v3	1554906	1555289	1.23611	4.31953	3.41895	orc1_t25_rep1_peak_3381
Pf3D7_10_v3	1558724	1559023	1.1983	3.40911	2.5696	orc1_t25_rep1_peak_3382
Pf3D7_10_v3	1560636	1560773	1.34061	8.00161	6.90245	orc1_t25_rep1_peak_3383
Pf3D7_10_v3	1563075	1563859	1.31304	6.56257	5.53406	orc1_t25_rep1_peak_3384
Pf3D7_10_v3	1569130	1569686	1.67826	26.97391	25.27364	orc1_t25_rep1_peak_3385
Pf3D7_10_v3	1571329	1571410	1.67826	26.97391	25.27364	orc1_t25_rep1_peak_3385
Pf3D7_10_v3	1588400	1588493	1.88375	29.26724	27.51206	orc1_t25_rep1_peak_3389
Pf3D7_10_v3	1591786	1592151	1.25466	4.12325	3.23503	orc1_t25_rep1_peak_3391
Pf3D7_10_v3	1594587	1595053	1.73063	27.13469	25.43042	orc1_t25_rep1_peak_3392
Pf3D7_10_v3	1610365	1610453	1.99353	41.88446	39.87134	orc1_t25_rep1_peak_3397
Pf3D7_10_v3	1617103	1617183	1.90564	69.11757	66.68385	orc1_t25_rep1_peak_3399
Pf3D7_10_v3	1630060	1630115	1.71315	27.76027	26.04092	orc1_t25_rep1_peak_3403
Pf3D7_10_v3	1636722	1636774	1.97443	42.9948	40.96109	orc1_t25_rep1_peak_3405
Pf3D7_10_v3	1639442	1639526	2.00388	52.25669	50.06072	orc1_t25_rep1_peak_3406
Pf3D7_10_v3	1643607	1643726	1.89287	47.1001	44.99015	orc1_t25_rep1_peak_3407
Pf3D7_10_v3	1651408	1652181	5.11983	483.25842	479.87109	orc1_t25_rep1_peak_3409
Pf3D7_11_v3	52	127	4.47045	542.44373	538.97284	orc1_t25_rep1_peak_3420
Pf3D7_11_v3	2278	3437	4.47045	542.44373	538.97284	orc1_t25_rep1_peak_3420
Pf3D7_11_v3	22049	22951	3.25816	152.72693	149.88278	orc1_t25_rep1_peak_3424
Pf3D7_11_v3	33911	33983	1.70434	25.61556	23.94944	orc1_t25_rep1_peak_3427
Pf3D7_11_v3	42383	42482	2.70528	84.06292	81.4853	orc1_t25_rep1_peak_3428
Pf3D7_11_v3	51514	51668	1.7695	33.77618	31.92404	orc1_t25_rep1_peak_3431
Pf3D7_11_v3	52424	52538	1.7695	33.77618	31.92404	orc1_t25_rep1_peak_3431
Pf3D7_11_v3	57144	57298	1.30011	6.04972	5.04819	orc1_t25_rep1_peak_3432
Pf3D7_11_v3	63190	63354	2.20787	75.70164	73.20003	orc1_t25_rep1_peak_3434
Pf3D7_11_v3	64705	64842	2.20787	75.70164	73.20003	orc1_t25_rep1_peak_3434
Pf3D7_11_v3	66643	66737	2.03124	45.63256	43.54932	orc1_t25_rep1_peak_3435
Pf3D7_11_v3	73187	73308	1.83924	30.66343	28.8764	orc1_t25_rep1_peak_3437
Pf3D7_11_v3	76757	76815	2.25425	77.94805	75.42563	orc1_t25_rep1_peak_3438
Pf3D7_11_v3	80355	81107	1.80396	30.56693	28.78202	orc1_t25_rep1_peak_3439
Pf3D7_11_v3	82869	83330	1.66343	22.83933	21.24764	orc1_t25_rep1_peak_3440
Pf3D7_11_v3	89522	89622	1.93216	35.63787	33.74703	orc1_t25_rep1_peak_3442
Pf3D7_11_v3	119432	119659	1.60797	20.80541	19.26898	orc1_t25_rep1_peak_3449
Pf3D7_11_v3	120816	121075	1.60797	20.80541	19.26898	orc1_t25_rep1_peak_3449
Pf3D7_11_v3	128846	129156	1.59442	16.95005	15.52271	orc1_t25_rep1_peak_3451
Pf3D7_11_v3	131590	131974	2.53521	84.87667	82.2922	orc1_t25_rep1_peak_3452
Pf3D7_11_v3	168984	169077	1.63969	20.76441	19.2291	orc1_t25_rep1_peak_3462
Pf3D7_11_v3	169471	170303	1.63969	20.76441	19.2291	orc1_t25_rep1_peak_3462
Pf3D7_11_v3	170694	170899	1.63969	20.76441	19.2291	orc1_t25_rep1_peak_3462
Pf3D7_11_v3	186722	187229	1.19827	3.66024	2.80304	orc1_t25_rep1_peak_3466
Pf3D7_11_v3	199882	200129	1.26548	4.34253	3.44063	orc1_t25_rep1_peak_3471
Pf3D7_11_v3	202874	203227	1.50363	15.37989	14.00128	orc1_t25_rep1_peak_3472
Pf3D7_11_v3	216328	217280	1.4274	10.90217	9.68059	orc1_t25_rep1_peak_3473
Pf3D7_11_v3	221866	222117	1.91121	24.96947	23.32021	orc1_t25_rep1_peak_3474
Pf3D7_11_v3	226073	226443	1.63229	18.85703	17.37488	orc1_t25_rep1_peak_3475
Pf3D7_11_v3	235678	235764	1.83034	32.54966	30.72287	orc1_t25_rep1_peak_3477
Pf3D7_11_v3	236257	236600	1.83034	32.54966	30.72287	orc1_t25_rep1_peak_3477
Pf3D7_11_v3	242422	242676	1.44837	13.31772	12.00748	orc1_t25_rep1_peak_3478
Pf3D7_11_v3	248856	248966	1.80815	36.05107	34.15208	orc1_t25_rep1_peak_3479
Pf3D7_11_v3	278923	279323	1.50122	12.33403	11.05809	orc1_t25_rep1_peak_3485
Pf3D7_11_v3	280429	281171	1.49707	12.6969	11.4081	orc1_t25_rep1_peak_3486
Pf3D7_11_v3	281725	282179	1.38112	8.78586	7.65144	orc1_t25_rep1_peak_3487
Pf3D7_11_v3	306088	307076	1.43808	11.76211	10.50749	orc1_t25_rep1_peak_3493
Pf3D7_11_v3	308860	308956	1.6971	24.94883	23.30018	orc1_t25_rep1_peak_3494
Pf3D7_11_v3	335226	335591	1.5668	14.21379	12.87333	orc1_t25_rep1_peak_3500
Pf3D7_11_v3	347405	347895	1.34748	7.20592	6.14513	orc1_t25_rep1_peak_3503
Pf3D7_11_v3	352587	352993	1.5166	14.74226	13.38452	orc1_t25_rep1_peak_3504
Pf3D7_11_v3	353225	353367	1.45554	12.38458	11.10684	orc1_t25_rep1_peak_3505
Pf3D7_11_v3	354119	354197	1.45554	12.38458	11.10684	orc1_t25_rep1_peak_3505
Pf3D7_11_v3	359471	359550	1.77019	27.92642	26.20282	orc1_t25_rep1_peak_3506
Pf3D7_11_v3	365661	365975	1.2003	3.36079	2.52496	orc1_t25_rep1_peak_3509
Pf3D7_11_v3	397494	397807	1.66383	17.48851	16.04527	orc1_t25_rep1_peak_3515
Pf3D7_11_v3	437944	438179	1.31492	6.26382	5.251	orc1_t25_rep1_peak_3523
Pf3D7_11_v3	440566	440810	1.30227	5.44523	4.47706	orc1_t25_rep1_peak_3524
Pf3D7_11_v3	450960	451475	1.50908	14.66911	13.31356	orc1_t25_rep1_peak_3526
Pf3D7_11_v3	511179	511589	1.51183	13.82424	12.49671	orc1_t25_rep1_peak_3534
Pf3D7_11_v3	521117	521791	1.43151	10.5948	9.3853	orc1_t25_rep1_peak_3536
Pf3D7_11_v3	524425	525622	1.48426	14.4524	13.10403	orc1_t25_rep1_peak_3537
Pf3D7_11_v3	536174	536453	1.16143	2.20932	1.46452	orc1_t25_rep1_peak_3540
Pf3D7_11_v3	540625	541082	1.89102	30.01159	28.23933	orc1_t25_rep1_peak_3541
Pf3D7_11_v3	565431	565982	1.17448	2.75942	1.96868	orc1_t25_rep1_peak_3545
Pf3D7_11_v3	577198	577372	1.4805	13.33386	12.02302	orc1_t25_rep1_peak_3546
Pf3D7_11_v3	581253	581438	1.52668	16.52612	15.11172	orc1_t25_rep1_peak_3547
Pf3D7_11_v3	585581	585772	1.6384	23.90288	22.28218	orc1_t25_rep1_peak_3548
Pf3D7_11_v3	589802	590154	1.84795	24.55424	22.91593	orc1_t25_rep1_peak_3550
Pf3D7_11_v3	592847	592923	1.38205	10.51499	9.3087	orc1_t25_rep1_peak_3551
Pf3D7_11_v3	593209	593559	1.3144	6.29537	5.28076	orc1_t25_rep1_peak_3552
Pf3D7_11_v3	596305	597213	1.85935	44.80843	42.74078	orc1_t25_rep1_peak_3553
Pf3D7_11_v3	603289	603445	1.36089	7.22043	6.15888	orc1_t25_rep1_peak_3554
Pf3D7_11_v3	649148	649566	1.44414	10.34797	9.14829	orc1_t25_rep1_peak_3563
Pf3D7_11_v3	655603	656751	1.42911	9.67813	8.50553	orc1_t25_rep1_peak_3564
Pf3D7_11_v3	664644	664736	1.72728	28.61627	26.87649	orc1_t25_rep1_peak_3566
Pf3D7_11_v3	670611	671179	1.74639	24.95848	23.3096	orc1_t25_rep1_peak_3567
Pf3D7_11_v3	676871	677174	1.29052	5.53187	4.55873	orc1_t25_rep1_peak_3569
Pf3D7_11_v3	681037	681455	1.73715	26.34045	24.65592	orc1_t25_rep1_peak_3571
Pf3D7_11_v3	688795	689302	1.5497	15.4263	14.04636	orc1_t25_rep1_peak_3573
Pf3D7_11_v3	689880	690168	1.5883	18.49532	17.02341	orc1_t25_rep1_peak_3574
Pf3D7_11_v3	703209	703828	1.72657	25.12053	23.46728	orc1_t25_rep1_peak_3580
Pf3D7_11_v3	704829	704881	1.72657	25.12053	23.46728	orc1_t25_rep1_peak_3580
Pf3D7_11_v3	705606	705793	1.1608	2.2194	1.47373	orc1_t25_rep1_peak_3581
Pf3D7_11_v3	706790	707365	1.49227	14.20476	12.86471	orc1_t25_rep1_peak_3582
Pf3D7_11_v3	709772	710053	2.05755	30.30826	28.52908	orc1_t25_rep1_peak_3583
Pf3D7_11_v3	725679	725753	1.68212	24.17296	22.54488	orc1_t25_rep1_peak_3587
Pf3D7_11_v3	728003	728868	1.23763	4.62082	3.70152	orc1_t25_rep1_peak_3588
Pf3D7_11_v3	733499	734211	1.43611	8.50099	7.37918	orc1_t25_rep1_peak_3589
Pf3D7_11_v3	736153	736600	1.27725	4.4712	3.56106	orc1_t25_rep1_peak_3590
Pf3D7_11_v3	740362	740596	1.44498	11.57606	10.32841	orc1_t25_rep1_peak_3591
Pf3D7_11_v3	742722	743060	1.73138	16.17888	14.77515	orc1_t25_rep1_peak_3592
Pf3D7_11_v3	757764	758352	1.60723	18.60351	17.12849	orc1_t25_rep1_peak_3597
Pf3D7_11_v3	781548	781643	1.4028	9.46492	8.30127	orc1_t25_rep1_peak_3602
Pf3D7_11_v3	798165	798786	1.30809	5.36819	4.40436	orc1_t25_rep1_peak_3603
Pf3D7_11_v3	810582	810720	1.56071	16.84247	15.4185	orc1_t25_rep1_peak_3605
Pf3D7_11_v3	811286	811430	1.56071	16.84247	15.4185	orc1_t25_rep1_peak_3605
Pf3D7_11_v3	813749	814193	1.69058	22.89483	21.30156	orc1_t25_rep1_peak_3606
Pf3D7_11_v3	815599	816310	2.21949	52.81314	50.60824	orc1_t25_rep1_peak_3607
Pf3D7_11_v3	820045	820228	1.80315	37.01541	35.09707	orc1_t25_rep1_peak_3608
Pf3D7_11_v3	826132	827033	1.60987	19.52777	18.02672	orc1_t25_rep1_peak_3611
Pf3D7_11_v3	827723	828207	1.60987	19.52777	18.02672	orc1_t25_rep1_peak_3611
Pf3D7_11_v3	828538	829320	1.50182	13.22039	11.91345	orc1_t25_rep1_peak_3612
Pf3D7_11_v3	831006	831646	1.40106	8.33807	7.22355	orc1_t25_rep1_peak_3613
Pf3D7_11_v3	835934	836123	1.97307	47.9629	45.83791	orc1_t25_rep1_peak_3615
Pf3D7_11_v3	836568	837412	1.97307	47.9629	45.83791	orc1_t25_rep1_peak_3615
Pf3D7_11_v3	838484	839398	1.42387	10.69911	9.48542	orc1_t25_rep1_peak_3616
Pf3D7_11_v3	890861	891010	2.01686	43.72102	41.6737	orc1_t25_rep1_peak_3626
Pf3D7_11_v3	902436	902796	1.16611	2.40954	1.64751	orc1_t25_rep1_peak_3630
Pf3D7_11_v3	910771	911454	1.4182	10.51877	9.31235	orc1_t25_rep1_peak_3632
Pf3D7_11_v3	912269	912930	1.4182	10.51877	9.31235	orc1_t25_rep1_peak_3632
Pf3D7_11_v3	927497	927567	1.37911	9.42461	8.26266	orc1_t25_rep1_peak_3637
Pf3D7_11_v3	930851	931208	1.148	2.07699	1.34391	orc1_t25_rep1_peak_3638
Pf3D7_11_v3	937287	938023	1.6487	22.14777	20.57457	orc1_t25_rep1_peak_3640
Pf3D7_11_v3	940514	940712	1.37464	8.47053	7.3501	orc1_t25_rep1_peak_3641
Pf3D7_11_v3	974700	975530	1.81097	38.1319	36.19128	orc1_t25_rep1_peak_3650
Pf3D7_11_v3	977355	977722	1.3942	7.60482	6.52444	orc1_t25_rep1_peak_3651
Pf3D7_11_v3	998438	998953	1.44155	9.33752	8.17923	orc1_t25_rep1_peak_3657
Pf3D7_11_v3	1006066	1006479	1.7073	17.39558	15.95508	orc1_t25_rep1_peak_3658
Pf3D7_11_v3	1009688	1009765	1.75623	35.43166	33.54516	orc1_t25_rep1_peak_3660
Pf3D7_11_v3	1016223	1016910	1.41752	9.74538	8.57006	orc1_t25_rep1_peak_3662
Pf3D7_11_v3	1023728	1024079	1.86313	27.55769	25.84309	orc1_t25_rep1_peak_3665
Pf3D7_11_v3	1039024	1039628	1.45303	10.01018	8.824	orc1_t25_rep1_peak_3667
Pf3D7_11_v3	1060287	1060596	1.65258	19.35774	17.86142	orc1_t25_rep1_peak_3670
Pf3D7_11_v3	1101250	1101360	1.55716	15.23215	13.85829	orc1_t25_rep1_peak_3677
Pf3D7_11_v3	1107903	1108319	1.65554	14.71685	13.35977	orc1_t25_rep1_peak_3679
Pf3D7_11_v3	1122374	1122611	1.68381	18.40192	16.93276	orc1_t25_rep1_peak_3682
Pf3D7_11_v3	1130179	1130487	1.41836	9.06897	7.92223	orc1_t25_rep1_peak_3684
Pf3D7_11_v3	1132466	1134004	1.41649	10.38507	9.18405	orc1_t25_rep1_peak_3685
Pf3D7_11_v3	1139126	1139210	1.39004	9.27744	8.12164	orc1_t25_rep1_peak_3686
Pf3D7_11_v3	1177185	1177617	1.37438	8.17682	7.06959	orc1_t25_rep1_peak_3698
Pf3D7_11_v3	1182354	1182713	1.58209	20.37934	18.85449	orc1_t25_rep1_peak_3699
Pf3D7_11_v3	1197275	1197534	2.10714	52.20147	50.00639	orc1_t25_rep1_peak_3702
Pf3D7_11_v3	1198171	1198260	2.10714	52.20147	50.00639	orc1_t25_rep1_peak_3702
Pf3D7_11_v3	1228275	1228725	1.43809	11.45079	10.20792	orc1_t25_rep1_peak_3708
Pf3D7_11_v3	1234147	1235436	1.2832	5.90775	4.9139	orc1_t25_rep1_peak_3710
Pf3D7_11_v3	1248346	1248509	1.50907	14.37437	13.02853	orc1_t25_rep1_peak_3712
Pf3D7_11_v3	1268522	1268574	2.23072	56.12165	53.86377	orc1_t25_rep1_peak_3719
Pf3D7_11_v3	1271232	1271919	1.68294	20.94121	19.4011	orc1_t25_rep1_peak_3720
Pf3D7_11_v3	1273545	1274221	1.32953	7.4289	6.35709	orc1_t25_rep1_peak_3721
Pf3D7_11_v3	1278294	1278399	1.45081	15.23789	13.8637	orc1_t25_rep1_peak_3723
Pf3D7_11_v3	1286583	1287506	1.46797	12.32315	11.04757	orc1_t25_rep1_peak_3726
Pf3D7_11_v3	1290630	1290739	1.47422	11.17443	9.94221	orc1_t25_rep1_peak_3727
Pf3D7_11_v3	1302186	1302505	1.64422	14.47086	13.1218	orc1_t25_rep1_peak_3729
Pf3D7_11_v3	1303519	1304067	1.38178	8.82876	7.69246	orc1_t25_rep1_peak_3730
Pf3D7_11_v3	1305071	1305909	1.7202	28.18638	26.45664	orc1_t25_rep1_peak_3732
Pf3D7_11_v3	1324267	1324329	1.37833	8.32101	7.20726	orc1_t25_rep1_peak_3737
Pf3D7_11_v3	1338068	1338866	1.27579	5.23976	4.28333	orc1_t25_rep1_peak_3738
Pf3D7_11_v3	1352659	1353600	1.67079	22.84312	21.2513	orc1_t25_rep1_peak_3741
Pf3D7_11_v3	1353866	1354138	1.33442	7.04475	5.99193	orc1_t25_rep1_peak_3742
Pf3D7_11_v3	1363381	1363735	1.20234	3.38487	2.54706	orc1_t25_rep1_peak_3746
Pf3D7_11_v3	1376360	1376831	1.32147	7.407	6.33636	orc1_t25_rep1_peak_3749
Pf3D7_11_v3	1384893	1384984	1.38914	8.38041	7.26399	orc1_t25_rep1_peak_3751
Pf3D7_11_v3	1423024	1423495	1.56733	14.84919	13.48771	orc1_t25_rep1_peak_3757
Pf3D7_11_v3	1442912	1443402	1.33813	8.33174	7.21746	orc1_t25_rep1_peak_3759
Pf3D7_11_v3	1443966	1444198	1.26401	5.6089	4.63155	orc1_t25_rep1_peak_3760
Pf3D7_11_v3	1454488	1454796	1.65386	13.38204	12.06953	orc1_t25_rep1_peak_3761
Pf3D7_11_v3	1460189	1460274	1.71594	23.65942	22.04534	orc1_t25_rep1_peak_3764
Pf3D7_11_v3	1461258	1461566	2.5923	66.85307	64.44635	orc1_t25_rep1_peak_3765
Pf3D7_11_v3	1462321	1462975	1.31294	5.5635	4.58864	orc1_t25_rep1_peak_3766
Pf3D7_11_v3	1463903	1465101	1.44382	10.81578	9.59751	orc1_t25_rep1_peak_3767
Pf3D7_11_v3	1470694	1471038	1.59056	19.8174	18.30813	orc1_t25_rep1_peak_3768
Pf3D7_11_v3	1498141	1498874	1.44389	9.83372	8.65475	orc1_t25_rep1_peak_3773
Pf3D7_11_v3	1503759	1504069	1.39744	9.68743	8.51446	orc1_t25_rep1_peak_3775
Pf3D7_11_v3	1520217	1520295	1.48754	14.13337	12.79553	orc1_t25_rep1_peak_3781
Pf3D7_11_v3	1528760	1528959	1.32741	7.93351	6.83765	orc1_t25_rep1_peak_3782
Pf3D7_11_v3	1530600	1531120	1.56329	17.33151	15.89291	orc1_t25_rep1_peak_3783
Pf3D7_11_v3	1536768	1537067	1.47546	13.34159	12.03052	orc1_t25_rep1_peak_3785
Pf3D7_11_v3	1559194	1559563	1.33541	7.2965	6.23122	orc1_t25_rep1_peak_3790
Pf3D7_11_v3	1595861	1596105	1.26441	4.30666	3.40693	orc1_t25_rep1_peak_3797
Pf3D7_11_v3	1596560	1597564	1.4078	10.09857	8.9089	orc1_t25_rep1_peak_3798
Pf3D7_11_v3	1602004	1602275	2.01417	45.46587	43.38567	orc1_t25_rep1_peak_3799
Pf3D7_11_v3	1606627	1607265	1.5708	13.72945	12.40505	orc1_t25_rep1_peak_3800
Pf3D7_11_v3	1608057	1608600	1.82962	23.93763	22.31587	orc1_t25_rep1_peak_3801
Pf3D7_11_v3	1659222	1659499	1.39573	7.46732	6.39367	orc1_t25_rep1_peak_3808
Pf3D7_11_v3	1668381	1668604	1.20879	3.3191	2.48611	orc1_t25_rep1_peak_3811
Pf3D7_11_v3	1669990	1670338	1.47466	10.56918	9.36065	orc1_t25_rep1_peak_3812
Pf3D7_11_v3	1677104	1677510	1.41165	10.84929	9.62978	orc1_t25_rep1_peak_3813
Pf3D7_11_v3	1683772	1684804	1.60957	19.08758	17.59892	orc1_t25_rep1_peak_3814
Pf3D7_11_v3	1687712	1688322	1.36853	7.43768	6.36542	orc1_t25_rep1_peak_3815
Pf3D7_11_v3	1720923	1721027	1.56972	18.65272	17.17634	orc1_t25_rep1_peak_3820
Pf3D7_11_v3	1722804	1723092	1.6573	24.31314	22.68135	orc1_t25_rep1_peak_3821
Pf3D7_11_v3	1731921	1731987	1.45309	11.08337	9.85468	orc1_t25_rep1_peak_3825
Pf3D7_11_v3	1732870	1732929	1.45309	11.08337	9.85468	orc1_t25_rep1_peak_3825
Pf3D7_11_v3	1748412	1748953	1.52805	14.61708	13.26322	orc1_t25_rep1_peak_3828
Pf3D7_11_v3	1758272	1758502	1.19967	2.78623	1.9934	orc1_t25_rep1_peak_3831
Pf3D7_11_v3	1763156	1763831	1.31669	6.8593	5.81572	orc1_t25_rep1_peak_3832
Pf3D7_11_v3	1777644	1778024	1.55172	14.84069	13.47966	orc1_t25_rep1_peak_3836
Pf3D7_11_v3	1786463	1786533	1.32914	7.21764	6.15625	orc1_t25_rep1_peak_3838
Pf3D7_11_v3	1792653	1792743	1.23091	4.49306	3.58151	orc1_t25_rep1_peak_3841
Pf3D7_11_v3	1801245	1801828	1.31718	6.82796	5.78593	orc1_t25_rep1_peak_3844
Pf3D7_11_v3	1837560	1837903	1.20543	3.79153	2.92536	orc1_t25_rep1_peak_3853
Pf3D7_11_v3	1848992	1849558	1.69601	26.23918	24.55733	orc1_t25_rep1_peak_3855
Pf3D7_11_v3	1866543	1867390	1.39042	9.72509	8.55057	orc1_t25_rep1_peak_3856
Pf3D7_11_v3	1874438	1874687	1.21823	3.53199	2.68382	orc1_t25_rep1_peak_3857
Pf3D7_11_v3	1883784	1884240	1.35101	7.66017	6.57717	orc1_t25_rep1_peak_3860
Pf3D7_11_v3	1884647	1885311	1.41942	10.17375	8.98105	orc1_t25_rep1_peak_3861
Pf3D7_11_v3	1886767	1887611	1.30331	5.89473	4.90154	orc1_t25_rep1_peak_3862
Pf3D7_11_v3	1901149	1901294	1.77749	31.77521	29.96439	orc1_t25_rep1_peak_3865
Pf3D7_11_v3	1911061	1911443	1.31559	6.57749	5.54833	orc1_t25_rep1_peak_3867
Pf3D7_11_v3	1922198	1923586	1.77395	28.22731	26.49663	orc1_t25_rep1_peak_3871
Pf3D7_11_v3	1926029	1926130	2.45724	91.52777	88.89198	orc1_t25_rep1_peak_3872
Pf3D7_11_v3	1928538	1929848	2.13052	50.49525	48.32766	orc1_t25_rep1_peak_3873
Pf3D7_11_v3	1932553	1932809	2.13052	50.49525	48.32766	orc1_t25_rep1_peak_3873
Pf3D7_11_v3	1941727	1942584	1.28999	7.07917	6.02463	orc1_t25_rep1_peak_3875
Pf3D7_11_v3	1945733	1946059	1.60158	15.25783	13.88304	orc1_t25_rep1_peak_3876
Pf3D7_11_v3	1951697	1951822	1.51968	15.81091	14.41877	orc1_t25_rep1_peak_3877
Pf3D7_11_v3	1972771	1972875	2.31476	83.56934	80.99607	orc1_t25_rep1_peak_3881
Pf3D7_11_v3	1973777	1973884	2.31476	83.56934	80.99607	orc1_t25_rep1_peak_3881
Pf3D7_11_v3	1976378	1976876	2.02795	59.41689	57.10933	orc1_t25_rep1_peak_3882
Pf3D7_11_v3	1979571	1979851	2.02795	59.41689	57.10933	orc1_t25_rep1_peak_3882
Pf3D7_11_v3	1983548	1983992	1.42717	10.96878	9.74465	orc1_t25_rep1_peak_3884
Pf3D7_11_v3	1991833	1991984	1.54871	17.5473	16.10239	orc1_t25_rep1_peak_3885
Pf3D7_11_v3	1993506	1993604	1.54871	17.5473	16.10239	orc1_t25_rep1_peak_3885
Pf3D7_11_v3	2001303	2001622	1.47877	15.58748	14.20213	orc1_t25_rep1_peak_3886
Pf3D7_11_v3	2010040	2010936	1.57779	19.93183	18.41949	orc1_t25_rep1_peak_3888
Pf3D7_11_v3	2013308	2013360	2.25428	59.18034	56.87652	orc1_t25_rep1_peak_3889
Pf3D7_11_v3	2021737	2021809	2.04273	45.10811	43.03497	orc1_t25_rep1_peak_3892
Pf3D7_11_v3	2025779	2025930	2.47935	73.57382	71.09275	orc1_t25_rep1_peak_3893
Pf3D7_11_v3	2036915	2037005	4.24831	522.17328	518.73151	orc1_t25_rep1_peak_3895
Pf3D7_11_v3	2037990	2038048	4.24831	522.17328	518.73151	orc1_t25_rep1_peak_3895
Pf3D7_12_v3	9	544	4.01022	226.16264	223.19035	orc1_t25_rep1_peak_3896
Pf3D7_12_v3	40789	40875	1.55423	21.79977	20.23598	orc1_t25_rep1_peak_3897
Pf3D7_12_v3	41862	41943	1.55423	21.79977	20.23598	orc1_t25_rep1_peak_3897
Pf3D7_12_v3	43722	43818	2.19326	60.30406	57.98358	orc1_t25_rep1_peak_3898
Pf3D7_12_v3	47946	48050	1.59251	20.35947	18.83518	orc1_t25_rep1_peak_3899
Pf3D7_12_v3	48849	48947	1.83695	30.68798	28.90039	orc1_t25_rep1_peak_3900
Pf3D7_12_v3	61637	61711	1.59616	21.44349	19.88945	orc1_t25_rep1_peak_3901
Pf3D7_12_v3	63874	64010	1.59616	21.44349	19.88945	orc1_t25_rep1_peak_3901
Pf3D7_12_v3	69071	70495	1.77294	31.76695	29.95632	orc1_t25_rep1_peak_3902
Pf3D7_12_v3	78206	78362	1.76238	30.25065	28.47277	orc1_t25_rep1_peak_3903
Pf3D7_12_v3	87498	87990	2.57405	91.90566	89.26759	orc1_t25_rep1_peak_3905
Pf3D7_12_v3	93600	93767	1.51228	13.57712	12.25804	orc1_t25_rep1_peak_3907
Pf3D7_12_v3	107476	107947	1.48712	12.64657	11.35951	orc1_t25_rep1_peak_3912
Pf3D7_12_v3	114394	114749	1.49563	12.80226	11.50967	orc1_t25_rep1_peak_3913
Pf3D7_12_v3	133942	134367	1.15938	2.80843	2.014	orc1_t25_rep1_peak_3915
Pf3D7_12_v3	153945	154066	1.73786	25.19588	23.54074	orc1_t25_rep1_peak_3919
Pf3D7_12_v3	162429	162710	1.86313	27.55769	25.84309	orc1_t25_rep1_peak_3921
Pf3D7_12_v3	168098	170074	1.42452	11.58924	10.34116	orc1_t25_rep1_peak_3922
Pf3D7_12_v3	183123	183693	1.69954	22.51616	20.93306	orc1_t25_rep1_peak_3925
Pf3D7_12_v3	187214	187290	1.56972	18.65272	17.17634	orc1_t25_rep1_peak_3926
Pf3D7_12_v3	187963	188055	1.56972	18.65272	17.17634	orc1_t25_rep1_peak_3926
Pf3D7_12_v3	205499	205972	2.12265	46.55402	44.45407	orc1_t25_rep1_peak_3928
Pf3D7_12_v3	219716	220006	1.57048	17.68034	16.23165	orc1_t25_rep1_peak_3929
Pf3D7_12_v3	223975	224131	1.38497	8.67931	7.54952	orc1_t25_rep1_peak_3931
Pf3D7_12_v3	256575	257231	1.28	6.57375	5.54475	orc1_t25_rep1_peak_3935
Pf3D7_12_v3	258901	259997	1.42428	11.01098	9.7852	orc1_t25_rep1_peak_3936
Pf3D7_12_v3	282026	282579	1.33542	8.03038	6.92994	orc1_t25_rep1_peak_3942
Pf3D7_12_v3	282963	283386	1.81742	27.75216	26.03296	orc1_t25_rep1_peak_3943
Pf3D7_12_v3	284100	284281	1.81742	27.75216	26.03296	orc1_t25_rep1_peak_3943
Pf3D7_12_v3	284611	285833	1.48034	11.73841	10.48463	orc1_t25_rep1_peak_3944
Pf3D7_12_v3	301112	301355	1.3114	6.2102	5.20014	orc1_t25_rep1_peak_3950
Pf3D7_12_v3	302242	302309	1.53918	15.87136	14.4772	orc1_t25_rep1_peak_3951
Pf3D7_12_v3	316604	316858	1.22984	3.91997	3.04519	orc1_t25_rep1_peak_3953
Pf3D7_12_v3	326047	326124	1.44967	12.96809	11.66988	orc1_t25_rep1_peak_3956
Pf3D7_12_v3	326484	326744	1.3029	5.92687	4.93197	orc1_t25_rep1_peak_3957
Pf3D7_12_v3	345951	346434	1.90403	35.30667	33.42263	orc1_t25_rep1_peak_3958
Pf3D7_12_v3	357368	357469	1.79247	29.74383	27.9775	orc1_t25_rep1_peak_3962
Pf3D7_12_v3	370818	371331	1.53801	13.72341	12.39922	orc1_t25_rep1_peak_3963
Pf3D7_12_v3	417494	417619	1.43651	11.15859	9.92701	orc1_t25_rep1_peak_3971
Pf3D7_12_v3	436182	436262	1.59942	23.35563	21.7499	orc1_t25_rep1_peak_3974
Pf3D7_12_v3	467190	468814	1.59378	18.11819	16.65697	orc1_t25_rep1_peak_3979
Pf3D7_12_v3	473183	473301	1.39317	9.49437	8.32949	orc1_t25_rep1_peak_3981
Pf3D7_12_v3	474574	475407	1.38418	9.58623	8.41754	orc1_t25_rep1_peak_3982
Pf3D7_12_v3	495853	496428	1.43125	11.01755	9.79142	orc1_t25_rep1_peak_3989
Pf3D7_12_v3	502596	502830	1.65541	29.04735	27.29737	orc1_t25_rep1_peak_3993
Pf3D7_12_v3	511883	512163	1.23574	3.98223	3.10356	orc1_t25_rep1_peak_3994
Pf3D7_12_v3	513813	515287	1.36662	8.50726	7.38524	orc1_t25_rep1_peak_3995
Pf3D7_12_v3	516696	517125	1.36416	8.26928	7.15795	orc1_t25_rep1_peak_3996
Pf3D7_12_v3	527763	527894	2.26904	78.46994	75.94292	orc1_t25_rep1_peak_3998
Pf3D7_12_v3	537085	537392	1.45469	8.87054	7.73234	orc1_t25_rep1_peak_4000
Pf3D7_12_v3	566011	566118	1.66668	22.02037	20.4505	orc1_t25_rep1_peak_4005
Pf3D7_12_v3	568659	568722	1.58347	17.3625	15.92303	orc1_t25_rep1_peak_4006
Pf3D7_12_v3	570025	571080	1.57966	18.47521	17.00384	orc1_t25_rep1_peak_4007
Pf3D7_12_v3	591497	591645	1.7841	29.32941	27.57288	orc1_t25_rep1_peak_4011
Pf3D7_12_v3	597527	597835	1.37998	8.51885	7.39624	orc1_t25_rep1_peak_4013
Pf3D7_12_v3	598252	598711	1.50626	12.02015	10.7559	orc1_t25_rep1_peak_4014
Pf3D7_12_v3	602627	603273	1.40532	10.03392	8.84681	orc1_t25_rep1_peak_4015
Pf3D7_12_v3	621225	621754	1.46293	11.00059	9.77525	orc1_t25_rep1_peak_4016
Pf3D7_12_v3	625396	625704	1.2725	5.20049	4.24646	orc1_t25_rep1_peak_4017
Pf3D7_12_v3	646038	646465	1.44317	10.92591	9.70339	orc1_t25_rep1_peak_4021
Pf3D7_12_v3	649184	649614	1.40154	8.83076	7.6943	orc1_t25_rep1_peak_4022
Pf3D7_12_v3	663104	664030	1.44011	11.78836	10.53273	orc1_t25_rep1_peak_4026
Pf3D7_12_v3	665016	665290	1.44011	11.78836	10.53273	orc1_t25_rep1_peak_4026
Pf3D7_12_v3	671338	671793	1.31514	6.16167	5.15416	orc1_t25_rep1_peak_4027
Pf3D7_12_v3	672058	672326	1.58841	17.81006	16.35776	orc1_t25_rep1_peak_4028
Pf3D7_12_v3	679207	679809	1.28241	6.03894	5.03795	orc1_t25_rep1_peak_4029
Pf3D7_12_v3	680828	680898	1.43435	10.97721	9.75275	orc1_t25_rep1_peak_4030
Pf3D7_12_v3	683079	683338	2.02406	69.28972	66.85406	orc1_t25_rep1_peak_4031
Pf3D7_12_v3	698054	698382	1.44304	8.1295	7.02453	orc1_t25_rep1_peak_4035
Pf3D7_12_v3	701005	701466	1.34376	8.90586	7.76616	orc1_t25_rep1_peak_4036
Pf3D7_12_v3	701769	702571	1.55006	15.03607	13.66862	orc1_t25_rep1_peak_4037
Pf3D7_12_v3	703872	704037	1.62018	19.63499	18.13091	orc1_t25_rep1_peak_4038
Pf3D7_12_v3	704800	704855	1.62018	19.63499	18.13091	orc1_t25_rep1_peak_4038
Pf3D7_12_v3	713077	713502	1.18527	3.07125	2.25641	orc1_t25_rep1_peak_4039
Pf3D7_12_v3	727587	728849	1.48949	13.90559	12.57544	orc1_t25_rep1_peak_4040
Pf3D7_12_v3	729228	729734	1.3284	7.17775	6.11825	orc1_t25_rep1_peak_4041
Pf3D7_12_v3	733350	733404	1.51135	14.36632	13.02072	orc1_t25_rep1_peak_4042
Pf3D7_12_v3	747665	748360	1.36318	9.05089	7.90492	orc1_t25_rep1_peak_4044
Pf3D7_12_v3	749592	750268	1.32081	6.78158	5.74189	orc1_t25_rep1_peak_4046
Pf3D7_12_v3	752191	752367	1.8181	29.33504	27.57842	orc1_t25_rep1_peak_4047
Pf3D7_12_v3	788046	788126	1.30231	6.50291	5.47747	orc1_t25_rep1_peak_4058
Pf3D7_12_v3	789497	790336	1.52909	13.68546	12.3625	orc1_t25_rep1_peak_4059
Pf3D7_12_v3	796491	797207	1.32104	6.85203	5.80884	orc1_t25_rep1_peak_4061
Pf3D7_12_v3	798635	798709	1.48076	12.68411	11.39578	orc1_t25_rep1_peak_4062
Pf3D7_12_v3	799298	799532	1.48076	12.68411	11.39578	orc1_t25_rep1_peak_4062
Pf3D7_12_v3	831303	831365	1.50601	16.84289	15.41891	orc1_t25_rep1_peak_4067
Pf3D7_12_v3	860243	860591	1.20635	3.00985	2.19976	orc1_t25_rep1_peak_4075
Pf3D7_12_v3	873254	874628	1.63964	22.73139	21.14253	orc1_t25_rep1_peak_4079
Pf3D7_12_v3	877041	878275	1.48899	13.33138	12.02064	orc1_t25_rep1_peak_4080
Pf3D7_12_v3	913837	914177	1.4782	13.74882	12.42379	orc1_t25_rep1_peak_4085
Pf3D7_12_v3	917476	917776	1.69943	14.99528	13.62904	orc1_t25_rep1_peak_4086
Pf3D7_12_v3	937876	938613	1.19828	3.58865	2.73651	orc1_t25_rep1_peak_4089
Pf3D7_12_v3	942124	942683	1.54595	16.98749	15.55914	orc1_t25_rep1_peak_4090
Pf3D7_12_v3	969496	969601	1.42528	8.9827	7.83971	orc1_t25_rep1_peak_4095
Pf3D7_12_v3	971325	972091	1.3796	7.81871	6.7282	orc1_t25_rep1_peak_4096
Pf3D7_12_v3	991108	991197	1.84903	36.90737	34.99139	orc1_t25_rep1_peak_4099
Pf3D7_12_v3	1009439	1010089	1.17157	2.59099	1.81386	orc1_t25_rep1_peak_4101
Pf3D7_12_v3	1010847	1011086	1.52567	12.56371	11.27963	orc1_t25_rep1_peak_4102
Pf3D7_12_v3	1016096	1016616	1.25879	4.80135	3.87076	orc1_t25_rep1_peak_4103
Pf3D7_12_v3	1032221	1032554	1.65796	20.62591	19.09434	orc1_t25_rep1_peak_4108
Pf3D7_12_v3	1053969	1054351	1.60505	17.03066	15.60101	orc1_t25_rep1_peak_4111
Pf3D7_12_v3	1058067	1058473	1.50281	13.61079	12.29052	orc1_t25_rep1_peak_4112
Pf3D7_12_v3	1066396	1066622	1.16085	2.45208	1.68634	orc1_t25_rep1_peak_4114
Pf3D7_12_v3	1081093	1081677	1.40807	9.8754	8.69472	orc1_t25_rep1_peak_4117
Pf3D7_12_v3	1083050	1083124	1.53834	14.16305	12.82416	orc1_t25_rep1_peak_4118
Pf3D7_12_v3	1093900	1094495	1.4125	9.64989	8.47849	orc1_t25_rep1_peak_4120
Pf3D7_12_v3	1098466	1098763	1.43439	9.46098	8.29746	orc1_t25_rep1_peak_4122
Pf3D7_12_v3	1124906	1125053	1.41657	10.65228	9.44049	orc1_t25_rep1_peak_4133
Pf3D7_12_v3	1134749	1134823	1.63713	23.10916	21.51011	orc1_t25_rep1_peak_4137
Pf3D7_12_v3	1137230	1137465	1.63713	23.10916	21.51011	orc1_t25_rep1_peak_4137
Pf3D7_12_v3	1138694	1139139	1.37049	6.86997	5.82585	orc1_t25_rep1_peak_4138
Pf3D7_12_v3	1153587	1154184	1.2427	4.41846	3.51189	orc1_t25_rep1_peak_4142
Pf3D7_12_v3	1170123	1170699	1.53	15.24928	13.87469	orc1_t25_rep1_peak_4147
Pf3D7_12_v3	1175888	1175946	1.57485	19.8288	18.31929	orc1_t25_rep1_peak_4149
Pf3D7_12_v3	1205975	1206815	1.47985	14.38426	13.03811	orc1_t25_rep1_peak_4158
Pf3D7_12_v3	1214635	1215055	1.36935	8.85734	7.71967	orc1_t25_rep1_peak_4160
Pf3D7_12_v3	1216639	1216815	1.50646	14.33497	12.99041	orc1_t25_rep1_peak_4161
Pf3D7_12_v3	1236472	1237002	1.29572	5.04186	4.09708	orc1_t25_rep1_peak_4166
Pf3D7_12_v3	1242666	1242721	1.36675	9.12107	7.97204	orc1_t25_rep1_peak_4171
Pf3D7_12_v3	1243334	1243574	1.36675	9.12107	7.97204	orc1_t25_rep1_peak_4171
Pf3D7_12_v3	1257285	1258092	1.51228	15.39379	14.0147	orc1_t25_rep1_peak_4176
Pf3D7_12_v3	1264964	1265546	1.5998	22.62641	21.0404	orc1_t25_rep1_peak_4179
Pf3D7_12_v3	1268085	1268230	1.61022	21.59657	20.03841	orc1_t25_rep1_peak_4180
Pf3D7_12_v3	1270020	1270076	1.27695	5.78406	4.79699	orc1_t25_rep1_peak_4181
Pf3D7_12_v3	1272695	1273196	1.49898	13.97284	12.64025	orc1_t25_rep1_peak_4182
Pf3D7_12_v3	1278504	1279617	1.54308	18.15818	16.69586	orc1_t25_rep1_peak_4184
Pf3D7_12_v3	1280966	1281974	1.59163	16.30766	14.89999	orc1_t25_rep1_peak_4185
Pf3D7_12_v3	1285594	1286251	1.49492	12.21127	10.93989	orc1_t25_rep1_peak_4186
Pf3D7_12_v3	1286575	1288232	1.94471	41.26139	39.25977	orc1_t25_rep1_peak_4187
Pf3D7_12_v3	1288529	1289264	1.31249	6.05781	5.05585	orc1_t25_rep1_peak_4188
Pf3D7_12_v3	1293223	1293720	1.40773	9.60775	8.43813	orc1_t25_rep1_peak_4189
Pf3D7_12_v3	1333500	1333558	1.46818	11.86947	10.61078	orc1_t25_rep1_peak_4198
Pf3D7_12_v3	1337976	1338825	1.2626	4.77454	3.84573	orc1_t25_rep1_peak_4200
Pf3D7_12_v3	1342604	1342662	1.63402	19.6522	18.14771	orc1_t25_rep1_peak_4202
Pf3D7_12_v3	1343018	1343409	1.65838	16.86428	15.43964	orc1_t25_rep1_peak_4203
Pf3D7_12_v3	1359162	1359643	1.42081	8.55524	7.43099	orc1_t25_rep1_peak_4206
Pf3D7_12_v3	1385780	1385893	1.44217	11.81484	10.55825	orc1_t25_rep1_peak_4212
Pf3D7_12_v3	1387211	1387836	1.37966	9.17447	8.02315	orc1_t25_rep1_peak_4213
Pf3D7_12_v3	1397135	1397446	1.15783	2.22389	1.4778	orc1_t25_rep1_peak_4216
Pf3D7_12_v3	1421746	1421823	1.73298	26.19637	24.51546	orc1_t25_rep1_peak_4222
Pf3D7_12_v3	1430903	1431038	1.64338	18.61686	17.14148	orc1_t25_rep1_peak_4225
Pf3D7_12_v3	1431430	1431542	1.64338	18.61686	17.14148	orc1_t25_rep1_peak_4225
Pf3D7_12_v3	1433457	1433510	1.72728	28.61627	26.87649	orc1_t25_rep1_peak_4226
Pf3D7_12_v3	1443997	1444685	1.33252	8.18138	7.07399	orc1_t25_rep1_peak_4229
[truncated: 694 more rows]

## Sheet: chip_orc2_t25_reps_intersect
chr	start	end	fold_enrichment	-LOG10(pvalue)	-LOG10(qvalue)	intersect A entry name
Pf3D7_01_v3	1883	2426	3.94944	89.92452	87.0787	orc2_t25_rep3_peak_1
Pf3D7_01_v3	15332	15844	1.71825	7.60139	6.39123	orc2_t25_rep3_peak_3
Pf3D7_01_v3	27506	27922	4.39212	109.356	106.43744	orc2_t25_rep3_peak_5
Pf3D7_01_v3	34828	34892	4.96273	113.90524	110.97201	orc2_t25_rep3_peak_6
Pf3D7_01_v3	37117	37202	2.30395	31.21416	29.18505	orc2_t25_rep3_peak_7
Pf3D7_01_v3	38936	39048	3.7946	75.5878	72.83711	orc2_t25_rep3_peak_8
Pf3D7_01_v3	71957	72337	1.5808	6.49263	5.35058	orc2_t25_rep3_peak_17
Pf3D7_01_v3	81734	81833	2.97026	43.45505	41.15566	orc2_t25_rep3_peak_19
Pf3D7_01_v3	93332	93723	1.52099	4.74534	3.72479	orc2_t25_rep3_peak_23
Pf3D7_01_v3	95758	95879	2.41283	29.13927	27.16252	orc2_t25_rep3_peak_24
Pf3D7_01_v3	99246	99332	2.75653	37.48785	35.31624	orc2_t25_rep3_peak_25
Pf3D7_01_v3	115451	115528	1.87902	14.97805	13.42599	orc2_t25_rep3_peak_27
Pf3D7_01_v3	119335	119399	1.92346	14.07637	12.55759	orc2_t25_rep3_peak_28
Pf3D7_01_v3	124747	124825	2	16.34801	14.74765	orc2_t25_rep3_peak_29
Pf3D7_01_v3	125354	125448	2	16.34801	14.74765	orc2_t25_rep3_peak_29
Pf3D7_01_v3	129020	129867	1.69775	8.76304	7.48659	orc2_t25_rep3_peak_30
Pf3D7_01_v3	138066	138343	1.35103	3.38505	2.4763	orc2_t25_rep3_peak_34
Pf3D7_01_v3	140693	141077	1.80915	9.82947	8.49796	orc2_t25_rep3_peak_35
Pf3D7_01_v3	141531	142165	1.50695	5.12546	4.07628	orc2_t25_rep3_peak_36
Pf3D7_01_v3	148414	148657	1.64803	8.12378	6.8831	orc2_t25_rep3_peak_38
Pf3D7_01_v3	149611	149905	1.40617	3.51339	2.59318	orc2_t25_rep3_peak_39
Pf3D7_01_v3	156833	157223	1.63721	7.02141	5.84645	orc2_t25_rep3_peak_41
Pf3D7_01_v3	163050	163747	1.54309	5.55391	4.47406	orc2_t25_rep3_peak_42
Pf3D7_01_v3	182901	183216	1.72156	8.97461	7.68685	orc2_t25_rep3_peak_44
Pf3D7_01_v3	183535	184034	1.99216	18.63314	16.95437	orc2_t25_rep3_peak_45
Pf3D7_01_v3	192311	192725	2.00576	18.00223	16.34482	orc2_t25_rep3_peak_46
Pf3D7_01_v3	193544	194119	1.92792	14.93174	13.3813	orc2_t25_rep3_peak_47
Pf3D7_01_v3	200985	201263	1.72007	8.01269	6.77848	orc2_t25_rep3_peak_51
Pf3D7_01_v3	211075	211429	1.26095	2.16023	1.37048	orc2_t25_rep3_peak_54
Pf3D7_01_v3	215831	215916	1.78857	10.64709	9.27432	orc2_t25_rep3_peak_56
Pf3D7_01_v3	222332	222629	1.59148	6.56082	5.41462	orc2_t25_rep3_peak_58
Pf3D7_01_v3	239376	239718	1.63614	7.61018	6.3995	orc2_t25_rep3_peak_61
Pf3D7_01_v3	246929	247154	1.29625	2.3574	1.54699	orc2_t25_rep3_peak_64
Pf3D7_01_v3	276773	276891	1.61737	6.83691	5.67335	orc2_t25_rep3_peak_70
Pf3D7_01_v3	299721	300029	1.76427	7.54072	6.33442	orc2_t25_rep3_peak_73
Pf3D7_01_v3	303088	303391	1.85831	9.44107	8.12834	orc2_t25_rep3_peak_74
Pf3D7_01_v3	305175	305275	1.94746	13.48891	11.9926	orc2_t25_rep3_peak_75
Pf3D7_01_v3	308368	308640	1.39459	4.539	3.5341	orc2_t25_rep3_peak_77
Pf3D7_01_v3	328876	329249	1.87171	10.26268	8.90795	orc2_t25_rep3_peak_78
Pf3D7_01_v3	330730	331201	1.72638	7.03348	5.85787	orc2_t25_rep3_peak_79
Pf3D7_01_v3	332248	332635	1.71025	8.31146	7.06036	orc2_t25_rep3_peak_80
Pf3D7_01_v3	337526	337611	1.50117	6.78701	5.62665	orc2_t25_rep3_peak_81
Pf3D7_01_v3	338336	338466	1.50117	6.78701	5.62665	orc2_t25_rep3_peak_81
Pf3D7_01_v3	349209	349704	2.85109	43.05169	40.76066	orc2_t25_rep3_peak_84
Pf3D7_01_v3	353694	354222	1.6819	8.81914	7.53967	orc2_t25_rep3_peak_85
Pf3D7_01_v3	366881	367471	1.53899	5.42764	4.35659	orc2_t25_rep3_peak_88
Pf3D7_01_v3	368672	368762	2.49935	26.12976	24.23375	orc2_t25_rep3_peak_89
Pf3D7_01_v3	372089	372508	1.28622	2.29333	1.48947	orc2_t25_rep3_peak_90
Pf3D7_01_v3	388435	388910	2.16719	18.694	17.01334	orc2_t25_rep3_peak_92
Pf3D7_01_v3	394156	394379	1.50019	4.84176	3.81354	orc2_t25_rep3_peak_94
Pf3D7_01_v3	397201	397337	1.58489	8.47749	7.21719	orc2_t25_rep3_peak_95
Pf3D7_01_v3	399465	399524	1.48078	4.66935	3.65438	orc2_t25_rep3_peak_96
Pf3D7_01_v3	401496	402607	2.00324	16.15542	14.56185	orc2_t25_rep3_peak_97
Pf3D7_01_v3	406686	407641	1.58566	7.38503	6.188	orc2_t25_rep3_peak_98
Pf3D7_01_v3	409697	409986	1.50664	4.55019	3.54442	orc2_t25_rep3_peak_100
Pf3D7_01_v3	410658	410899	1.58954	5.48814	4.41269	orc2_t25_rep3_peak_101
Pf3D7_01_v3	413784	413883	2.21688	19.93809	18.21764	orc2_t25_rep3_peak_102
Pf3D7_01_v3	422144	422380	1.48254	3.65297	2.72082	orc2_t25_rep3_peak_104
Pf3D7_01_v3	423476	423571	2.4043	24.32204	22.47511	orc2_t25_rep3_peak_105
Pf3D7_01_v3	424766	425456	2.4043	24.32204	22.47511	orc2_t25_rep3_peak_105
Pf3D7_01_v3	426399	427003	1.59532	6.53021	5.38601	orc2_t25_rep3_peak_106
Pf3D7_01_v3	434098	434361	1.5024	5.19974	4.14517	orc2_t25_rep3_peak_108
Pf3D7_01_v3	446142	446406	1.73366	7.57486	6.3662	orc2_t25_rep3_peak_110
Pf3D7_01_v3	451684	452404	2.07832	13.8563	12.34586	orc2_t25_rep3_peak_111
Pf3D7_01_v3	454853	455321	2.00439	15.40755	13.8402	orc2_t25_rep3_peak_112
Pf3D7_01_v3	464835	465912	1.99163	15.25768	13.69563	orc2_t25_rep3_peak_113
Pf3D7_01_v3	467530	467976	1.46663	4.64571	3.63264	orc2_t25_rep3_peak_115
Pf3D7_01_v3	480175	480940	2.86918	37.3311	35.16235	orc2_t25_rep3_peak_118
Pf3D7_01_v3	495852	496131	1.86609	9.40179	8.09173	orc2_t25_rep3_peak_120
Pf3D7_01_v3	501825	502366	2.34239	25.93581	24.04475	orc2_t25_rep3_peak_125
Pf3D7_01_v3	505098	505377	1.89399	12.64584	11.18398	orc2_t25_rep3_peak_126
Pf3D7_01_v3	509091	509238	1.70338	10.82098	9.43937	orc2_t25_rep3_peak_127
Pf3D7_01_v3	514929	514992	1.52988	5.34833	4.28308	orc2_t25_rep3_peak_129
Pf3D7_01_v3	522084	522430	1.82194	9.42461	8.11355	orc2_t25_rep3_peak_132
Pf3D7_01_v3	531875	532109	1.34441	2.77953	1.92669	orc2_t25_rep3_peak_135
Pf3D7_01_v3	533619	533883	1.53996	7.81422	6.59161	orc2_t25_rep3_peak_136
Pf3D7_01_v3	537157	537647	2.05259	15.29165	13.72829	orc2_t25_rep3_peak_137
Pf3D7_01_v3	561244	561312	2.34252	22.15992	20.37324	orc2_t25_rep3_peak_141
Pf3D7_01_v3	572341	572617	1.68908	6.12467	5.00658	orc2_t25_rep3_peak_143
Pf3D7_01_v3	589685	589904	1.51314	5.40918	4.33949	orc2_t25_rep3_peak_150
Pf3D7_01_v3	596179	596238	3.09778	41.49894	39.2399	orc2_t25_rep3_peak_152
Pf3D7_01_v3	600717	600809	2.18244	16.35232	14.75188	orc2_t25_rep3_peak_154
Pf3D7_01_v3	601762	601889	1.46676	5.35651	4.29057	orc2_t25_rep3_peak_155
Pf3D7_01_v3	604471	604571	2.89899	41.51053	39.25125	orc2_t25_rep3_peak_156
Pf3D7_01_v3	605488	605573	2.89899	41.51053	39.25125	orc2_t25_rep3_peak_156
Pf3D7_01_v3	607345	607433	2.79426	37.65009	35.47502	orc2_t25_rep3_peak_157
Pf3D7_01_v3	608584	608674	2.79426	37.65009	35.47502	orc2_t25_rep3_peak_157
Pf3D7_01_v3	609588	609667	4.40367	84.03558	81.22485	orc2_t25_rep3_peak_158
Pf3D7_01_v3	616100	617230	11.45142	523.78674	520.15149	orc2_t25_rep3_peak_159
Pf3D7_02_v3	4	328	6.98322	591.12421	587.39624	orc2_t25_rep3_peak_161
Pf3D7_02_v3	2864	4037	6.98322	591.12421	587.39624	orc2_t25_rep3_peak_161
Pf3D7_02_v3	23062	23946	8.10084	318.37885	315.02844	orc2_t25_rep3_peak_163
Pf3D7_02_v3	52992	53072	1.71227	8.72148	7.44749	orc2_t25_rep3_peak_172
Pf3D7_02_v3	54298	55011	1.71703	9.12331	7.82776	orc2_t25_rep3_peak_173
Pf3D7_02_v3	57333	57436	2.98098	43.87891	41.57067	orc2_t25_rep3_peak_174
Pf3D7_02_v3	73506	73989	1.613	7.61187	6.40108	orc2_t25_rep3_peak_177
Pf3D7_02_v3	87729	88013	1.32809	2.97298	2.10166	orc2_t25_rep3_peak_182
Pf3D7_02_v3	91394	91448	3.24985	62.01255	59.40993	orc2_t25_rep3_peak_183
Pf3D7_02_v3	105146	105210	3.60887	66.38991	63.73283	orc2_t25_rep3_peak_185
Pf3D7_02_v3	109715	110195	2.17325	20.98593	19.23395	orc2_t25_rep3_peak_186
Pf3D7_02_v3	117719	118153	1.64203	6.85248	5.688	orc2_t25_rep3_peak_188
Pf3D7_02_v3	121146	121555	2.22847	24.87149	23.00943	orc2_t25_rep3_peak_189
Pf3D7_02_v3	127932	128345	2.42103	30.10732	28.10606	orc2_t25_rep3_peak_190
Pf3D7_02_v3	136411	136693	1.62958	6.82431	5.66163	orc2_t25_rep3_peak_193
Pf3D7_02_v3	145019	145115	1.63215	7.77935	6.55885	orc2_t25_rep3_peak_194
Pf3D7_02_v3	178932	179187	1.38967	3.45299	2.53823	orc2_t25_rep3_peak_200
Pf3D7_02_v3	187341	187683	2.12852	18.37278	16.70287	orc2_t25_rep3_peak_203
Pf3D7_02_v3	196220	196547	1.98461	13.87577	12.36463	orc2_t25_rep3_peak_205
Pf3D7_02_v3	199221	199493	1.44173	3.73094	2.79188	orc2_t25_rep3_peak_207
Pf3D7_02_v3	207173	207363	2.24366	21.99939	20.21758	orc2_t25_rep3_peak_208
Pf3D7_02_v3	211844	212461	1.49419	5.34977	4.28438	orc2_t25_rep3_peak_209
Pf3D7_02_v3	239788	239926	1.44708	4.03859	3.07413	orc2_t25_rep3_peak_213
Pf3D7_02_v3	242917	243340	1.70559	9.155	7.85803	orc2_t25_rep3_peak_214
Pf3D7_02_v3	248996	249104	2.50187	29.22748	27.24831	orc2_t25_rep3_peak_215
Pf3D7_02_v3	249682	249739	2.50187	29.22748	27.24831	orc2_t25_rep3_peak_215
Pf3D7_02_v3	250011	250146	1.65247	8.53044	7.26675	orc2_t25_rep3_peak_216
Pf3D7_02_v3	255439	255849	1.91945	13.1615	11.67834	orc2_t25_rep3_peak_217
Pf3D7_02_v3	266604	266807	2.21317	21.48994	19.72279	orc2_t25_rep3_peak_219
Pf3D7_02_v3	274427	274480	3.48649	72.38017	69.66106	orc2_t25_rep3_peak_221
Pf3D7_02_v3	276011	276444	2.26305	25.67834	23.79426	orc2_t25_rep3_peak_222
Pf3D7_02_v3	277611	278383	2.71552	35.29039	33.16683	orc2_t25_rep3_peak_223
Pf3D7_02_v3	290742	291379	1.53785	5.26677	4.20719	orc2_t25_rep3_peak_226
Pf3D7_02_v3	296856	297297	1.97915	13.70085	12.19627	orc2_t25_rep3_peak_228
Pf3D7_02_v3	303639	303787	1.94525	13.21332	11.72797	orc2_t25_rep3_peak_232
Pf3D7_02_v3	311868	311933	2.95234	35.14638	33.02587	orc2_t25_rep3_peak_235
Pf3D7_02_v3	316389	316454	2.00225	14.1726	12.65002	orc2_t25_rep3_peak_238
Pf3D7_02_v3	317689	317740	2.87058	32.25395	30.19974	orc2_t25_rep3_peak_239
Pf3D7_02_v3	331683	331952	1.51839	6.06627	4.95195	orc2_t25_rep3_peak_243
Pf3D7_02_v3	336450	336504	1.79326	10.91431	9.52866	orc2_t25_rep3_peak_244
Pf3D7_02_v3	344812	345801	1.664	7.5906	6.38114	orc2_t25_rep3_peak_246
Pf3D7_02_v3	354951	355484	1.5299	6.77316	5.61361	orc2_t25_rep3_peak_247
Pf3D7_02_v3	355726	356116	1.90617	11.65467	10.235	orc2_t25_rep3_peak_248
Pf3D7_02_v3	370481	370549	2.7069	38.29571	36.10658	orc2_t25_rep3_peak_253
Pf3D7_02_v3	375515	376170	1.63721	7.02141	5.84645	orc2_t25_rep3_peak_254
Pf3D7_02_v3	379244	379776	1.64778	7.54902	6.34196	orc2_t25_rep3_peak_257
Pf3D7_02_v3	401220	401295	2.90978	39.4128	37.19931	orc2_t25_rep3_peak_262
Pf3D7_02_v3	414424	414643	1.54553	5.6974	4.6077	orc2_t25_rep3_peak_264
Pf3D7_02_v3	414919	415877	1.93361	12.78333	11.31575	orc2_t25_rep3_peak_265
Pf3D7_02_v3	419183	420022	2.31494	22.96025	21.15076	orc2_t25_rep3_peak_266
Pf3D7_02_v3	428931	429471	1.65518	7.65785	6.44446	orc2_t25_rep3_peak_268
Pf3D7_02_v3	444177	444460	1.61122	6.57551	5.42843	orc2_t25_rep3_peak_270
Pf3D7_02_v3	446094	447310	1.57846	6.98566	5.81305	orc2_t25_rep3_peak_271
Pf3D7_02_v3	451709	452074	1.82234	13.05949	11.58055	orc2_t25_rep3_peak_272
Pf3D7_02_v3	455733	456061	1.68892	7.53305	6.32714	orc2_t25_rep3_peak_275
Pf3D7_02_v3	469830	470317	1.59562	6.0683	4.95385	orc2_t25_rep3_peak_277
Pf3D7_02_v3	470629	471045	1.57883	6.66743	5.51452	orc2_t25_rep3_peak_278
Pf3D7_02_v3	475303	476974	1.68835	7.88887	6.66185	orc2_t25_rep3_peak_280
Pf3D7_02_v3	484856	484959	1.57075	7.06435	5.88676	orc2_t25_rep3_peak_281
Pf3D7_02_v3	487152	487518	2.00487	17.72667	16.0787	orc2_t25_rep3_peak_282
Pf3D7_02_v3	488050	488143	2.00487	17.72667	16.0787	orc2_t25_rep3_peak_282
Pf3D7_02_v3	488366	488858	1.46333	4.48671	3.48621	orc2_t25_rep3_peak_283
Pf3D7_02_v3	493297	493350	2.26487	24.24524	22.40036	orc2_t25_rep3_peak_285
Pf3D7_02_v3	504256	504506	1.43793	4.47632	3.47651	orc2_t25_rep3_peak_286
Pf3D7_02_v3	506432	506723	1.61089	6.87811	5.71194	orc2_t25_rep3_peak_287
Pf3D7_02_v3	512833	512935	1.89018	12.28705	10.83998	orc2_t25_rep3_peak_289
Pf3D7_02_v3	520473	520794	1.4721	5.43596	4.3644	orc2_t25_rep3_peak_292
Pf3D7_02_v3	523491	523974	2.08986	16.11917	14.52686	orc2_t25_rep3_peak_293
Pf3D7_02_v3	530238	531321	2.32692	23.9168	22.08098	orc2_t25_rep3_peak_295
Pf3D7_02_v3	538228	539347	1.94811	15.24889	13.68704	orc2_t25_rep3_peak_297
Pf3D7_02_v3	569436	570194	2.09039	15.84331	14.26069	orc2_t25_rep3_peak_303
Pf3D7_02_v3	570725	571467	1.64785	7.69284	6.47726	orc2_t25_rep3_peak_304
Pf3D7_02_v3	578751	579371	1.63358	8.35372	7.10016	orc2_t25_rep3_peak_307
Pf3D7_02_v3	582862	582914	1.74333	10.00476	8.66309	orc2_t25_rep3_peak_309
Pf3D7_02_v3	587332	587394	1.42813	4.24533	3.26406	orc2_t25_rep3_peak_312
Pf3D7_02_v3	594284	595800	1.95323	13.90835	12.39593	orc2_t25_rep3_peak_313
Pf3D7_02_v3	598750	599308	1.95929	11.75066	10.32661	orc2_t25_rep3_peak_314
Pf3D7_02_v3	606070	606405	1.71588	9.81488	8.48403	orc2_t25_rep3_peak_315
Pf3D7_02_v3	611000	611258	1.39423	4.6018	3.59214	orc2_t25_rep3_peak_318
Pf3D7_02_v3	627058	627274	1.54568	6.0348	4.92246	orc2_t25_rep3_peak_321
Pf3D7_02_v3	628935	629170	1.5646	5.67524	4.58708	orc2_t25_rep3_peak_322
Pf3D7_02_v3	631136	631202	1.93507	12.65094	11.1889	orc2_t25_rep3_peak_323
Pf3D7_02_v3	634615	634684	2.1982	17.56175	15.9194	orc2_t25_rep3_peak_324
Pf3D7_02_v3	641591	641758	1.84632	13.60447	12.10375	orc2_t25_rep3_peak_326
Pf3D7_02_v3	642540	642619	1.84632	13.60447	12.10375	orc2_t25_rep3_peak_326
Pf3D7_02_v3	649049	649181	2.27035	20.36776	18.63393	orc2_t25_rep3_peak_330
Pf3D7_02_v3	653189	653337	1.79136	11.32008	9.91557	orc2_t25_rep3_peak_332
Pf3D7_02_v3	659024	659149	1.47072	5.47498	4.40058	orc2_t25_rep3_peak_333
Pf3D7_02_v3	660582	661036	1.40384	4.06248	3.09609	orc2_t25_rep3_peak_334
Pf3D7_02_v3	674309	674620	1.5682	5.48248	4.40742	orc2_t25_rep3_peak_339
Pf3D7_02_v3	682258	682486	1.3365	2.63041	1.79223	orc2_t25_rep3_peak_340
Pf3D7_02_v3	687243	688525	1.90589	14.34933	12.82027	orc2_t25_rep3_peak_342
Pf3D7_02_v3	694464	694532	1.49453	5.54761	4.46833	orc2_t25_rep3_peak_344
Pf3D7_02_v3	725342	725703	1.75434	10.19093	8.84068	orc2_t25_rep3_peak_349
Pf3D7_02_v3	738950	739549	1.75884	9.31961	8.01307	orc2_t25_rep3_peak_352
Pf3D7_02_v3	750126	751399	2.14433	16.75819	15.14337	orc2_t25_rep3_peak_353
Pf3D7_02_v3	756286	756700	1.59274	5.77852	4.68343	orc2_t25_rep3_peak_354
Pf3D7_02_v3	757161	757566	1.57411	5.91609	4.81171	orc2_t25_rep3_peak_355
Pf3D7_02_v3	757883	758253	1.45924	4.08815	3.1198	orc2_t25_rep3_peak_356
Pf3D7_02_v3	761006	761357	1.47301	4.7262	3.70701	orc2_t25_rep3_peak_357
Pf3D7_02_v3	763621	764236	1.45817	4.62597	3.61436	orc2_t25_rep3_peak_358
Pf3D7_02_v3	779434	780112	1.86837	11.06869	9.67528	orc2_t25_rep3_peak_360
Pf3D7_02_v3	801469	801526	2.48156	32.88866	30.82006	orc2_t25_rep3_peak_362
Pf3D7_02_v3	807647	807706	2.03129	17.13953	15.51165	orc2_t25_rep3_peak_363
Pf3D7_02_v3	809533	809844	1.57846	6.98566	5.81305	orc2_t25_rep3_peak_364
Pf3D7_02_v3	813786	814377	1.56391	6.33179	5.20023	orc2_t25_rep3_peak_365
Pf3D7_02_v3	823953	824590	1.88482	18.0677	16.40823	orc2_t25_rep3_peak_366
Pf3D7_02_v3	831490	831963	2.25598	22.02313	20.24049	orc2_t25_rep3_peak_367
Pf3D7_02_v3	848359	849042	1.54874	5.32516	4.26136	orc2_t25_rep3_peak_369
Pf3D7_02_v3	855440	855712	1.59484	6.22766	5.10275	orc2_t25_rep3_peak_370
Pf3D7_02_v3	860853	861432	2.26546	20.05144	18.32751	orc2_t25_rep3_peak_371
Pf3D7_02_v3	866030	866308	1.26489	2.11003	1.32555	orc2_t25_rep3_peak_372
Pf3D7_02_v3	869575	869914	1.78304	10.2454	8.89188	orc2_t25_rep3_peak_373
Pf3D7_02_v3	881603	881977	1.47111	5.00242	3.96209	orc2_t25_rep3_peak_376
Pf3D7_02_v3	884103	884241	1.60581	6.45902	5.31938	orc2_t25_rep3_peak_377
Pf3D7_02_v3	886838	886890	2.43384	28.69992	26.7343	orc2_t25_rep3_peak_378
Pf3D7_02_v3	890684	890748	2.68851	33.91858	31.82644	orc2_t25_rep3_peak_379
Pf3D7_02_v3	913514	913602	3.73483	69.5462	66.85694	orc2_t25_rep3_peak_387
Pf3D7_02_v3	916389	916554	2.68432	38.07623	35.892	orc2_t25_rep3_peak_388
Pf3D7_02_v3	917554	917619	2.68432	38.07623	35.892	orc2_t25_rep3_peak_388
Pf3D7_02_v3	918279	918330	4.02216	63.69022	61.06588	orc2_t25_rep3_peak_389
Pf3D7_02_v3	924973	925826	15.09585	1309.65369	1304.49792	orc2_t25_rep3_peak_390
Pf3D7_02_v3	927035	927395	15.09585	1309.65369	1304.49792	orc2_t25_rep3_peak_390
Pf3D7_02_v3	933325	933691	3.86274	88.11937	85.28336	orc2_t25_rep3_peak_392
Pf3D7_02_v3	937416	937806	3.86274	88.11937	85.28336	orc2_t25_rep3_peak_392
Pf3D7_02_v3	939479	939849	3.86274	88.11937	85.28336	orc2_t25_rep3_peak_392
Pf3D7_02_v3	946305	946573	7.77229	931.87701	927.66589	orc2_t25_rep3_peak_393
Pf3D7_03_v3	1086	1178	8.28075	298.21603	294.90115	orc2_t25_rep3_peak_394
Pf3D7_03_v3	1478	2497	7.23955	784.7041	780.74231	orc2_t25_rep3_peak_395
Pf3D7_03_v3	14219	16112	7.23955	784.7041	780.74231	orc2_t25_rep3_peak_395
Pf3D7_03_v3	34760	35805	11.26871	540.39026	536.72601	orc2_t25_rep3_peak_398
Pf3D7_03_v3	42254	42306	3.5155	60.18657	57.60776	orc2_t25_rep3_peak_399
Pf3D7_03_v3	43130	43211	2.9821	43.71687	41.41198	orc2_t25_rep3_peak_400
Pf3D7_03_v3	44330	44424	2.9821	43.71687	41.41198	orc2_t25_rep3_peak_400
Pf3D7_03_v3	47242	47309	3.1755	50.17953	47.75544	orc2_t25_rep3_peak_401
Pf3D7_03_v3	50981	51129	1.9232	13.3035	11.81451	orc2_t25_rep3_peak_402
Pf3D7_03_v3	68140	68813	1.90745	10.84578	9.46329	orc2_t25_rep3_peak_407
Pf3D7_03_v3	78594	78869	1.40814	3.70504	2.7682	orc2_t25_rep3_peak_410
Pf3D7_03_v3	82052	82130	2.24662	19.71322	17.99979	orc2_t25_rep3_peak_412
Pf3D7_03_v3	96748	97237	1.77811	10.65521	9.28168	orc2_t25_rep3_peak_414
Pf3D7_03_v3	117272	117494	1.34442	3.58422	2.65801	orc2_t25_rep3_peak_419
Pf3D7_03_v3	122335	122900	1.75312	8.64508	7.3751	orc2_t25_rep3_peak_421
Pf3D7_03_v3	135435	136165	2.00712	16.91683	15.29669	orc2_t25_rep3_peak_425
Pf3D7_03_v3	152924	153499	1.51058	5.07019	4.0249	orc2_t25_rep3_peak_429
Pf3D7_03_v3	155930	156025	1.70396	9.02146	7.73132	orc2_t25_rep3_peak_430
Pf3D7_03_v3	159448	159502	1.89753	9.8854	8.54989	orc2_t25_rep3_peak_431
Pf3D7_03_v3	169789	169931	1.625	8.11876	6.87834	orc2_t25_rep3_peak_433
Pf3D7_03_v3	171195	171569	1.625	8.11876	6.87834	orc2_t25_rep3_peak_433
Pf3D7_03_v3	191326	191650	1.5759	6.06037	4.94644	orc2_t25_rep3_peak_435
Pf3D7_03_v3	204789	204869	1.67863	8.41061	7.15354	orc2_t25_rep3_peak_437
Pf3D7_03_v3	208813	208926	1.61176	7.02232	5.84721	orc2_t25_rep3_peak_439
Pf3D7_03_v3	215460	215814	1.35489	3.27522	2.37635	orc2_t25_rep3_peak_440
Pf3D7_03_v3	222408	222489	4.01331	101.91131	99.01672	orc2_t25_rep3_peak_441
Pf3D7_03_v3	222986	223294	1.42131	3.8287	2.88163	orc2_t25_rep3_peak_442
Pf3D7_03_v3	234400	234561	2.11122	16.97491	15.35269	orc2_t25_rep3_peak_445
Pf3D7_03_v3	237288	237813	1.88142	12.42919	10.97608	orc2_t25_rep3_peak_446
Pf3D7_03_v3	269342	269644	1.46743	5.10052	4.05326	orc2_t25_rep3_peak_451
Pf3D7_03_v3	270131	270464	1.58406	6.6212	5.47111	orc2_t25_rep3_peak_452
Pf3D7_03_v3	273031	273334	1.57012	5.30575	4.24336	orc2_t25_rep3_peak_453
Pf3D7_03_v3	275907	276105	2.00565	15.00195	13.44895	orc2_t25_rep3_peak_454
Pf3D7_03_v3	277320	277602	2.00565	15.00195	13.44895	orc2_t25_rep3_peak_454
Pf3D7_03_v3	279006	279518	2.84476	29.71826	27.72694	orc2_t25_rep3_peak_455
Pf3D7_03_v3	284251	284373	1.58625	8.46222	7.20265	orc2_t25_rep3_peak_457
Pf3D7_03_v3	284938	285165	1.40589	3.31617	2.4137	orc2_t25_rep3_peak_458
Pf3D7_03_v3	286960	287210	2.14145	13.7898	12.28164	orc2_t25_rep3_peak_459
Pf3D7_03_v3	306147	306217	2.28303	22.90972	21.10159	orc2_t25_rep3_peak_462
Pf3D7_03_v3	312750	313014	1.58233	5.6938	4.60436	orc2_t25_rep3_peak_463
Pf3D7_03_v3	315038	315097	1.85825	13.07671	11.59692	orc2_t25_rep3_peak_464
Pf3D7_03_v3	318905	319416	1.60577	6.76198	5.6031	orc2_t25_rep3_peak_465
Pf3D7_03_v3	326408	326747	1.45807	4.8836	3.85229	orc2_t25_rep3_peak_467
Pf3D7_03_v3	334372	334587	1.55593	5.25832	4.19941	orc2_t25_rep3_peak_469
Pf3D7_03_v3	342285	342739	1.42689	3.94403	2.98725	orc2_t25_rep3_peak_472
Pf3D7_03_v3	343914	344191	1.41613	4.12042	3.14908	orc2_t25_rep3_peak_473
Pf3D7_03_v3	346028	346483	1.36384	4.10552	3.13549	orc2_t25_rep3_peak_474
Pf3D7_03_v3	350001	350295	1.42304	3.74532	2.8052	orc2_t25_rep3_peak_475
Pf3D7_03_v3	354523	354952	1.99983	14.30217	12.77493	orc2_t25_rep3_peak_476
Pf3D7_03_v3	363925	363977	1.94141	13.06977	11.59021	orc2_t25_rep3_peak_480
Pf3D7_03_v3	372682	372775	1.31833	2.69892	1.8542	orc2_t25_rep3_peak_481
Pf3D7_03_v3	379158	379230	1.95011	13.29505	11.8063	orc2_t25_rep3_peak_484
Pf3D7_03_v3	389829	390704	1.55075	6.14411	5.02464	orc2_t25_rep3_peak_485
Pf3D7_03_v3	391767	392629	1.65031	8.39881	7.14263	orc2_t25_rep3_peak_486
Pf3D7_03_v3	393538	393829	1.3769	4.02146	3.05837	orc2_t25_rep3_peak_487
Pf3D7_03_v3	394078	394413	1.50779	5.30414	4.24193	orc2_t25_rep3_peak_488
Pf3D7_03_v3	398366	398426	1.7	11.38675	9.97921	orc2_t25_rep3_peak_489
Pf3D7_03_v3	403730	403829	1.99882	15.39039	13.82354	orc2_t25_rep3_peak_490
Pf3D7_03_v3	407975	408317	2.12438	16.81496	15.19827	orc2_t25_rep3_peak_491
Pf3D7_03_v3	409831	410146	1.5844	7.24167	6.05344	orc2_t25_rep3_peak_492
Pf3D7_03_v3	416573	416861	1.87133	12.04165	10.60505	orc2_t25_rep3_peak_494
Pf3D7_03_v3	422445	422614	1.54341	5.89178	4.78894	orc2_t25_rep3_peak_495
Pf3D7_03_v3	423588	423936	1.8147	10.36903	9.01103	orc2_t25_rep3_peak_496
Pf3D7_03_v3	428419	428931	1.95428	15.12927	13.57167	orc2_t25_rep3_peak_497
Pf3D7_03_v3	429493	430023	1.94277	16.72009	15.10672	orc2_t25_rep3_peak_498
Pf3D7_03_v3	430241	430559	2.16906	20.38231	18.64812	orc2_t25_rep3_peak_499
Pf3D7_03_v3	443665	443783	1.74247	10.1625	8.81311	orc2_t25_rep3_peak_503
Pf3D7_03_v3	449981	450293	1.47574	5.33868	4.274	orc2_t25_rep3_peak_505
Pf3D7_03_v3	452921	453710	1.65915	8.496	7.2344	orc2_t25_rep3_peak_506
Pf3D7_03_v3	456540	456638	1.9476	14.84213	13.29493	orc2_t25_rep3_peak_508
Pf3D7_03_v3	482480	482567	2.18763	18.65052	16.97131	orc2_t25_rep3_peak_514
Pf3D7_03_v3	483083	483450	2.18763	18.65052	16.97131	orc2_t25_rep3_peak_514
Pf3D7_03_v3	493395	493551	1.75061	9.19434	7.89447	orc2_t25_rep3_peak_516
Pf3D7_03_v3	493926	494346	1.60676	6.90617	5.73833	orc2_t25_rep3_peak_517
Pf3D7_03_v3	494936	495697	1.42857	4.22475	3.2451	orc2_t25_rep3_peak_518
Pf3D7_03_v3	500705	501202	1.39634	3.47944	2.56249	orc2_t25_rep3_peak_519
Pf3D7_03_v3	509256	509531	1.37741	3.08096	2.19983	orc2_t25_rep3_peak_523
Pf3D7_03_v3	514826	515649	1.84256	10.32763	8.97071	orc2_t25_rep3_peak_524
Pf3D7_03_v3	518973	519234	1.87541	14.97321	13.42129	orc2_t25_rep3_peak_526
Pf3D7_03_v3	519624	520409	1.87541	14.97321	13.42129	orc2_t25_rep3_peak_526
Pf3D7_03_v3	529713	530587	1.99251	15.77967	14.19925	orc2_t25_rep3_peak_527
Pf3D7_03_v3	541885	541942	1.87933	11.8883	10.45813	orc2_t25_rep3_peak_528
Pf3D7_03_v3	549344	550111	1.97923	15.27735	13.71458	orc2_t25_rep3_peak_531
Pf3D7_03_v3	552032	552174	1.49944	6.0421	4.92943	orc2_t25_rep3_peak_532
Pf3D7_03_v3	579613	579672	2.37669	23.7928	21.96023	orc2_t25_rep3_peak_533
Pf3D7_03_v3	589987	590652	2.35585	26.47441	24.56885	orc2_t25_rep3_peak_535
Pf3D7_03_v3	604571	604949	1.68264	8.11479	6.87456	orc2_t25_rep3_peak_536
Pf3D7_03_v3	612814	612873	2.5145	29.63484	27.64567	orc2_t25_rep3_peak_538
Pf3D7_03_v3	613197	613308	2.5145	29.63484	27.64567	orc2_t25_rep3_peak_538
Pf3D7_03_v3	629501	630094	1.30988	2.37207	1.5601	orc2_t25_rep3_peak_542
Pf3D7_03_v3	633133	633490	1.55593	5.25832	4.19941	orc2_t25_rep3_peak_543
Pf3D7_03_v3	635643	635993	2.23692	15.43547	13.86722	orc2_t25_rep3_peak_544
Pf3D7_03_v3	638426	638712	1.60219	5.7203	4.62898	orc2_t25_rep3_peak_545
Pf3D7_03_v3	639600	640019	1.61143	7.32428	6.13084	orc2_t25_rep3_peak_546
Pf3D7_03_v3	641508	641748	1.64689	6.10516	4.98829	orc2_t25_rep3_peak_547
Pf3D7_03_v3	646103	646423	1.5064	5.5194	4.44187	orc2_t25_rep3_peak_548
Pf3D7_03_v3	649013	649467	1.48499	4.90938	3.87608	orc2_t25_rep3_peak_549
Pf3D7_03_v3	652606	652903	1.47562	4.6676	3.65276	orc2_t25_rep3_peak_550
Pf3D7_03_v3	654281	655049	1.83223	11.31455	9.9107	orc2_t25_rep3_peak_551
Pf3D7_03_v3	669849	670401	1.88339	12.02779	10.59169	orc2_t25_rep3_peak_555
Pf3D7_03_v3	675263	675660	1.78252	9.43336	8.1212	orc2_t25_rep3_peak_556
Pf3D7_03_v3	686308	686589	2.00911	11.17789	9.78086	orc2_t25_rep3_peak_558
Pf3D7_03_v3	690174	690255	1.67121	10.83426	9.45213	orc2_t25_rep3_peak_561
Pf3D7_03_v3	692495	692904	1.6163	6.64417	5.4928	orc2_t25_rep3_peak_562
Pf3D7_03_v3	703227	703588	2.06869	16.30827	14.70927	orc2_t25_rep3_peak_565
Pf3D7_03_v3	705271	705362	1.63356	7.47889	6.27625	orc2_t25_rep3_peak_566
Pf3D7_03_v3	712801	713099	1.4125	3.90252	2.94905	orc2_t25_rep3_peak_567
Pf3D7_03_v3	719914	720309	1.64524	7.41705	6.21796	orc2_t25_rep3_peak_569
Pf3D7_03_v3	725555	725854	1.90515	9.75956	8.4305	orc2_t25_rep3_peak_570
Pf3D7_03_v3	739812	739906	1.69011	7.80989	6.58756	orc2_t25_rep3_peak_575
Pf3D7_03_v3	744822	744961	1.77035	12.15048	10.70929	orc2_t25_rep3_peak_576
Pf3D7_03_v3	752580	753335	1.77794	9.97868	8.63844	orc2_t25_rep3_peak_579
Pf3D7_03_v3	753681	754883	1.54652	6.53101	5.38673	orc2_t25_rep3_peak_580
Pf3D7_03_v3	755136	755764	2.09742	18.92852	17.24031	orc2_t25_rep3_peak_581
Pf3D7_03_v3	767883	768106	1.35759	2.92744	2.06049	orc2_t25_rep3_peak_583
Pf3D7_03_v3	770421	770780	1.63278	7.19078	6.00555	orc2_t25_rep3_peak_584
Pf3D7_03_v3	771962	772021	1.45484	4.72584	3.70679	orc2_t25_rep3_peak_585
Pf3D7_03_v3	775300	775617	1.89139	11.49896	10.08612	orc2_t25_rep3_peak_587
Pf3D7_03_v3	781969	782084	1.57045	6.38583	5.25081	orc2_t25_rep3_peak_589
Pf3D7_03_v3	784450	784598	2.25477	22.44898	20.65377	orc2_t25_rep3_peak_590
Pf3D7_03_v3	786189	786268	2.25477	22.44898	20.65377	orc2_t25_rep3_peak_590
Pf3D7_03_v3	788231	788811	2.43805	25.09855	23.23028	orc2_t25_rep3_peak_591
Pf3D7_03_v3	790348	790563	1.51554	5.37276	4.30563	orc2_t25_rep3_peak_592
Pf3D7_03_v3	795884	796170	1.73709	9.21663	7.91574	orc2_t25_rep3_peak_594
Pf3D7_03_v3	797123	797198	2.15552	18.06992	16.41042	orc2_t25_rep3_peak_595
Pf3D7_03_v3	800995	801059	1.85713	11.73201	10.30891	orc2_t25_rep3_peak_597
Pf3D7_03_v3	803954	804021	1.46906	4.58657	3.57797	orc2_t25_rep3_peak_598
Pf3D7_03_v3	807320	807670	1.64436	6.55141	5.4058	orc2_t25_rep3_peak_599
Pf3D7_03_v3	813220	813363	1.85786	15.08756	13.53138	orc2_t25_rep3_peak_600
Pf3D7_03_v3	816427	816754	1.45748	4.64596	3.63278	orc2_t25_rep3_peak_601
Pf3D7_03_v3	834339	834623	1.57224	6.73017	5.57338	orc2_t25_rep3_peak_605
Pf3D7_03_v3	851000	851093	1.73982	8.80115	7.52249	orc2_t25_rep3_peak_610
Pf3D7_03_v3	855108	855973	1.41714	4.05797	3.09188	orc2_t25_rep3_peak_612
Pf3D7_03_v3	857277	857348	1.30656	2.56418	1.73285	orc2_t25_rep3_peak_614
Pf3D7_03_v3	870886	871160	1.74416	7.01035	5.83591	orc2_t25_rep3_peak_615
Pf3D7_03_v3	872203	872296	2.09387	20.85403	19.10575	orc2_t25_rep3_peak_616
Pf3D7_03_v3	884567	884917	1.42511	4.02694	3.06349	orc2_t25_rep3_peak_618
Pf3D7_03_v3	907446	907707	1.66238	7.91141	6.68309	orc2_t25_rep3_peak_621
Pf3D7_03_v3	909423	909771	1.26641	2.36366	1.55269	orc2_t25_rep3_peak_623
Pf3D7_03_v3	916841	917070	1.73982	8.80115	7.52249	orc2_t25_rep3_peak_625
Pf3D7_03_v3	917297	917816	1.62715	6.92807	5.75891	orc2_t25_rep3_peak_626
Pf3D7_03_v3	918062	918449	1.67553	8.56369	7.29832	orc2_t25_rep3_peak_627
Pf3D7_03_v3	920479	920779	1.45568	5.47616	4.40171	orc2_t25_rep3_peak_628
Pf3D7_03_v3	928656	929061	2.037	13.86409	12.35329	orc2_t25_rep3_peak_630
Pf3D7_03_v3	930910	931524	1.58378	6.12376	5.00574	orc2_t25_rep3_peak_631
Pf3D7_03_v3	936239	936512	1.51849	4.96078	3.92389	orc2_t25_rep3_peak_632
Pf3D7_03_v3	959690	960136	2.11244	19.13669	17.44171	orc2_t25_rep3_peak_636
Pf3D7_03_v3	961902	962185	1.33123	2.63551	1.79697	orc2_t25_rep3_peak_638
Pf3D7_03_v3	992667	993575	1.90421	14.61531	13.07625	orc2_t25_rep3_peak_643
Pf3D7_03_v3	1010479	1010768	1.43843	4.45589	3.45765	orc2_t25_rep3_peak_645
Pf3D7_03_v3	1013323	1013419	2.17142	21.25871	19.49865	orc2_t25_rep3_peak_646
Pf3D7_03_v3	1030828	1031147	2.77921	39.49226	37.27696	orc2_t25_rep3_peak_652
Pf3D7_03_v3	1032904	1033057	3.71276	66.25551	63.60016	orc2_t25_rep3_peak_653
Pf3D7_03_v3	1039412	1040169	2.14454	16.05542	14.46523	orc2_t25_rep3_peak_654
Pf3D7_03_v3	1040407	1040627	14.73114	869.80676	865.68896	orc2_t25_rep3_peak_655
Pf3D7_03_v3	1049936	1050607	1.48902	4.51503	3.51214	orc2_t25_rep3_peak_659
Pf3D7_03_v3	1051760	1052194	1.63247	9.52483	8.20837	orc2_t25_rep3_peak_660
Pf3D7_03_v3	1052949	1054394	3.67082	80.54838	77.76007	orc2_t25_rep3_peak_661
Pf3D7_03_v3	1060742	1061345	3.67082	80.54838	77.76007	orc2_t25_rep3_peak_661
Pf3D7_03_v3	1061571	1063178	9.60501	1287.55212	1282.4895	orc2_t25_rep3_peak_662
Pf3D7_04_v3	10	66	5.20998	189.01207	185.89095	orc2_t25_rep3_peak_663
Pf3D7_04_v3	8836	9550	4.58229	111.17279	108.2479	orc2_t25_rep3_peak_664
Pf3D7_04_v3	25454	25741	6.39316	206.12187	202.96718	orc2_t25_rep3_peak_670
Pf3D7_04_v3	26633	27397	6.39316	206.12187	202.96718	orc2_t25_rep3_peak_670
Pf3D7_04_v3	35255	35362	3.15432	48.68785	46.29127	orc2_t25_rep3_peak_671
Pf3D7_04_v3	36322	36391	2.75427	41.70904	39.44547	orc2_t25_rep3_peak_672
Pf3D7_04_v3	37535	37597	2.75427	41.70904	39.44547	orc2_t25_rep3_peak_672
Pf3D7_04_v3	38855	38988	2.65016	37.10468	34.94099	orc2_t25_rep3_peak_673
Pf3D7_04_v3	40020	40084	2.65016	37.10468	34.94099	orc2_t25_rep3_peak_673
Pf3D7_04_v3	45608	45698	1.90799	12.7369	11.27091	orc2_t25_rep3_peak_675
Pf3D7_04_v3	82486	82608	2.93858	36.90799	34.74842	orc2_t25_rep3_peak_683
Pf3D7_04_v3	85730	85791	2.46611	27.11938	25.19621	orc2_t25_rep3_peak_684
Pf3D7_04_v3	86491	86573	2.46611	27.11938	25.19621	orc2_t25_rep3_peak_684
Pf3D7_04_v3	90104	90162	2.56066	30.46808	28.45771	orc2_t25_rep3_peak_685
Pf3D7_04_v3	92714	93471	1.96886	15.98103	14.39359	orc2_t25_rep3_peak_686
Pf3D7_04_v3	101431	102039	2.25843	24.78098	22.92129	orc2_t25_rep3_peak_687
Pf3D7_04_v3	105212	105275	4.36133	132.96057	129.97105	orc2_t25_rep3_peak_688
Pf3D7_04_v3	115412	115667	1.94285	14.83078	13.28403	orc2_t25_rep3_peak_690
Pf3D7_04_v3	123706	124137	1.36184	3.61668	2.68768	orc2_t25_rep3_peak_691
Pf3D7_04_v3	127142	127759	1.64839	9.12682	7.83115	orc2_t25_rep3_peak_692
Pf3D7_04_v3	141221	141748	1.79219	11.02145	9.63148	orc2_t25_rep3_peak_697
Pf3D7_04_v3	146134	146468	1.29271	2.93485	2.06714	orc2_t25_rep3_peak_698
Pf3D7_04_v3	159343	160052	1.70281	8.46991	7.21006	orc2_t25_rep3_peak_701
Pf3D7_04_v3	175493	176122	1.93143	14.5348	12.99882	orc2_t25_rep3_peak_705
Pf3D7_04_v3	179535	180222	1.61921	9.92988	8.59273	orc2_t25_rep3_peak_707
Pf3D7_04_v3	184153	184660	2.24791	20.96727	19.21564	orc2_t25_rep3_peak_708
Pf3D7_04_v3	200827	201143	1.39615	3.5007	2.58161	orc2_t25_rep3_peak_709
Pf3D7_04_v3	212748	212856	2.13678	18.13005	16.46846	orc2_t25_rep3_peak_710
Pf3D7_04_v3	213746	213816	2.13678	18.13005	16.46846	orc2_t25_rep3_peak_710
Pf3D7_04_v3	220093	220400	1.70605	9.4303	8.11849	orc2_t25_rep3_peak_711
Pf3D7_04_v3	227094	227519	1.80117	9.96606	8.6272	orc2_t25_rep3_peak_713
Pf3D7_04_v3	236079	236140	1.82739	16.00738	14.41906	orc2_t25_rep3_peak_714
Pf3D7_04_v3	241654	242190	1.94141	13.06977	11.59021	orc2_t25_rep3_peak_716
Pf3D7_04_v3	249237	249508	1.37012	2.81843	1.96201	orc2_t25_rep3_peak_717
Pf3D7_04_v3	253166	253600	2.30745	24.23067	22.38621	orc2_t25_rep3_peak_720
Pf3D7_04_v3	255541	256113	1.65309	6.51631	5.37288	orc2_t25_rep3_peak_722
Pf3D7_04_v3	265609	265734	1.84401	12.12648	10.68656	orc2_t25_rep3_peak_723
Pf3D7_04_v3	267308	268300	1.65261	7.9567	6.72564	orc2_t25_rep3_peak_724
Pf3D7_04_v3	276076	276184	1.95204	14.44713	12.9144	orc2_t25_rep3_peak_725
Pf3D7_04_v3	285128	285182	1.51649	5.72905	4.63713	orc2_t25_rep3_peak_727
Pf3D7_04_v3	285565	285856	1.51649	5.72905	4.63713	orc2_t25_rep3_peak_727
Pf3D7_04_v3	286191	286555	1.45952	4.64328	3.63055	orc2_t25_rep3_peak_728
Pf3D7_04_v3	291871	291980	2.03587	16.60782	14.99819	orc2_t25_rep3_peak_730
Pf3D7_04_v3	300746	300885	1.70281	8.46991	7.21006	orc2_t25_rep3_peak_734
Pf3D7_04_v3	312735	312964	1.48831	4.63432	3.62203	orc2_t25_rep3_peak_737
Pf3D7_04_v3	316683	317020	1.66098	7.20389	6.0178	orc2_t25_rep3_peak_738
Pf3D7_04_v3	317602	318021	1.32017	2.58278	1.74942	orc2_t25_rep3_peak_739
Pf3D7_04_v3	318314	318623	1.73533	7.71006	6.49348	orc2_t25_rep3_peak_740
Pf3D7_04_v3	322272	322518	1.95094	11.86947	10.44049	orc2_t25_rep3_peak_741
Pf3D7_04_v3	329220	329625	2.35324	21.86458	20.08651	orc2_t25_rep3_peak_743
Pf3D7_04_v3	336051	336448	2.31455	25.44912	23.5714	orc2_t25_rep3_peak_744
Pf3D7_04_v3	339946	340228	1.65244	8.67367	7.40213	orc2_t25_rep3_peak_745
Pf3D7_04_v3	355590	356046	1.47788	5.06375	4.0191	orc2_t25_rep3_peak_749
Pf3D7_04_v3	364464	364934	1.62472	6.34977	5.21688	orc2_t25_rep3_peak_752
Pf3D7_04_v3	370469	370818	1.56404	5.35386	4.28827	orc2_t25_rep3_peak_753
Pf3D7_04_v3	373085	373486	1.56683	5.97972	4.87103	orc2_t25_rep3_peak_754
Pf3D7_04_v3	381462	381905	1.46986	5.10479	4.05721	orc2_t25_rep3_peak_756
Pf3D7_04_v3	384952	385006	1.90609	12.32927	10.88037	orc2_t25_rep3_peak_757
Pf3D7_04_v3	392124	392294	1.73167	9.30121	7.99589	orc2_t25_rep3_peak_759
Pf3D7_04_v3	394205	394589	2.32069	25.34446	23.46949	orc2_t25_rep3_peak_761
Pf3D7_04_v3	399819	400277	1.71054	11.07002	9.67654	orc2_t25_rep3_peak_762
Pf3D7_04_v3	402163	402522	1.71836	8.15442	6.91205	orc2_t25_rep3_peak_763
Pf3D7_04_v3	422113	422372	2.04373	15.94917	14.36282	orc2_t25_rep3_peak_769
Pf3D7_04_v3	425040	425718	2.01553	13.52641	12.02867	orc2_t25_rep3_peak_770
Pf3D7_04_v3	436391	437764	1.81692	11.58126	10.16589	orc2_t25_rep3_peak_771
Pf3D7_04_v3	442493	443046	1.39444	3.71304	2.77554	orc2_t25_rep3_peak_773
Pf3D7_04_v3	449832	450119	1.65013	6.67236	5.51928	orc2_t25_rep3_peak_775
Pf3D7_04_v3	452195	453001	1.38967	3.45299	2.53823	orc2_t25_rep3_peak_776
Pf3D7_04_v3	470953	471469	1.83712	11.66676	10.24675	orc2_t25_rep3_peak_779
Pf3D7_04_v3	471781	471854	1.72138	9.7999	8.46943	orc2_t25_rep3_peak_780
Pf3D7_04_v3	474678	475340	1.62065	6.07308	4.9583	orc2_t25_rep3_peak_781
Pf3D7_04_v3	479397	480131	1.52437	5.48973	4.41423	orc2_t25_rep3_peak_782
Pf3D7_04_v3	482679	483021	1.44366	4.46863	3.46949	orc2_t25_rep3_peak_783
Pf3D7_04_v3	483274	483914	1.53661	6.66828	5.51535	orc2_t25_rep3_peak_784
Pf3D7_04_v3	486843	487148	1.82186	11.6023	10.18495	orc2_t25_rep3_peak_785
Pf3D7_04_v3	487831	487959	1.82186	11.6023	10.18495	orc2_t25_rep3_peak_785
Pf3D7_04_v3	489273	489540	1.47217	4.74577	3.72507	orc2_t25_rep3_peak_786
Pf3D7_04_v3	491968	492328	1.99082	15.15866	13.60008	orc2_t25_rep3_peak_787
Pf3D7_04_v3	493076	493360	1.66197	9.61747	8.29554	orc2_t25_rep3_peak_788
Pf3D7_04_v3	499657	500020	1.93553	12.11044	10.67162	orc2_t25_rep3_peak_789
Pf3D7_04_v3	502080	502135	2.20842	21.17802	19.42018	orc2_t25_rep3_peak_790
Pf3D7_04_v3	538560	539124	1.85143	12.53423	11.07697	orc2_t25_rep3_peak_798
Pf3D7_04_v3	540425	540742	1.88275	10.27392	8.91871	orc2_t25_rep3_peak_799
Pf3D7_04_v3	546014	546088	2.19867	20.55509	18.81581	orc2_t25_rep3_peak_800
Pf3D7_04_v3	548429	548488	4.06661	67.6069	64.93736	orc2_t25_rep3_peak_801
Pf3D7_04_v3	554119	554175	4.06661	67.6069	64.93736	orc2_t25_rep3_peak_801
Pf3D7_04_v3	561576	561662	2.60622	27.98493	26.03831	orc2_t25_rep3_peak_803
Pf3D7_04_v3	603169	603220	2.75569	34.83706	32.72358	orc2_t25_rep3_peak_811
Pf3D7_04_v3	604125	604194	2.75569	34.83706	32.72358	orc2_t25_rep3_peak_811
Pf3D7_04_v3	614037	614171	2.33683	23.26852	21.45056	orc2_t25_rep3_peak_813
Pf3D7_04_v3	615707	616183	1.32612	2.86504	2.00412	orc2_t25_rep3_peak_814
Pf3D7_04_v3	620723	620813	1.78271	8.7549	7.47899	orc2_t25_rep3_peak_816
Pf3D7_04_v3	623769	624504	1.98812	13.17907	11.69531	orc2_t25_rep3_peak_817
Pf3D7_04_v3	624802	625182	1.75052	9.48491	8.16993	orc2_t25_rep3_peak_818
Pf3D7_04_v3	639742	640170	1.78712	8.75267	7.477	orc2_t25_rep3_peak_820
Pf3D7_04_v3	652752	652806	1.57946	6.18906	5.06682	orc2_t25_rep3_peak_821
Pf3D7_04_v3	659121	659189	1.59216	6.86379	5.69868	orc2_t25_rep3_peak_822
Pf3D7_04_v3	669592	669672	1.65247	8.53044	7.26675	orc2_t25_rep3_peak_824
Pf3D7_04_v3	677500	677687	1.71785	9.6299	8.30749	orc2_t25_rep3_peak_825
Pf3D7_04_v3	693889	694305	1.72318	8.83332	7.55314	orc2_t25_rep3_peak_830
Pf3D7_04_v3	697968	698408	2.39116	20.89102	19.14178	orc2_t25_rep3_peak_832
Pf3D7_04_v3	709508	710133	2.2432	26.54893	24.6414	orc2_t25_rep3_peak_836
Pf3D7_04_v3	748175	748503	1.65585	6.79383	5.633	orc2_t25_rep3_peak_846
Pf3D7_04_v3	749275	749740	1.79066	9.42889	8.11719	orc2_t25_rep3_peak_847
Pf3D7_04_v3	765073	765652	1.38841	3.68728	2.7522	orc2_t25_rep3_peak_849
Pf3D7_04_v3	776424	776502	1.35369	3.72685	2.78818	orc2_t25_rep3_peak_850
Pf3D7_04_v3	781223	781404	1.58409	8.17674	6.93327	orc2_t25_rep3_peak_851
Pf3D7_04_v3	787301	787384	1.63752	7.16563	5.98186	orc2_t25_rep3_peak_853
Pf3D7_04_v3	792253	792596	1.75063	9.60328	8.28213	orc2_t25_rep3_peak_855
Pf3D7_04_v3	808716	808813	2.20114	20.28349	18.55232	orc2_t25_rep3_peak_857
Pf3D7_04_v3	813463	813802	1.26135	2.50409	1.67869	orc2_t25_rep3_peak_858
Pf3D7_04_v3	818347	818699	1.64756	7.11704	5.93622	orc2_t25_rep3_peak_859
Pf3D7_04_v3	822033	822170	1.53333	6.54383	5.39874	orc2_t25_rep3_peak_861
Pf3D7_04_v3	834917	835359	1.55195	6.46362	5.32358	orc2_t25_rep3_peak_862
Pf3D7_04_v3	837089	837233	1.53386	6.01277	4.90191	orc2_t25_rep3_peak_863
Pf3D7_04_v3	839211	839961	1.40452	3.99951	3.03805	orc2_t25_rep3_peak_864
Pf3D7_04_v3	847232	847512	1.43507	4.59876	3.58927	orc2_t25_rep3_peak_866
Pf3D7_04_v3	847765	848038	1.57411	5.91609	4.81171	orc2_t25_rep3_peak_867
Pf3D7_04_v3	864992	865364	1.75742	9.59356	8.27287	orc2_t25_rep3_peak_870
Pf3D7_04_v3	891911	892627	1.5387	6.00965	4.89915	orc2_t25_rep3_peak_872
Pf3D7_04_v3	895967	896441	1.99424	14.96778	13.41602	orc2_t25_rep3_peak_873
Pf3D7_04_v3	896790	897436	1.53918	5.94329	4.83715	orc2_t25_rep3_peak_874
Pf3D7_04_v3	900523	900859	1.34638	2.93194	2.06445	orc2_t25_rep3_peak_875
Pf3D7_04_v3	901972	902374	1.74925	8.23986	6.99256	orc2_t25_rep3_peak_876
Pf3D7_04_v3	902787	902838	1.7853	11.45936	10.04863	orc2_t25_rep3_peak_877
Pf3D7_04_v3	907572	908315	1.9657	15.83662	14.25429	orc2_t25_rep3_peak_878
Pf3D7_04_v3	910913	911782	1.93798	16.30325	14.70432	orc2_t25_rep3_peak_879
Pf3D7_04_v3	920928	921180	1.77004	8.76374	7.4872	orc2_t25_rep3_peak_881
Pf3D7_04_v3	921888	922236	1.6883	8.09567	6.85673	orc2_t25_rep3_peak_882
Pf3D7_04_v3	924641	925093	1.92354	14.92227	13.37217	orc2_t25_rep3_peak_883
Pf3D7_04_v3	925466	926428	1.98653	12.90229	11.42977	orc2_t25_rep3_peak_884
Pf3D7_04_v3	927802	928159	1.80404	12.12179	10.68222	orc2_t25_rep3_peak_885
Pf3D7_04_v3	935917	936194	1.48731	4.62247	3.61126	orc2_t25_rep3_peak_886
Pf3D7_04_v3	936825	937200	1.8167	12.81725	11.34803	orc2_t25_rep3_peak_887
Pf3D7_04_v3	938802	939051	3.08789	91.06737	88.21616	orc2_t25_rep3_peak_888
Pf3D7_04_v3	948402	948473	2.89009	102.88956	99.99186	orc2_t25_rep3_peak_890
Pf3D7_04_v3	957982	958036	2.75822	76.49761	73.7391	orc2_t25_rep3_peak_891
Pf3D7_04_v3	960277	960363	2.78022	79.33896	76.55922	orc2_t25_rep3_peak_892
Pf3D7_04_v3	976797	976917	4.05288	96.88731	94.01112	orc2_t25_rep3_peak_896
Pf3D7_04_v3	982615	982755	2.18712	18.0087	16.35108	orc2_t25_rep3_peak_897
Pf3D7_04_v3	1002163	1002217	1.3596	3.20899	2.31625	orc2_t25_rep3_peak_899
Pf3D7_04_v3	1008713	1009271	1.62189	6.81003	5.64815	orc2_t25_rep3_peak_900
Pf3D7_04_v3	1016550	1016783	1.56665	5.81952	4.72156	orc2_t25_rep3_peak_903
Pf3D7_04_v3	1026978	1027293	2.31075	20.1496	18.42266	orc2_t25_rep3_peak_905
Pf3D7_04_v3	1029858	1030159	1.48207	6.04769	4.93459	orc2_t25_rep3_peak_906
Pf3D7_04_v3	1034267	1034497	1.64876	7.42031	6.22102	orc2_t25_rep3_peak_908
Pf3D7_04_v3	1037823	1037895	1.41894	3.95377	2.99604	orc2_t25_rep3_peak_909
Pf3D7_04_v3	1060137	1060444	1.69653	7.37204	6.17571	orc2_t25_rep3_peak_912
Pf3D7_04_v3	1063230	1063895	1.77027	11.2452	9.84392	orc2_t25_rep3_peak_914
Pf3D7_04_v3	1065407	1065627	1.34787	3.062	2.1825	orc2_t25_rep3_peak_915
Pf3D7_04_v3	1071551	1071781	1.54053	5.4104	4.34056	orc2_t25_rep3_peak_916
Pf3D7_04_v3	1076441	1076803	1.81776	12.11922	10.68011	orc2_t25_rep3_peak_917
Pf3D7_04_v3	1081300	1082004	1.82864	12.12039	10.68105	orc2_t25_rep3_peak_918
Pf3D7_04_v3	1085961	1087059	1.87178	16.17431	14.58011	orc2_t25_rep3_peak_920
Pf3D7_04_v3	1088784	1089279	1.37139	3.40239	2.49232	orc2_t25_rep3_peak_921
Pf3D7_04_v3	1094308	1094394	1.64378	8.29136	7.04125	orc2_t25_rep3_peak_923
Pf3D7_04_v3	1096865	1097104	2.71557	34.97045	32.85407	orc2_t25_rep3_peak_924
Pf3D7_04_v3	1104435	1104560	1.46887	5.06124	4.01677	orc2_t25_rep3_peak_926
Pf3D7_04_v3	1113378	1114051	2.12785	19.34909	17.64742	orc2_t25_rep3_peak_929
Pf3D7_04_v3	1133342	1133706	1.66631	7.32603	6.13232	orc2_t25_rep3_peak_933
Pf3D7_04_v3	1136848	1137167	1.32899	2.52589	1.69835	orc2_t25_rep3_peak_934
Pf3D7_04_v3	1144360	1144685	1.46829	4.36793	3.37668	orc2_t25_rep3_peak_936
Pf3D7_04_v3	1156343	1156445	3.06428	42.40532	40.12748	orc2_t25_rep3_peak_940
Pf3D7_04_v3	1167663	1167715	2.78908	36.69853	34.54337	orc2_t25_rep3_peak_941
Pf3D7_04_v3	1173059	1173121	2.61714	36.31342	34.1671	orc2_t25_rep3_peak_943
Pf3D7_04_v3	1181379	1182307	5.20093	352.84555	349.45123	orc2_t25_rep3_peak_945
Pf3D7_04_v3	1188494	1189115	5.20093	352.84555	349.45123	orc2_t25_rep3_peak_945
Pf3D7_04_v3	1190961	1191457	5.20093	352.84555	349.45123	orc2_t25_rep3_peak_945
Pf3D7_04_v3	1197460	1198316	5.20093	352.84555	349.45123	orc2_t25_rep3_peak_945
Pf3D7_04_v3	1200429	1200480	5.20093	352.84555	349.45123	orc2_t25_rep3_peak_945
Pf3D7_05_v3	1847	1935	4.5589	107.37408	104.46183	orc2_t25_rep3_peak_946
Pf3D7_05_v3	2320	2396	2.68536	51.46337	49.01561	orc2_t25_rep3_peak_947
Pf3D7_05_v3	18798	19527	14.15749	833.48584	829.44031	orc2_t25_rep3_peak_948
Pf3D7_05_v3	26295	26367	5.19997	120.64154	117.68675	orc2_t25_rep3_peak_949
Pf3D7_05_v3	27148	27208	2.74306	42.08294	39.81144	orc2_t25_rep3_peak_950
Pf3D7_05_v3	28397	28514	2.74306	42.08294	39.81144	orc2_t25_rep3_peak_950
Pf3D7_05_v3	29120	29370	2.20758	16.31816	14.71872	orc2_t25_rep3_peak_951
Pf3D7_05_v3	33980	34048	2.60408	30.18408	28.18087	orc2_t25_rep3_peak_953
Pf3D7_05_v3	56692	56785	2.27084	24.71829	22.86039	orc2_t25_rep3_peak_959
Pf3D7_05_v3	58764	59126	1.82793	10.90955	9.52468	orc2_t25_rep3_peak_961
Pf3D7_05_v3	69838	70192	1.95246	16.61127	15.00157	orc2_t25_rep3_peak_964
Pf3D7_05_v3	74998	75093	3.47794	71.68275	68.97062	orc2_t25_rep3_peak_965
Pf3D7_05_v3	85074	85150	2.0596	17.70114	16.05415	orc2_t25_rep3_peak_967
Pf3D7_05_v3	88212	88445	1.40933	4.13267	3.16019	orc2_t25_rep3_peak_968
Pf3D7_05_v3	91785	91926	1.53009	6.06537	4.95112	orc2_t25_rep3_peak_969
Pf3D7_05_v3	127075	127318	1.98003	11.38608	9.97857	orc2_t25_rep3_peak_972
Pf3D7_05_v3	142878	143100	2.09816	17.12512	15.49773	orc2_t25_rep3_peak_974
Pf3D7_05_v3	149519	149849	1.94658	11.72504	10.30249	orc2_t25_rep3_peak_975
Pf3D7_05_v3	160968	161044	1.62483	6.94117	5.77125	orc2_t25_rep3_peak_976
Pf3D7_05_v3	163997	164425	1.52891	5.55003	4.4705	orc2_t25_rep3_peak_977
Pf3D7_05_v3	180967	181268	1.65023	7.5372	6.33107	orc2_t25_rep3_peak_980
Pf3D7_05_v3	203403	203805	1.61576	6.54798	5.40251	orc2_t25_rep3_peak_986
Pf3D7_05_v3	212103	212501	2.22468	22.27099	20.481	orc2_t25_rep3_peak_989
Pf3D7_05_v3	221455	221945	1.44258	4.20825	3.22991	orc2_t25_rep3_peak_991
Pf3D7_05_v3	230740	231605	1.70711	8.3195	7.06809	orc2_t25_rep3_peak_995
Pf3D7_05_v3	236300	237550	1.73286	10.72935	9.35289	orc2_t25_rep3_peak_996
Pf3D7_05_v3	248281	248526	1.64511	7.27304	6.08256	orc2_t25_rep3_peak_1000
Pf3D7_05_v3	249854	250096	1.52675	6.82617	5.6634	orc2_t25_rep3_peak_1001
Pf3D7_05_v3	259859	260595	1.62255	6.95437	5.78372	orc2_t25_rep3_peak_1002
Pf3D7_05_v3	269929	270668	1.99597	16.60714	14.9976	orc2_t25_rep3_peak_1003
Pf3D7_05_v3	273317	274007	1.43895	4.43553	3.43884	orc2_t25_rep3_peak_1004
Pf3D7_05_v3	275437	276324	1.60659	7.51018	6.30573	orc2_t25_rep3_peak_1005
Pf3D7_05_v3	280949	281851	2.14816	18.64463	16.96572	orc2_t25_rep3_peak_1007
Pf3D7_05_v3	286181	286474	1.43709	4.19667	3.21911	orc2_t25_rep3_peak_1010
Pf3D7_05_v3	286957	287020	1.43709	4.19667	3.21911	orc2_t25_rep3_peak_1010
Pf3D7_05_v3	298495	298559	1.89852	11.23861	9.8375	orc2_t25_rep3_peak_1013
Pf3D7_05_v3	306126	306355	1.75356	7.41299	6.21421	orc2_t25_rep3_peak_1015
Pf3D7_05_v3	309199	309509	1.98615	17.66189	16.01616	orc2_t25_rep3_peak_1016
Pf3D7_05_v3	310260	310610	1.31279	2.98132	2.10927	orc2_t25_rep3_peak_1017
Pf3D7_05_v3	323484	323601	1.56077	6.36438	5.23056	orc2_t25_rep3_peak_1022
Pf3D7_05_v3	324125	324845	1.47544	5.12199	4.07319	orc2_t25_rep3_peak_1023
Pf3D7_05_v3	325159	325498	1.42918	4.54527	3.54015	orc2_t25_rep3_peak_1024
Pf3D7_05_v3	325981	326705	1.88598	12.43494	10.98166	orc2_t25_rep3_peak_1025
Pf3D7_05_v3	331656	331770	1.2566	2.19	1.39709	orc2_t25_rep3_peak_1027
Pf3D7_05_v3	335047	335233	1.92086	13.5689	12.06956	orc2_t25_rep3_peak_1029
Pf3D7_05_v3	345817	345870	1.59159	7.02255	5.84735	orc2_t25_rep3_peak_1032
Pf3D7_05_v3	350350	350627	1.73703	8.53173	7.26791	orc2_t25_rep3_peak_1034
Pf3D7_05_v3	352246	352359	1.69181	7.93842	6.70859	orc2_t25_rep3_peak_1035
Pf3D7_05_v3	354648	354945	1.52725	4.49397	3.49275	orc2_t25_rep3_peak_1037
Pf3D7_05_v3	356625	356861	1.89958	13.2622	11.7748	orc2_t25_rep3_peak_1038
Pf3D7_05_v3	359768	360195	1.43736	4.09203	3.12316	orc2_t25_rep3_peak_1039
Pf3D7_05_v3	362465	362683	1.50416	4.38855	3.3957	orc2_t25_rep3_peak_1041
Pf3D7_05_v3	368168	368466	1.3984	3.99317	3.03225	orc2_t25_rep3_peak_1042
Pf3D7_05_v3	369093	369688	1.67502	8.70662	7.43328	orc2_t25_rep3_peak_1043
Pf3D7_05_v3	372950	373486	1.70511	8.87949	7.59744	orc2_t25_rep3_peak_1044
Pf3D7_05_v3	393190	393505	1.74846	9.74297	8.41451	orc2_t25_rep3_peak_1050
Pf3D7_05_v3	395832	396759	1.33746	3.00503	2.13082	orc2_t25_rep3_peak_1051
Pf3D7_05_v3	397685	397972	1.5501	5.9841	4.87495	orc2_t25_rep3_peak_1052
Pf3D7_05_v3	401503	402021	1.44456	4.80995	3.784	orc2_t25_rep3_peak_1054
Pf3D7_05_v3	404611	405620	1.46743	4.62596	3.61436	orc2_t25_rep3_peak_1055
Pf3D7_05_v3	419458	419510	2.11924	21.81869	20.04207	orc2_t25_rep3_peak_1059
Pf3D7_05_v3	422805	423167	1.82736	10.10075	8.75541	orc2_t25_rep3_peak_1060
Pf3D7_05_v3	427007	427366	1.68858	8.51452	7.25169	orc2_t25_rep3_peak_1061
Pf3D7_05_v3	437556	437995	1.25286	2.10648	1.32238	orc2_t25_rep3_peak_1062
Pf3D7_05_v3	440814	441444	1.78735	10.37763	9.01797	orc2_t25_rep3_peak_1064
Pf3D7_05_v3	446353	446839	1.63645	7.75397	6.5349	orc2_t25_rep3_peak_1065
Pf3D7_05_v3	447106	448394	1.66632	9.45261	8.13916	orc2_t25_rep3_peak_1066
Pf3D7_05_v3	459364	460339	1.63508	9.07017	7.77705	orc2_t25_rep3_peak_1069
Pf3D7_05_v3	462569	463095	2.55224	28.99627	27.02308	orc2_t25_rep3_peak_1070
Pf3D7_05_v3	467657	468073	2.03018	16.58743	14.97884	orc2_t25_rep3_peak_1071
Pf3D7_05_v3	472379	472984	1.5302	5.71029	4.61962	orc2_t25_rep3_peak_1072
Pf3D7_05_v3	475073	475799	1.49191	5.19038	4.13664	orc2_t25_rep3_peak_1073
Pf3D7_05_v3	481537	482462	1.72758	10.74283	9.36602	orc2_t25_rep3_peak_1074
Pf3D7_05_v3	487026	487915	1.74885	11.3745	9.9673	orc2_t25_rep3_peak_1075
Pf3D7_05_v3	491045	491633	1.75307	9.23179	7.93029	orc2_t25_rep3_peak_1076
Pf3D7_05_v3	515093	515321	1.3094	2.6722	1.82995	orc2_t25_rep3_peak_1083
Pf3D7_05_v3	520741	521305	1.6397	7.00905	5.83467	orc2_t25_rep3_peak_1084
Pf3D7_05_v3	521745	522596	1.71661	8.01993	6.78535	orc2_t25_rep3_peak_1085
Pf3D7_05_v3	536174	536584	1.70028	8.05984	6.82318	orc2_t25_rep3_peak_1087
Pf3D7_05_v3	553223	553325	2.4791	28.74432	26.77743	orc2_t25_rep3_peak_1088
Pf3D7_05_v3	557210	557675	1.60676	6.90617	5.73833	orc2_t25_rep3_peak_1090
Pf3D7_05_v3	569813	569871	1.87062	12.95447	11.47944	orc2_t25_rep3_peak_1093
Pf3D7_05_v3	574973	575076	2.05629	15.99402	14.40625	orc2_t25_rep3_peak_1094
Pf3D7_05_v3	581303	582017	1.7578	13.25255	11.7656	orc2_t25_rep3_peak_1097
Pf3D7_05_v3	585546	585942	1.69697	8.48717	7.22596	orc2_t25_rep3_peak_1098
Pf3D7_05_v3	589208	589292	1.44047	4.07393	3.1065	orc2_t25_rep3_peak_1099
Pf3D7_05_v3	593781	594130	1.39313	3.90354	2.94993	orc2_t25_rep3_peak_1101
Pf3D7_05_v3	598299	598541	1.63393	7.62281	6.41147	orc2_t25_rep3_peak_1102
Pf3D7_05_v3	601886	601945	1.74044	10.98432	9.59531	orc2_t25_rep3_peak_1103
Pf3D7_05_v3	611634	612104	2.22801	23.4366	21.61416	orc2_t25_rep3_peak_1104
Pf3D7_05_v3	614317	614703	1.28233	2.38189	1.56892	orc2_t25_rep3_peak_1106
Pf3D7_05_v3	621489	621771	1.55295	5.4525	4.37979	orc2_t25_rep3_peak_1109
Pf3D7_05_v3	622076	622200	2.51065	27.32018	25.39137	orc2_t25_rep3_peak_1110
Pf3D7_05_v3	622872	623232	2.51065	27.32018	25.39137	orc2_t25_rep3_peak_1110
Pf3D7_05_v3	630268	630655	1.41191	3.94475	2.98783	orc2_t25_rep3_peak_1111
Pf3D7_05_v3	635220	635368	2.33142	26.30069	24.39986	orc2_t25_rep3_peak_1112
Pf3D7_05_v3	642791	643090	1.50587	4.17061	3.19528	orc2_t25_rep3_peak_1113
Pf3D7_05_v3	665228	665526	1.59615	6.37218	5.23793	orc2_t25_rep3_peak_1119
Pf3D7_05_v3	680815	680879	2.14474	17.37047	15.73469	orc2_t25_rep3_peak_1121
Pf3D7_05_v3	684788	685405	1.58927	6.1128	4.9954	orc2_t25_rep3_peak_1122
Pf3D7_05_v3	696363	696897	2.44422	26.94087	25.02271	orc2_t25_rep3_peak_1125
Pf3D7_05_v3	698412	698664	1.71825	7.60139	6.39123	orc2_t25_rep3_peak_1126
Pf3D7_05_v3	715842	716179	1.96125	11.21039	9.81041	orc2_t25_rep3_peak_1132
Pf3D7_05_v3	719600	719818	1.37725	3.31797	2.41509	orc2_t25_rep3_peak_1133
Pf3D7_05_v3	724776	725005	1.82641	9.01984	7.72998	orc2_t25_rep3_peak_1135
Pf3D7_05_v3	725289	725693	2.27121	23.12723	21.31299	orc2_t25_rep3_peak_1136
Pf3D7_05_v3	731418	731999	1.62032	6.96771	5.79629	orc2_t25_rep3_peak_1137
Pf3D7_05_v3	732512	732797	1.37184	3.70169	2.76526	orc2_t25_rep3_peak_1138
Pf3D7_05_v3	736123	736384	1.91691	14.63931	13.09951	orc2_t25_rep3_peak_1140
Pf3D7_05_v3	740462	740967	1.46059	4.30765	3.32146	orc2_t25_rep3_peak_1141
Pf3D7_05_v3	743257	743327	1.80332	11.85295	10.42507	orc2_t25_rep3_peak_1142
Pf3D7_05_v3	746025	746396	2.04991	12.52309	11.06658	orc2_t25_rep3_peak_1143
Pf3D7_05_v3	754299	754569	1.88929	13.51564	12.01823	orc2_t25_rep3_peak_1145
Pf3D7_05_v3	759912	760213	1.78583	9.29584	7.99121	orc2_t25_rep3_peak_1147
Pf3D7_05_v3	769568	770021	1.75683	10.40991	9.04815	orc2_t25_rep3_peak_1150
Pf3D7_05_v3	771010	771445	1.79999	10.45724	9.09398	orc2_t25_rep3_peak_1151
Pf3D7_05_v3	777580	777881	1.51442	5.01526	3.97401	orc2_t25_rep3_peak_1154
Pf3D7_05_v3	796606	796777	2.16906	19.34891	17.64728	orc2_t25_rep3_peak_1157
Pf3D7_05_v3	802058	802313	1.2997	2.46572	1.64427	orc2_t25_rep3_peak_1158
Pf3D7_05_v3	807500	808128	1.63614	7.61018	6.3995	orc2_t25_rep3_peak_1160
Pf3D7_05_v3	808646	809027	1.96772	13.26457	11.77699	orc2_t25_rep3_peak_1161
Pf3D7_05_v3	820807	820871	1.9835	13.43978	11.9454	orc2_t25_rep3_peak_1164
Pf3D7_05_v3	829535	829796	1.54788	5.50291	4.42644	orc2_t25_rep3_peak_1166
Pf3D7_05_v3	853644	853789	1.54447	6.38844	5.25317	orc2_t25_rep3_peak_1170
Pf3D7_05_v3	882380	882622	1.74591	9.06487	7.77192	orc2_t25_rep3_peak_1174
Pf3D7_05_v3	891478	892263	1.70243	10.27207	8.91694	orc2_t25_rep3_peak_1178
Pf3D7_05_v3	909119	909340	1.32167	2.64815	1.80832	orc2_t25_rep3_peak_1180
Pf3D7_05_v3	941464	941600	1.71576	9.53993	8.22294	orc2_t25_rep3_peak_1183
Pf3D7_05_v3	952828	953421	1.47035	5.02202	3.98023	orc2_t25_rep3_peak_1185
Pf3D7_05_v3	957873	958216	1.69631	7.79191	6.57075	orc2_t25_rep3_peak_1186
Pf3D7_05_v3	974215	975533	1.60948	7.33822	6.14387	orc2_t25_rep3_peak_1191
Pf3D7_05_v3	990712	990803	1.80056	10.65743	9.28374	orc2_t25_rep3_peak_1192
Pf3D7_05_v3	993498	993774	1.50894	5.28571	4.22466	orc2_t25_rep3_peak_1193
Pf3D7_05_v3	998981	999176	1.91206	13.26014	11.77285	orc2_t25_rep3_peak_1194
Pf3D7_05_v3	1022180	1022264	1.39383	3.79777	2.85313	orc2_t25_rep3_peak_1197
Pf3D7_05_v3	1028704	1028885	1.79586	10.64312	9.27071	orc2_t25_rep3_peak_1198
Pf3D7_05_v3	1046079	1046366	1.68414	7.82869	6.60501	orc2_t25_rep3_peak_1202
Pf3D7_05_v3	1049542	1049836	1.55013	6.36113	5.22772	orc2_t25_rep3_peak_1203
Pf3D7_05_v3	1071263	1071347	2.79345	38.30572	36.11637	orc2_t25_rep3_peak_1205
Pf3D7_05_v3	1072090	1072169	2.79345	38.30572	36.11637	orc2_t25_rep3_peak_1205
Pf3D7_05_v3	1086240	1086554	1.60265	6.63194	5.4813	orc2_t25_rep3_peak_1206
Pf3D7_05_v3	1113041	1113368	1.35718	2.90342	2.03916	orc2_t25_rep3_peak_1214
Pf3D7_05_v3	1119382	1119531	1.90044	13.12889	11.64696	orc2_t25_rep3_peak_1216
Pf3D7_05_v3	1121432	1121760	1.74693	8.79006	7.51205	orc2_t25_rep3_peak_1217
Pf3D7_05_v3	1133621	1133722	2.00587	15.17737	13.6181	orc2_t25_rep3_peak_1219
Pf3D7_05_v3	1136067	1136458	1.91941	10.86382	9.48082	orc2_t25_rep3_peak_1220
Pf3D7_05_v3	1159468	1159528	1.29767	2.40077	1.58604	orc2_t25_rep3_peak_1223
Pf3D7_05_v3	1167033	1167423	1.88771	12.97551	11.49952	orc2_t25_rep3_peak_1225
Pf3D7_05_v3	1178318	1178711	2.00475	14.04311	12.52543	orc2_t25_rep3_peak_1226
Pf3D7_05_v3	1194200	1194763	1.47099	4.30878	3.32236	orc2_t25_rep3_peak_1229
Pf3D7_05_v3	1196425	1196559	1.46074	4.80406	3.77877	orc2_t25_rep3_peak_1230
Pf3D7_05_v3	1217062	1217454	1.25591	2.11206	1.32725	orc2_t25_rep3_peak_1231
Pf3D7_05_v3	1221430	1221679	1.75774	7.81992	6.5969	orc2_t25_rep3_peak_1233
Pf3D7_05_v3	1224602	1224937	1.65032	8.54215	7.27787	orc2_t25_rep3_peak_1234
Pf3D7_05_v3	1229125	1229201	1.74677	10.69903	9.32343	orc2_t25_rep3_peak_1235
Pf3D7_05_v3	1236146	1236532	1.7245	9.24279	7.94083	orc2_t25_rep3_peak_1236
Pf3D7_05_v3	1242803	1243185	2.08181	16.92021	15.29988	orc2_t25_rep3_peak_1237
Pf3D7_05_v3	1251980	1252417	1.94674	15.38059	13.81412	orc2_t25_rep3_peak_1240
Pf3D7_05_v3	1255954	1256593	1.53785	5.26677	4.20719	orc2_t25_rep3_peak_1241
Pf3D7_05_v3	1257895	1258005	2.6469	31.80827	29.76461	orc2_t25_rep3_peak_1242
Pf3D7_05_v3	1262349	1262449	2.07236	17.30384	15.67046	orc2_t25_rep3_peak_1243
Pf3D7_05_v3	1265399	1265667	1.56847	5.80347	4.70652	orc2_t25_rep3_peak_1245
Pf3D7_05_v3	1292058	1292141	4.61624	80.20398	77.41807	orc2_t25_rep3_peak_1249
Pf3D7_05_v3	1296107	1296160	4.61624	80.20398	77.41807	orc2_t25_rep3_peak_1249
Pf3D7_05_v3	1301265	1301760	2.42465	33.45134	31.36986	orc2_t25_rep3_peak_1250
Pf3D7_05_v3	1309801	1309887	2.2536	22.8748	21.06766	orc2_t25_rep3_peak_1252
Pf3D7_05_v3	1312827	1312905	2.21572	23.92419	22.08815	orc2_t25_rep3_peak_1253
Pf3D7_05_v3	1318554	1318841	1.55162	5.96735	4.85954	orc2_t25_rep3_peak_1254
Pf3D7_05_v3	1322328	1322535	1.71854	9.25722	7.9547	orc2_t25_rep3_peak_1255
Pf3D7_05_v3	1326574	1326629	3.78468	64.45895	61.82424	orc2_t25_rep3_peak_1257
Pf3D7_05_v3	1329869	1329990	2.76838	35.76162	33.62761	orc2_t25_rep3_peak_1258
Pf3D7_05_v3	1330571	1330705	2.76838	35.76162	33.62761	orc2_t25_rep3_peak_1258
Pf3D7_05_v3	1333487	1333612	5.22736	146.24483	143.21422	orc2_t25_rep3_peak_1259
Pf3D7_06_v3	1402	1474	6.85024	608.22528	604.47852	orc2_t25_rep3_peak_1260
Pf3D7_06_v3	12742	12840	2.03725	17.43588	15.79781	orc2_t25_rep3_peak_1262
Pf3D7_06_v3	16059	16126	2.95675	45.18283	42.8493	orc2_t25_rep3_peak_1263
Pf3D7_06_v3	18674	18895	1.82842	11.71705	10.29529	orc2_t25_rep3_peak_1264
Pf3D7_06_v3	26748	26824	3.39941	53.30148	50.81941	orc2_t25_rep3_peak_1267
Pf3D7_06_v3	29544	29631	2.4172	24.9581	23.09373	orc2_t25_rep3_peak_1268
Pf3D7_06_v3	30805	30954	2.4172	24.9581	23.09373	orc2_t25_rep3_peak_1268
Pf3D7_06_v3	32889	32959	2.76686	33.40991	31.32916	orc2_t25_rep3_peak_1269
Pf3D7_06_v3	38762	39557	2.4601	29.81628	27.82234	orc2_t25_rep3_peak_1271
Pf3D7_06_v3	42658	42839	1.72171	8.4233	7.16554	orc2_t25_rep3_peak_1272
Pf3D7_06_v3	44666	45116	1.84467	11.45455	10.04415	orc2_t25_rep3_peak_1273
Pf3D7_06_v3	66945	66997	1.49177	5.60344	4.52035	orc2_t25_rep3_peak_1276
Pf3D7_06_v3	71356	71885	1.896	10.83011	9.44814	orc2_t25_rep3_peak_1277
Pf3D7_06_v3	78625	78875	1.76599	8.76735	7.4906	orc2_t25_rep3_peak_1278
Pf3D7_06_v3	85366	86153	1.60686	6.6035	5.45455	orc2_t25_rep3_peak_1279
Pf3D7_06_v3	86476	86838	1.94525	13.21332	11.72797	orc2_t25_rep3_peak_1280
Pf3D7_06_v3	93082	93210	2.02865	16.29365	14.69519	orc2_t25_rep3_peak_1281
Pf3D7_06_v3	94938	95070	1.87029	12.73509	11.26928	orc2_t25_rep3_peak_1282
Pf3D7_06_v3	102315	102605	1.42266	4.15128	3.17736	orc2_t25_rep3_peak_1284
Pf3D7_06_v3	103067	103437	1.86331	11.06078	9.66789	orc2_t25_rep3_peak_1285
Pf3D7_06_v3	103810	104245	1.82842	11.71705	10.29529	orc2_t25_rep3_peak_1286
Pf3D7_06_v3	105920	106534	1.91042	11.79627	10.37038	orc2_t25_rep3_peak_1287
Pf3D7_06_v3	123363	124196	1.59227	6.53005	5.38587	orc2_t25_rep3_peak_1288
Pf3D7_06_v3	135445	136262	1.55655	7.10554	5.92547	orc2_t25_rep3_peak_1291
Pf3D7_06_v3	139318	140515	2.25758	20.5876	18.8473	orc2_t25_rep3_peak_1292
Pf3D7_06_v3	141988	142740	1.34923	3.19155	2.3002	orc2_t25_rep3_peak_1293
Pf3D7_06_v3	145291	145716	1.79636	10.77782	9.39889	orc2_t25_rep3_peak_1294
Pf3D7_06_v3	148221	148843	1.74934	8.65001	7.37977	orc2_t25_rep3_peak_1295
Pf3D7_06_v3	157740	158051	1.7058	6.79175	5.63109	orc2_t25_rep3_peak_1300
Pf3D7_06_v3	164126	164400	1.56892	6.44314	5.30464	orc2_t25_rep3_peak_1301
Pf3D7_06_v3	165201	165462	1.35917	3.14422	2.25718	orc2_t25_rep3_peak_1302
Pf3D7_06_v3	167429	167668	1.79602	9.69731	8.37192	orc2_t25_rep3_peak_1303
Pf3D7_06_v3	172540	173137	1.54487	5.87472	4.77301	orc2_t25_rep3_peak_1304
Pf3D7_06_v3	176629	177106	1.86358	12.05153	10.61455	orc2_t25_rep3_peak_1305
Pf3D7_06_v3	188974	189385	1.66964	7.17163	5.98744	orc2_t25_rep3_peak_1307
Pf3D7_06_v3	191400	191907	1.74337	10.17785	8.828	orc2_t25_rep3_peak_1308
Pf3D7_06_v3	194133	194678	1.31623	2.97305	2.1017	orc2_t25_rep3_peak_1309
Pf3D7_06_v3	195329	195384	1.31623	2.97305	2.1017	orc2_t25_rep3_peak_1309
Pf3D7_06_v3	200945	201198	1.62189	6.81003	5.64815	orc2_t25_rep3_peak_1310
Pf3D7_06_v3	201677	201876	1.43453	4.29911	3.31346	orc2_t25_rep3_peak_1311
Pf3D7_06_v3	212382	212773	1.78712	8.75267	7.477	orc2_t25_rep3_peak_1312
Pf3D7_06_v3	217816	217924	2.2275	20.13731	18.41073	orc2_t25_rep3_peak_1314
Pf3D7_06_v3	228976	229253	1.53748	6.13779	5.01893	orc2_t25_rep3_peak_1317
Pf3D7_06_v3	237896	238148	1.45842	4.10817	3.13792	orc2_t25_rep3_peak_1320
Pf3D7_06_v3	241877	242303	1.53258	6.03024	4.9182	orc2_t25_rep3_peak_1322
Pf3D7_06_v3	259526	259841	1.42507	3.8195	2.87309	orc2_t25_rep3_peak_1326
Pf3D7_06_v3	274058	274818	1.76976	10.93466	9.54747	orc2_t25_rep3_peak_1330
Pf3D7_06_v3	275199	276136	1.76755	12.15448	10.71313	orc2_t25_rep3_peak_1331
Pf3D7_06_v3	282057	282235	2.08116	17.47167	15.83236	orc2_t25_rep3_peak_1332
Pf3D7_06_v3	283172	283234	2.08116	17.47167	15.83236	orc2_t25_rep3_peak_1332
Pf3D7_06_v3	285967	286204	1.36412	2.99198	2.11921	orc2_t25_rep3_peak_1334
Pf3D7_06_v3	288458	289106	1.50814	5.10698	4.05913	orc2_t25_rep3_peak_1335
Pf3D7_06_v3	294410	294528	1.76496	10.6698	9.29536	orc2_t25_rep3_peak_1336
Pf3D7_06_v3	324948	325029	2.58174	30.32283	28.31601	orc2_t25_rep3_peak_1339
Pf3D7_06_v3	326244	326608	1.39912	3.90887	2.95492	orc2_t25_rep3_peak_1340
Pf3D7_06_v3	331143	331574	1.79814	9.85614	8.52206	orc2_t25_rep3_peak_1341
Pf3D7_06_v3	334539	334877	1.49289	5.17141	4.11903	orc2_t25_rep3_peak_1342
Pf3D7_06_v3	339853	340986	1.77892	11.46521	10.05399	orc2_t25_rep3_peak_1343
Pf3D7_06_v3	358409	358482	1.87273	11.2077	9.80778	orc2_t25_rep3_peak_1345
Pf3D7_06_v3	371483	371990	1.76465	9.76742	8.43804	orc2_t25_rep3_peak_1347
Pf3D7_06_v3	374584	375011	1.66786	8.73818	7.4635	orc2_t25_rep3_peak_1348
Pf3D7_06_v3	377264	378588	1.74038	9.21065	7.91001	orc2_t25_rep3_peak_1349
Pf3D7_06_v3	380186	380606	1.95963	16.36093	14.76006	orc2_t25_rep3_peak_1350
Pf3D7_06_v3	386913	387236	1.49129	5.8189	4.7211	orc2_t25_rep3_peak_1352
Pf3D7_06_v3	400653	400730	1.79219	11.02145	9.63148	orc2_t25_rep3_peak_1353
Pf3D7_06_v3	406857	407216	1.57425	5.59552	4.5129	orc2_t25_rep3_peak_1354
Pf3D7_06_v3	414879	415654	1.54854	6.33761	5.20562	orc2_t25_rep3_peak_1356
Pf3D7_06_v3	419244	419365	1.94502	14.16003	12.63795	orc2_t25_rep3_peak_1358
Pf3D7_06_v3	421493	421958	1.88872	11.09087	9.69648	orc2_t25_rep3_peak_1359
Pf3D7_06_v3	431120	431194	2.49877	32.89338	30.82469	orc2_t25_rep3_peak_1360
Pf3D7_06_v3	433752	434116	1.70857	7.20441	6.01824	orc2_t25_rep3_peak_1361
Pf3D7_06_v3	435007	435182	1.53515	5.99533	4.88579	orc2_t25_rep3_peak_1362
Pf3D7_06_v3	444760	445136	2.12505	17.51768	15.87684	orc2_t25_rep3_peak_1365
Pf3D7_06_v3	463938	464180	1.54791	4.82412	3.79719	orc2_t25_rep3_peak_1370
Pf3D7_06_v3	468047	468290	1.56131	5.04777	4.0043	orc2_t25_rep3_peak_1371
Pf3D7_06_v3	470898	471198	1.94218	11.58088	10.16559	orc2_t25_rep3_peak_1372
Pf3D7_06_v3	472794	473001	1.88232	12.95154	11.47666	orc2_t25_rep3_peak_1373
Pf3D7_06_v3	473794	474062	1.88232	12.95154	11.47666	orc2_t25_rep3_peak_1373
Pf3D7_06_v3	482735	483846	2.13199	19.92891	18.20882	orc2_t25_rep3_peak_1374
Pf3D7_06_v3	485660	485717	1.6462	8.70935	7.43594	orc2_t25_rep3_peak_1375
Pf3D7_06_v3	486692	487007	1.6462	8.70935	7.43594	orc2_t25_rep3_peak_1375
Pf3D7_06_v3	492561	492801	1.68693	9.77739	8.4477	orc2_t25_rep3_peak_1376
Pf3D7_06_v3	493623	493820	1.68693	9.77739	8.4477	orc2_t25_rep3_peak_1376
Pf3D7_06_v3	495318	495733	1.43039	4.14228	3.16908	orc2_t25_rep3_peak_1377
Pf3D7_06_v3	497835	498141	1.42931	3.84046	2.89225	orc2_t25_rep3_peak_1379
Pf3D7_06_v3	499352	499414	1.92685	14.52495	12.98936	orc2_t25_rep3_peak_1380
Pf3D7_06_v3	515712	516619	1.84605	13.87244	12.36141	orc2_t25_rep3_peak_1383
Pf3D7_06_v3	524432	525006	1.47511	4.90481	3.87192	orc2_t25_rep3_peak_1385
Pf3D7_06_v3	526728	527064	1.72	9.3911	8.08136	orc2_t25_rep3_peak_1386
Pf3D7_06_v3	528787	529100	1.55885	6.22098	5.09641	orc2_t25_rep3_peak_1387
Pf3D7_06_v3	543763	543866	1.44428	3.78514	2.84183	orc2_t25_rep3_peak_1391
Pf3D7_06_v3	547402	547706	1.66559	7.61339	6.40246	orc2_t25_rep3_peak_1392
Pf3D7_06_v3	551225	551494	1.51059	6.01604	4.905	orc2_t25_rep3_peak_1394
Pf3D7_06_v3	555297	555633	1.56309	5.85182	4.75172	orc2_t25_rep3_peak_1395
Pf3D7_06_v3	555931	556268	1.50695	5.12546	4.07628	orc2_t25_rep3_peak_1396
Pf3D7_06_v3	556603	557203	1.78518	10.40409	9.04265	orc2_t25_rep3_peak_1397
Pf3D7_06_v3	560636	560688	1.83878	11.76291	10.3383	orc2_t25_rep3_peak_1398
Pf3D7_06_v3	573684	574717	1.62179	6.58352	5.43597	orc2_t25_rep3_peak_1401
Pf3D7_06_v3	575668	576025	1.67158	7.44862	6.24767	orc2_t25_rep3_peak_1402
Pf3D7_06_v3	581785	582085	1.69835	10.56419	9.19506	orc2_t25_rep3_peak_1404
Pf3D7_06_v3	585345	585813	1.42266	4.15128	3.17736	orc2_t25_rep3_peak_1406
Pf3D7_06_v3	587069	587465	1.97661	12.417	10.96447	orc2_t25_rep3_peak_1407
Pf3D7_06_v3	588140	588655	1.37146	3.44527	2.53141	orc2_t25_rep3_peak_1408
Pf3D7_06_v3	590468	590716	1.60379	7.07871	5.90022	orc2_t25_rep3_peak_1409
Pf3D7_06_v3	598346	598784	1.84542	10.78194	9.40254	orc2_t25_rep3_peak_1410
Pf3D7_06_v3	599503	599599	2.11122	16.97491	15.35269	orc2_t25_rep3_peak_1411
Pf3D7_06_v3	606259	606494	1.51058	5.07019	4.0249	orc2_t25_rep3_peak_1413
Pf3D7_06_v3	613330	613429	1.60698	7.34317	6.14859	orc2_t25_rep3_peak_1414
Pf3D7_06_v3	624189	624262	1.40299	4.14639	3.17307	orc2_t25_rep3_peak_1416
Pf3D7_06_v3	632942	633560	1.88093	13.50416	12.00726	orc2_t25_rep3_peak_1418
Pf3D7_06_v3	634433	635363	1.53688	6.49161	5.3497	orc2_t25_rep3_peak_1419
Pf3D7_06_v3	644089	644434	2.11694	18.73918	17.05712	orc2_t25_rep3_peak_1422
Pf3D7_06_v3	648202	648495	1.4973	5.49029	4.41473	orc2_t25_rep3_peak_1423
Pf3D7_06_v3	651361	651596	1.57411	5.91609	4.81171	orc2_t25_rep3_peak_1424
Pf3D7_06_v3	659024	659347	1.60902	6.58946	5.44146	orc2_t25_rep3_peak_1425
Pf3D7_06_v3	666302	666368	2.64694	51.43644	48.98915	orc2_t25_rep3_peak_1427
Pf3D7_06_v3	687478	687542	1.72006	8.28888	7.03885	orc2_t25_rep3_peak_1432
Pf3D7_06_v3	696016	696175	2.00785	14.52496	12.98936	orc2_t25_rep3_peak_1434
Pf3D7_06_v3	704112	704545	2.1655	17.83815	16.18623	orc2_t25_rep3_peak_1435
Pf3D7_06_v3	704866	705123	1.64079	6.12904	5.01046	orc2_t25_rep3_peak_1436
Pf3D7_06_v3	712297	712566	1.5588	5.56358	4.48322	orc2_t25_rep3_peak_1437
Pf3D7_06_v3	717646	717957	1.28129	2.63108	1.79286	orc2_t25_rep3_peak_1438
Pf3D7_06_v3	724064	724142	1.9135	13.2856	11.79731	orc2_t25_rep3_peak_1439
Pf3D7_06_v3	725069	725220	2.69705	31.87758	29.83229	orc2_t25_rep3_peak_1440
Pf3D7_06_v3	735911	736353	1.96944	13.94794	12.434	orc2_t25_rep3_peak_1441
Pf3D7_06_v3	748410	748808	2.99766	41.61228	39.35089	orc2_t25_rep3_peak_1444
Pf3D7_06_v3	754361	754813	2.73019	38.35863	36.16824	orc2_t25_rep3_peak_1445
Pf3D7_06_v3	758663	758947	1.27646	2.48363	1.66032	orc2_t25_rep3_peak_1446
Pf3D7_06_v3	764746	764853	1.57744	6.36419	5.23047	orc2_t25_rep3_peak_1448
Pf3D7_06_v3	800831	801355	1.7245	9.24279	7.94083	orc2_t25_rep3_peak_1451
Pf3D7_06_v3	807424	807911	1.86475	12.14207	10.70132	orc2_t25_rep3_peak_1452
Pf3D7_06_v3	810598	811160	1.34834	3.10526	2.22191	orc2_t25_rep3_peak_1453
Pf3D7_06_v3	820385	820656	1.38102	3.27086	2.37279	orc2_t25_rep3_peak_1455
Pf3D7_06_v3	835537	836033	1.74164	9.34515	8.03723	orc2_t25_rep3_peak_1457
Pf3D7_06_v3	840608	840707	1.54704	5.34207	4.27712	orc2_t25_rep3_peak_1458
Pf3D7_06_v3	866481	866555	1.753	9.05465	7.76227	orc2_t25_rep3_peak_1461
Pf3D7_06_v3	869497	869856	1.43183	4.08049	3.11256	orc2_t25_rep3_peak_1462
Pf3D7_06_v3	903884	904896	2.00869	15.83064	14.24845	orc2_t25_rep3_peak_1468
Pf3D7_06_v3	905572	905682	2.00869	15.83064	14.24845	orc2_t25_rep3_peak_1468
Pf3D7_06_v3	912563	912957	1.59859	6.66082	5.50835	orc2_t25_rep3_peak_1469
Pf3D7_06_v3	919760	921005	1.48852	5.04986	4.00624	orc2_t25_rep3_peak_1470
Pf3D7_06_v3	921303	921700	1.84846	11.3801	9.9727	orc2_t25_rep3_peak_1471
Pf3D7_06_v3	928291	928706	1.47562	5.12441	4.07539	orc2_t25_rep3_peak_1472
Pf3D7_06_v3	929177	929731	1.34216	3.00064	2.12673	orc2_t25_rep3_peak_1473
Pf3D7_06_v3	948039	948534	1.65002	5.94847	4.84208	orc2_t25_rep3_peak_1476
Pf3D7_06_v3	963797	964245	1.53664	5.10567	4.05798	orc2_t25_rep3_peak_1479
Pf3D7_06_v3	964510	965040	1.65538	7.37024	6.17401	orc2_t25_rep3_peak_1480
Pf3D7_06_v3	966986	967743	1.88968	15.93287	14.34715	orc2_t25_rep3_peak_1481
Pf3D7_06_v3	968828	969355	1.60475	6.92039	5.75174	orc2_t25_rep3_peak_1482
Pf3D7_06_v3	977206	977320	2.22214	20.25499	18.52467	orc2_t25_rep3_peak_1483
Pf3D7_06_v3	977956	978024	2.22214	20.25499	18.52467	orc2_t25_rep3_peak_1483
Pf3D7_06_v3	999601	999749	1.90304	12.05482	10.61766	orc2_t25_rep3_peak_1485
Pf3D7_06_v3	1004658	1004918	1.89471	9.92251	8.58557	orc2_t25_rep3_peak_1488
Pf3D7_06_v3	1020495	1021032	1.42049	3.87039	2.91975	orc2_t25_rep3_peak_1490
Pf3D7_06_v3	1027422	1027686	1.38316	3.47061	2.55436	orc2_t25_rep3_peak_1491
Pf3D7_06_v3	1062206	1062283	2.3215	23.56768	21.74157	orc2_t25_rep3_peak_1495
Pf3D7_06_v3	1065139	1065437	1.58405	5.83861	4.73928	orc2_t25_rep3_peak_1496
Pf3D7_06_v3	1079507	1079559	1.77468	9.43917	8.12649	orc2_t25_rep3_peak_1500
Pf3D7_06_v3	1090993	1091702	1.93286	12.53707	11.07973	orc2_t25_rep3_peak_1502
Pf3D7_06_v3	1094127	1094240	1.6757	7.15107	5.96824	orc2_t25_rep3_peak_1504
Pf3D7_06_v3	1097301	1097790	2.276	19.09053	17.39695	orc2_t25_rep3_peak_1505
Pf3D7_06_v3	1100290	1100648	1.46836	4.12883	3.15683	orc2_t25_rep3_peak_1506
Pf3D7_06_v3	1101821	1102157	1.71065	7.33921	6.14477	orc2_t25_rep3_peak_1507
Pf3D7_06_v3	1115822	1115888	2.29584	20.36121	18.62768	orc2_t25_rep3_peak_1510
Pf3D7_06_v3	1124137	1124206	1.85159	10.87801	9.49451	orc2_t25_rep3_peak_1514
Pf3D7_06_v3	1133175	1133293	1.56035	5.81598	4.71842	orc2_t25_rep3_peak_1517
Pf3D7_06_v3	1137388	1137459	1.54635	5.85772	4.75708	orc2_t25_rep3_peak_1521
Pf3D7_06_v3	1144085	1144266	1.4689	4.40495	3.41094	orc2_t25_rep3_peak_1525
Pf3D7_06_v3	1144527	1144578	1.62951	6.96087	5.78992	orc2_t25_rep3_peak_1526
Pf3D7_06_v3	1149628	1149936	1.45958	4.58615	3.57773	orc2_t25_rep3_peak_1529
Pf3D7_06_v3	1152032	1152090	1.38873	3.6235	2.69383	orc2_t25_rep3_peak_1530
Pf3D7_06_v3	1162400	1162679	1.52448	5.06791	4.02292	orc2_t25_rep3_peak_1531
Pf3D7_06_v3	1166232	1166375	1.71227	8.72148	7.44749	orc2_t25_rep3_peak_1532
Pf3D7_06_v3	1167862	1167949	2.67555	35.20864	33.0867	orc2_t25_rep3_peak_1533
Pf3D7_06_v3	1210463	1210926	1.57224	6.09187	4.97585	orc2_t25_rep3_peak_1539
Pf3D7_06_v3	1212056	1212278	1.83986	12.52732	11.07054	orc2_t25_rep3_peak_1540
Pf3D7_06_v3	1214354	1215099	2.03251	13.43803	11.94379	orc2_t25_rep3_peak_1541
Pf3D7_06_v3	1215391	1215791	1.96404	13.20423	11.71936	orc2_t25_rep3_peak_1542
Pf3D7_06_v3	1224165	1224544	1.5808	6.49263	5.35058	orc2_t25_rep3_peak_1543
Pf3D7_06_v3	1234399	1234478	1.76322	10.40094	9.03965	orc2_t25_rep3_peak_1545
Pf3D7_06_v3	1265125	1265265	1.44221	4.31334	3.3265	orc2_t25_rep3_peak_1550
Pf3D7_06_v3	1266730	1266793	1.56077	6.36438	5.23056	orc2_t25_rep3_peak_1551
Pf3D7_06_v3	1291435	1292547	1.74732	9.60852	8.28695	orc2_t25_rep3_peak_1555
Pf3D7_06_v3	1299117	1299189	1.50554	6.30367	5.17383	orc2_t25_rep3_peak_1556
Pf3D7_06_v3	1321425	1321841	1.75665	9.04992	7.75774	orc2_t25_rep3_peak_1560
Pf3D7_06_v3	1351985	1352070	3.36365	50.32733	47.90067	orc2_t25_rep3_peak_1569
Pf3D7_06_v3	1353999	1354057	2.53378	29.47626	27.49089	orc2_t25_rep3_peak_1570
Pf3D7_06_v3	1355378	1355464	2.53378	29.47626	27.49089	orc2_t25_rep3_peak_1570
Pf3D7_06_v3	1356018	1356081	2.10976	16.75477	15.14015	orc2_t25_rep3_peak_1571
Pf3D7_06_v3	1374709	1374774	3.46181	57.83564	55.28733	orc2_t25_rep3_peak_1575
Pf3D7_06_v3	1377394	1377447	4.27052	75.00253	72.25745	orc2_t25_rep3_peak_1576
Pf3D7_06_v3	1383810	1384436	2.20594	17.3687	15.733	orc2_t25_rep3_peak_1577
Pf3D7_06_v3	1384691	1384811	3.03056	56.64683	54.11429	orc2_t25_rep3_peak_1578
Pf3D7_06_v3	1396351	1396674	2.20113	15.14762	13.58938	orc2_t25_rep3_peak_1580
Pf3D7_07_v3	213	269	8.69625	646.78992	643.00311	orc2_t25_rep3_peak_1583
Pf3D7_07_v3	2505	3169	4.15206	95.25648	92.38737	orc2_t25_rep3_peak_1584
Pf3D7_07_v3	9235	10380	4.15206	95.25648	92.38737	orc2_t25_rep3_peak_1584
Pf3D7_07_v3	17989	18843	9.32442	531.50616	527.85547	orc2_t25_rep3_peak_1586
Pf3D7_07_v3	25846	25897	4.80603	90.34579	87.49826	orc2_t25_rep3_peak_1587
Pf3D7_07_v3	26790	26856	2.91319	37.68248	35.50677	orc2_t25_rep3_peak_1588
Pf3D7_07_v3	28075	28128	2.91319	37.68248	35.50677	orc2_t25_rep3_peak_1588
Pf3D7_07_v3	30365	30434	3.30031	53.38274	50.89931	orc2_t25_rep3_peak_1589
Pf3D7_07_v3	41135	41248	2.30381	23.33011	21.51035	orc2_t25_rep3_peak_1592
Pf3D7_07_v3	46191	46507	1.60577	6.76198	5.6031	orc2_t25_rep3_peak_1593
Pf3D7_07_v3	53509	53582	3.10513	51.3709	48.92476	orc2_t25_rep3_peak_1594
Pf3D7_07_v3	56441	56498	3.36243	52.74966	50.27752	orc2_t25_rep3_peak_1595
Pf3D7_07_v3	65791	66106	1.65335	5.93706	4.83141	orc2_t25_rep3_peak_1598
Pf3D7_07_v3	68321	68734	1.49697	5.0959	4.04891	orc2_t25_rep3_peak_1599
Pf3D7_07_v3	85506	85563	2.03379	17.01164	15.38819	orc2_t25_rep3_peak_1604
Pf3D7_07_v3	89835	89886	2.73056	39.01479	36.81031	orc2_t25_rep3_peak_1606
Pf3D7_07_v3	90775	90836	2.73056	39.01479	36.81031	orc2_t25_rep3_peak_1606
Pf3D7_07_v3	91923	93018	1.67954	9.38964	8.08	orc2_t25_rep3_peak_1607
Pf3D7_07_v3	97116	97869	1.82084	11.71591	10.29446	orc2_t25_rep3_peak_1608
Pf3D7_07_v3	105016	105428	2.04824	14.31232	12.78464	orc2_t25_rep3_peak_1609
Pf3D7_07_v3	109929	110295	1.99518	14.56166	13.02468	orc2_t25_rep3_peak_1610
Pf3D7_07_v3	123776	123892	2.30799	22.23229	20.44326	orc2_t25_rep3_peak_1611
Pf3D7_07_v3	128548	128923	1.59704	6.97818	5.80619	orc2_t25_rep3_peak_1612
Pf3D7_07_v3	137308	138208	1.39755	4.09839	3.12904	orc2_t25_rep3_peak_1614
Pf3D7_07_v3	140361	140433	1.56461	5.63609	4.55073	orc2_t25_rep3_peak_1616
Pf3D7_07_v3	146719	147049	1.76037	9.04552	7.75367	orc2_t25_rep3_peak_1618
Pf3D7_07_v3	183230	183565	1.72681	10.06041	8.71675	orc2_t25_rep3_peak_1622
Pf3D7_07_v3	192829	193046	1.4208	4.2549	3.27275	orc2_t25_rep3_peak_1623
Pf3D7_07_v3	194379	194631	1.55833	5.4028	4.3336	orc2_t25_rep3_peak_1624
Pf3D7_07_v3	205811	206371	1.67141	7.19526	6.00969	orc2_t25_rep3_peak_1627
Pf3D7_07_v3	222040	222329	1.37387	3.0461	2.1681	orc2_t25_rep3_peak_1630
Pf3D7_07_v3	223018	223358	1.77607	9.09295	7.79871	orc2_t25_rep3_peak_1631
Pf3D7_07_v3	227159	227455	1.56309	5.85182	4.75172	orc2_t25_rep3_peak_1632
Pf3D7_07_v3	228472	228751	1.57817	5.72464	4.63298	orc2_t25_rep3_peak_1633
Pf3D7_07_v3	241904	242148	1.53132	6.0478	4.93463	orc2_t25_rep3_peak_1635
Pf3D7_07_v3	244072	244515	1.35885	3.12069	2.23607	orc2_t25_rep3_peak_1636
Pf3D7_07_v3	252482	252842	1.55885	6.22098	5.09641	orc2_t25_rep3_peak_1638
Pf3D7_07_v3	262804	263041	1.46245	5.00169	3.96158	orc2_t25_rep3_peak_1639
Pf3D7_07_v3	264000	264450	1.6468	21.22119	19.46209	orc2_t25_rep3_peak_1640
Pf3D7_07_v3	275858	276394	1.45828	4.36754	3.37643	orc2_t25_rep3_peak_1643
Pf3D7_07_v3	277087	277377	1.63355	6.60063	5.45196	orc2_t25_rep3_peak_1644
Pf3D7_07_v3	282483	283114	1.75169	10.14613	8.79736	orc2_t25_rep3_peak_1645
Pf3D7_07_v3	295804	296174	1.31325	2.66356	1.82231	orc2_t25_rep3_peak_1646
Pf3D7_07_v3	309992	310497	1.34429	3.17339	2.28364	orc2_t25_rep3_peak_1648
Pf3D7_07_v3	325331	325488	1.82864	12.12039	10.68105	orc2_t25_rep3_peak_1651
Pf3D7_07_v3	330161	330584	1.76749	11.61395	10.19603	orc2_t25_rep3_peak_1652
Pf3D7_07_v3	339258	339357	1.40569	5.01409	3.97306	orc2_t25_rep3_peak_1653
Pf3D7_07_v3	341139	341309	1.40569	5.01409	3.97306	orc2_t25_rep3_peak_1653
Pf3D7_07_v3	344495	344717	1.85595	12.26888	10.82273	orc2_t25_rep3_peak_1654
Pf3D7_07_v3	345006	345853	1.6339	8.49717	7.23531	orc2_t25_rep3_peak_1655
Pf3D7_07_v3	358631	358741	1.49213	5.8	4.70348	orc2_t25_rep3_peak_1656
Pf3D7_07_v3	362177	362414	1.40359	3.486	2.56856	orc2_t25_rep3_peak_1658
Pf3D7_07_v3	364250	364569	1.65528	7.51408	6.3094	orc2_t25_rep3_peak_1659
Pf3D7_07_v3	367630	367797	1.95992	12.97473	11.49885	orc2_t25_rep3_peak_1660
Pf3D7_07_v3	387925	388190	1.33197	2.94544	2.07685	orc2_t25_rep3_peak_1665
Pf3D7_07_v3	389509	390064	1.54251	5.73153	4.6394	orc2_t25_rep3_peak_1666
Pf3D7_07_v3	397654	398093	2.29775	22.27044	20.4805	orc2_t25_rep3_peak_1668
Pf3D7_07_v3	399370	399661	1.53745	4.74788	3.72696	orc2_t25_rep3_peak_1669
Pf3D7_07_v3	409773	409935	2.79021	39.40951	37.19615	orc2_t25_rep3_peak_1670
Pf3D7_07_v3	414810	415128	1.44924	5.73532	4.64301	orc2_t25_rep3_peak_1671
Pf3D7_07_v3	418117	418402	1.90438	11.85177	10.42408	orc2_t25_rep3_peak_1673
Pf3D7_07_v3	418887	419125	1.44313	3.68995	2.75443	orc2_t25_rep3_peak_1674
Pf3D7_07_v3	420707	421202	2.11249	17.97075	16.31449	orc2_t25_rep3_peak_1675
Pf3D7_07_v3	435033	435565	2.2074	16.74638	15.13207	orc2_t25_rep3_peak_1677
Pf3D7_07_v3	435842	436128	1.59526	5.29831	4.23662	orc2_t25_rep3_peak_1678
Pf3D7_07_v3	438609	438664	1.45036	4.32943	3.34105	orc2_t25_rep3_peak_1679
Pf3D7_07_v3	439994	440337	1.68121	6.70986	5.55439	orc2_t25_rep3_peak_1680
Pf3D7_07_v3	440930	441416	1.52649	6.11841	5.00072	orc2_t25_rep3_peak_1681
Pf3D7_07_v3	460875	461126	1.47266	4.63098	3.61891	orc2_t25_rep3_peak_1685
Pf3D7_07_v3	465132	465391	1.66616	8.46281	7.20317	orc2_t25_rep3_peak_1686
Pf3D7_07_v3	468040	468421	1.64019	9.02507	7.73465	orc2_t25_rep3_peak_1687
Pf3D7_07_v3	487330	487630	1.26676	2.15256	1.36357	orc2_t25_rep3_peak_1689
Pf3D7_07_v3	488529	488685	1.95485	14.0172	12.50045	orc2_t25_rep3_peak_1690
Pf3D7_07_v3	489308	489442	1.95485	14.0172	12.50045	orc2_t25_rep3_peak_1690
Pf3D7_07_v3	490497	490809	1.36505	3.18679	2.2962	orc2_t25_rep3_peak_1691
Pf3D7_07_v3	496535	496933	1.60745	7.65386	6.44072	orc2_t25_rep3_peak_1692
Pf3D7_07_v3	501382	501717	1.52944	6.09148	4.97562	orc2_t25_rep3_peak_1693
Pf3D7_07_v3	505265	506711	2.1093	15.77611	14.19591	orc2_t25_rep3_peak_1694
Pf3D7_07_v3	507024	507272	1.5921	6.40172	5.26574	orc2_t25_rep3_peak_1695
Pf3D7_07_v3	514099	514150	3.71463	54.63984	52.13629	orc2_t25_rep3_peak_1697
Pf3D7_07_v3	552228	552280	2.68144	30.46999	28.45952	orc2_t25_rep3_peak_1705
Pf3D7_07_v3	568838	568904	3.19116	38.33268	36.14291	orc2_t25_rep3_peak_1709
Pf3D7_07_v3	620291	620667	1.53476	5.30157	4.23951	orc2_t25_rep3_peak_1718
Pf3D7_07_v3	624833	625297	1.49816	5.27451	4.21441	orc2_t25_rep3_peak_1719
Pf3D7_07_v3	643095	643449	1.93442	11.702	10.28099	orc2_t25_rep3_peak_1722
Pf3D7_07_v3	652552	653007	1.60315	6.59583	5.44744	orc2_t25_rep3_peak_1723
Pf3D7_07_v3	659016	659625	1.643	7.57306	6.36454	orc2_t25_rep3_peak_1725
Pf3D7_07_v3	673937	674237	1.80093	8.7482	7.47293	orc2_t25_rep3_peak_1727
Pf3D7_07_v3	700420	700888	1.90712	12.19601	10.7529	orc2_t25_rep3_peak_1734
Pf3D7_07_v3	703786	704110	1.71875	11.17946	9.78202	orc2_t25_rep3_peak_1735
Pf3D7_07_v3	705869	706410	1.9937	15.71797	14.13976	orc2_t25_rep3_peak_1736
Pf3D7_07_v3	708658	709100	1.9021	16.35763	14.75686	orc2_t25_rep3_peak_1737
Pf3D7_07_v3	712560	712849	1.47228	4.04989	3.08435	orc2_t25_rep3_peak_1738
Pf3D7_07_v3	713288	714024	1.61445	7.89919	6.67159	orc2_t25_rep3_peak_1739
Pf3D7_07_v3	717348	718099	1.3871	3.98402	3.02404	orc2_t25_rep3_peak_1740
Pf3D7_07_v3	732117	732202	2.44726	25.00883	23.14294	orc2_t25_rep3_peak_1742
Pf3D7_07_v3	737293	737369	1.73438	8.94775	7.66124	orc2_t25_rep3_peak_1743
Pf3D7_07_v3	752655	752739	1.90857	13.95041	12.43638	orc2_t25_rep3_peak_1747
Pf3D7_07_v3	755671	756123	1.92965	12.64046	11.17875	orc2_t25_rep3_peak_1748
Pf3D7_07_v3	756905	757057	2.34257	21.06258	19.30811	orc2_t25_rep3_peak_1749
Pf3D7_07_v3	757600	757698	2.34257	21.06258	19.30811	orc2_t25_rep3_peak_1749
Pf3D7_07_v3	765589	765856	1.78349	11.05593	9.66348	orc2_t25_rep3_peak_1750
Pf3D7_07_v3	770490	770839	1.72976	8.2587	7.01032	orc2_t25_rep3_peak_1752
Pf3D7_07_v3	771325	771884	1.78793	9.70104	8.37524	orc2_t25_rep3_peak_1753
Pf3D7_07_v3	779435	779728	1.40856	4.19537	3.21795	orc2_t25_rep3_peak_1755
Pf3D7_07_v3	780643	780960	1.46585	4.66544	3.65088	orc2_t25_rep3_peak_1756
Pf3D7_07_v3	785119	785547	1.52522	5.95878	4.85153	orc2_t25_rep3_peak_1757
Pf3D7_07_v3	798643	799452	1.84	12.2588	10.81324	orc2_t25_rep3_peak_1760
Pf3D7_07_v3	801042	801497	1.76808	11.08494	9.6908	orc2_t25_rep3_peak_1761
Pf3D7_07_v3	807948	808638	1.66842	7.40485	6.2066	orc2_t25_rep3_peak_1763
Pf3D7_07_v3	812340	814357	2.95242	43.24342	40.94815	orc2_t25_rep3_peak_1764
Pf3D7_07_v3	816643	816775	2.95242	43.24342	40.94815	orc2_t25_rep3_peak_1764
Pf3D7_07_v3	817489	817968	1.68488	9.22731	7.92599	orc2_t25_rep3_peak_1766
Pf3D7_07_v3	825564	825847	1.45977	3.56604	2.64137	orc2_t25_rep3_peak_1767
Pf3D7_07_v3	828981	829313	1.56509	5.99581	4.88612	orc2_t25_rep3_peak_1768
Pf3D7_07_v3	846012	846070	1.33253	3.25216	2.35554	orc2_t25_rep3_peak_1770
Pf3D7_07_v3	846589	846642	1.33253	3.25216	2.35554	orc2_t25_rep3_peak_1770
Pf3D7_07_v3	849551	849921	1.82335	10.50447	9.13961	orc2_t25_rep3_peak_1771
Pf3D7_07_v3	852142	852509	1.68858	8.51452	7.25169	orc2_t25_rep3_peak_1772
Pf3D7_07_v3	855193	855604	1.44542	4.49112	3.49019	orc2_t25_rep3_peak_1773
Pf3D7_07_v3	858833	859144	1.88119	10.54233	9.1741	orc2_t25_rep3_peak_1774
Pf3D7_07_v3	866946	867411	1.8968	11.95398	10.52156	orc2_t25_rep3_peak_1777
Pf3D7_07_v3	870597	870813	1.48837	4.66689	3.6522	orc2_t25_rep3_peak_1780
Pf3D7_07_v3	871553	872084	1.60083	6.9491	5.77886	orc2_t25_rep3_peak_1781
Pf3D7_07_v3	873443	873815	1.93726	14.56729	13.03003	orc2_t25_rep3_peak_1783
Pf3D7_07_v3	893731	894591	1.55864	8.02003	6.78544	orc2_t25_rep3_peak_1785
Pf3D7_07_v3	910095	910231	1.6407	7.53878	6.33255	orc2_t25_rep3_peak_1789
Pf3D7_07_v3	913607	913829	1.92277	11.68138	10.26094	orc2_t25_rep3_peak_1790
Pf3D7_07_v3	918011	918549	1.75475	7.95978	6.7286	orc2_t25_rep3_peak_1791
Pf3D7_07_v3	931571	931919	1.71481	7.88544	6.65845	orc2_t25_rep3_peak_1792
Pf3D7_07_v3	941663	942336	1.78017	11.05882	9.66612	orc2_t25_rep3_peak_1794
Pf3D7_07_v3	944869	945226	1.84876	11.59152	10.1748	orc2_t25_rep3_peak_1796
Pf3D7_07_v3	946487	946826	1.42072	4.65785	3.64382	orc2_t25_rep3_peak_1797
Pf3D7_07_v3	950387	950864	1.8827	14.0438	12.52607	orc2_t25_rep3_peak_1799
Pf3D7_07_v3	955051	955262	2.25788	23.18962	21.3738	orc2_t25_rep3_peak_1801
Pf3D7_07_v3	959039	959254	1.65015	6.81679	5.65444	orc2_t25_rep3_peak_1803
Pf3D7_07_v3	975785	976207	1.55359	5.6132	4.52928	orc2_t25_rep3_peak_1805
Pf3D7_07_v3	976583	976637	2.40318	30.71205	28.69538	orc2_t25_rep3_peak_1806
Pf3D7_07_v3	979472	979773	1.78547	10.84302	9.46064	orc2_t25_rep3_peak_1807
Pf3D7_07_v3	980315	980512	2.05954	16.14379	14.55053	orc2_t25_rep3_peak_1808
Pf3D7_07_v3	981156	981648	2.05954	16.14379	14.55053	orc2_t25_rep3_peak_1808
Pf3D7_07_v3	984825	985355	1.75639	7.68436	6.46928	orc2_t25_rep3_peak_1809
Pf3D7_07_v3	995014	995355	1.52656	6.29561	5.16651	orc2_t25_rep3_peak_1811
Pf3D7_07_v3	1013684	1013753	1.46688	6.29752	5.16825	orc2_t25_rep3_peak_1815
Pf3D7_07_v3	1019385	1019642	1.86744	9.98876	8.6479	orc2_t25_rep3_peak_1816
Pf3D7_07_v3	1037823	1038079	1.64814	8.41068	7.15356	orc2_t25_rep3_peak_1817
Pf3D7_07_v3	1042540	1042916	1.71241	7.74372	6.52516	orc2_t25_rep3_peak_1819
Pf3D7_07_v3	1062365	1062524	1.55843	6.06101	4.94693	orc2_t25_rep3_peak_1828
Pf3D7_07_v3	1062845	1062913	1.55843	6.06101	4.94693	orc2_t25_rep3_peak_1828
Pf3D7_07_v3	1078181	1078697	1.96409	15.56129	13.98863	orc2_t25_rep3_peak_1831
Pf3D7_07_v3	1083779	1083929	4.27826	78.14495	75.3734	orc2_t25_rep3_peak_1833
Pf3D7_07_v3	1085878	1085932	4.27826	78.14495	75.3734	orc2_t25_rep3_peak_1833
Pf3D7_07_v3	1086238	1086519	4.33556	77.77135	75.00314	orc2_t25_rep3_peak_1834
Pf3D7_07_v3	1093626	1094139	1.66857	8.45206	7.19301	orc2_t25_rep3_peak_1835
Pf3D7_07_v3	1095299	1095742	1.62769	7.07233	5.89412	orc2_t25_rep3_peak_1836
Pf3D7_07_v3	1100437	1100491	1.69626	10.15685	8.80763	orc2_t25_rep3_peak_1837
Pf3D7_07_v3	1102117	1102251	1.83613	12.52574	11.06903	orc2_t25_rep3_peak_1838
Pf3D7_07_v3	1102658	1102719	1.83613	12.52574	11.06903	orc2_t25_rep3_peak_1838
Pf3D7_07_v3	1104247	1104631	1.76542	9.71967	8.39238	orc2_t25_rep3_peak_1839
Pf3D7_07_v3	1107429	1108095	2.21148	20.05275	18.32872	orc2_t25_rep3_peak_1842
Pf3D7_07_v3	1134567	1134648	1.82394	11.0434	9.65249	orc2_t25_rep3_peak_1846
Pf3D7_07_v3	1143358	1143814	1.86637	10.25784	8.90344	orc2_t25_rep3_peak_1847
Pf3D7_07_v3	1146566	1147081	1.59072	6.25733	5.1305	orc2_t25_rep3_peak_1848
Pf3D7_07_v3	1149164	1149259	2.10748	17.29541	15.66218	orc2_t25_rep3_peak_1849
Pf3D7_07_v3	1150742	1151045	2.30595	19.83063	18.11353	orc2_t25_rep3_peak_1850
Pf3D7_07_v3	1156834	1157089	1.79124	10.31591	8.95928	orc2_t25_rep3_peak_1852
Pf3D7_07_v3	1161128	1161729	1.72156	8.97461	7.68685	orc2_t25_rep3_peak_1854
Pf3D7_07_v3	1162968	1163698	1.87717	10.26803	8.91308	orc2_t25_rep3_peak_1855
Pf3D7_07_v3	1171817	1172263	1.49177	5.60344	4.52035	orc2_t25_rep3_peak_1856
Pf3D7_07_v3	1178562	1180203	1.58641	7.06768	5.88983	orc2_t25_rep3_peak_1857
Pf3D7_07_v3	1180461	1181375	1.53678	5.80048	4.70384	orc2_t25_rep3_peak_1858
Pf3D7_07_v3	1185885	1186124	1.27446	2.34369	1.53463	orc2_t25_rep3_peak_1859
Pf3D7_07_v3	1191255	1191988	1.8537	13.47559	11.97983	orc2_t25_rep3_peak_1860
Pf3D7_07_v3	1198680	1198905	1.66523	7.80611	6.58401	orc2_t25_rep3_peak_1861
Pf3D7_07_v3	1200205	1200872	1.69796	8.07953	6.84166	orc2_t25_rep3_peak_1862
Pf3D7_07_v3	1201947	1202353	1.73965	9.48537	8.17028	orc2_t25_rep3_peak_1863
Pf3D7_07_v3	1202814	1203122	1.61887	6.67897	5.52549	orc2_t25_rep3_peak_1864
Pf3D7_07_v3	1213287	1213550	2.05861	13.37827	11.88632	orc2_t25_rep3_peak_1865
Pf3D7_07_v3	1219019	1219670	1.43553	4.25813	3.27568	orc2_t25_rep3_peak_1866
Pf3D7_07_v3	1220016	1220406	1.50616	5.71591	4.62486	orc2_t25_rep3_peak_1867
Pf3D7_07_v3	1227664	1228311	1.85638	10.11494	8.76786	orc2_t25_rep3_peak_1870
Pf3D7_07_v3	1239130	1239444	1.46581	6.33662	5.20482	orc2_t25_rep3_peak_1873
Pf3D7_07_v3	1241231	1241363	1.56261	6.50767	5.36479	orc2_t25_rep3_peak_1874
Pf3D7_07_v3	1245008	1245374	1.29625	2.3574	1.54699	orc2_t25_rep3_peak_1876
Pf3D7_07_v3	1257491	1257559	1.79572	11.58709	10.17073	orc2_t25_rep3_peak_1881
Pf3D7_07_v3	1298212	1298688	1.37715	3.48949	2.5716	orc2_t25_rep3_peak_1890
Pf3D7_07_v3	1299659	1300204	2.4117	27.17678	25.25219	orc2_t25_rep3_peak_1891
Pf3D7_07_v3	1300831	1300908	2.4117	27.17678	25.25219	orc2_t25_rep3_peak_1891
Pf3D7_07_v3	1309616	1310109	1.38907	3.55963	2.63532	orc2_t25_rep3_peak_1893
Pf3D7_07_v3	1310452	1310726	1.50857	5.48254	4.40742	orc2_t25_rep3_peak_1894
Pf3D7_07_v3	1325670	1325751	2.08413	17.62245	15.97797	orc2_t25_rep3_peak_1897
Pf3D7_07_v3	1331646	1331889	1.6793	10.65029	9.27713	orc2_t25_rep3_peak_1900
Pf3D7_07_v3	1341628	1341739	2.04357	16.48539	14.88017	orc2_t25_rep3_peak_1901
Pf3D7_07_v3	1354559	1355225	2.20755	23.95285	22.11589	orc2_t25_rep3_peak_1904
Pf3D7_07_v3	1362239	1362325	2.99933	48.24175	45.85306	orc2_t25_rep3_peak_1905
Pf3D7_07_v3	1368428	1369159	2.22954	18.85612	17.17031	orc2_t25_rep3_peak_1906
Pf3D7_07_v3	1380067	1380150	1.93238	14.94158	13.39078	orc2_t25_rep3_peak_1908
Pf3D7_07_v3	1382664	1382718	2.53293	26.05316	24.159	orc2_t25_rep3_peak_1909
Pf3D7_07_v3	1392031	1392086	2.56587	27.52635	25.5918	orc2_t25_rep3_peak_1912
Pf3D7_07_v3	1397315	1397370	2.62104	31.42934	29.39494	orc2_t25_rep3_peak_1913
Pf3D7_07_v3	1402678	1402730	2.87362	36.18724	34.04353	orc2_t25_rep3_peak_1915
Pf3D7_07_v3	1403536	1403591	2.87362	36.18724	34.04353	orc2_t25_rep3_peak_1915
Pf3D7_07_v3	1427586	1428318	8.51395	321.09494	317.73972	orc2_t25_rep3_peak_1921
Pf3D7_07_v3	1435623	1435926	7.0263	311.68213	308.34464	orc2_t25_rep3_peak_1923
Pf3D7_07_v3	1436312	1436708	7.0263	311.68213	308.34464	orc2_t25_rep3_peak_1923
Pf3D7_07_v3	1443685	1444375	7.0263	311.68213	308.34464	orc2_t25_rep3_peak_1923
Pf3D7_08_v3	4	73	4.07038	76.16396	73.40811	orc2_t25_rep3_peak_1924
Pf3D7_08_v3	5530	5817	3.81392	84.16494	81.35355	orc2_t25_rep3_peak_1925
Pf3D7_08_v3	10536	10826	3.81392	84.16494	81.35355	orc2_t25_rep3_peak_1925
Pf3D7_08_v3	11830	11931	3.81392	84.16494	81.35355	orc2_t25_rep3_peak_1925
Pf3D7_08_v3	12797	13103	1.67872	7.29267	6.10116	orc2_t25_rep3_peak_1926
Pf3D7_08_v3	19223	20081	19.79937	1300.36487	1295.24731	orc2_t25_rep3_peak_1929
Pf3D7_08_v3	26346	26402	4.12042	71.20686	68.49972	orc2_t25_rep3_peak_1930
Pf3D7_08_v3	27292	27383	2.90561	40.04314	37.81586	orc2_t25_rep3_peak_1931
Pf3D7_08_v3	28477	28626	2.90561	40.04314	37.81586	orc2_t25_rep3_peak_1931
Pf3D7_08_v3	29763	29829	1.86012	12.27231	10.82598	orc2_t25_rep3_peak_1932
Pf3D7_08_v3	30785	30920	1.86012	12.27231	10.82598	orc2_t25_rep3_peak_1932
Pf3D7_08_v3	31617	31672	3.21583	45.02087	42.6903	orc2_t25_rep3_peak_1933
Pf3D7_08_v3	59607	59932	1.8623	11.46719	10.0558	orc2_t25_rep3_peak_1939
Pf3D7_08_v3	70072	70224	1.50309	5.27499	4.21478	orc2_t25_rep3_peak_1943
Pf3D7_08_v3	80146	80553	1.50008	4.24539	3.26406	orc2_t25_rep3_peak_1946
Pf3D7_08_v3	84559	84639	2.13333	18.16562	16.50254	orc2_t25_rep3_peak_1947
Pf3D7_08_v3	93081	93464	1.78065	9.77544	8.44578	orc2_t25_rep3_peak_1949
Pf3D7_08_v3	94539	95479	1.8758	10.53662	9.16865	orc2_t25_rep3_peak_1950
Pf3D7_08_v3	97123	97592	1.34528	2.84493	1.98582	orc2_t25_rep3_peak_1951
Pf3D7_08_v3	98125	98754	1.659	6.63829	5.48724	orc2_t25_rep3_peak_1952
Pf3D7_08_v3	101993	102050	2.34652	24.19131	22.34774	orc2_t25_rep3_peak_1953
Pf3D7_08_v3	102713	102784	2.34652	24.19131	22.34774	orc2_t25_rep3_peak_1953
Pf3D7_08_v3	106599	107099	1.83667	9.96887	8.62963	orc2_t25_rep3_peak_1954
Pf3D7_08_v3	107542	108166	1.56042	6.20457	5.08139	orc2_t25_rep3_peak_1955
Pf3D7_08_v3	114695	115174	1.78068	15.23254	13.67127	orc2_t25_rep3_peak_1956
Pf3D7_08_v3	119902	121219	1.68882	8.93279	7.64705	orc2_t25_rep3_peak_1958
Pf3D7_08_v3	129095	129148	1.66376	9.74908	8.4204	orc2_t25_rep3_peak_1959
Pf3D7_08_v3	136882	137433	1.5335	6.36699	5.23308	orc2_t25_rep3_peak_1960
Pf3D7_08_v3	137992	138486	1.90611	12.70484	11.24015	orc2_t25_rep3_peak_1961
Pf3D7_08_v3	141239	141501	1.64282	7.42913	6.22924	orc2_t25_rep3_peak_1962
Pf3D7_08_v3	149555	150244	1.77088	9.44252	8.12963	orc2_t25_rep3_peak_1965
Pf3D7_08_v3	154352	154765	2.13543	18.40442	16.73344	orc2_t25_rep3_peak_1966
Pf3D7_08_v3	158701	158944	1.56169	6.84276	5.67891	orc2_t25_rep3_peak_1967
Pf3D7_08_v3	166068	166201	2.46881	27.44427	25.51197	orc2_t25_rep3_peak_1968
Pf3D7_08_v3	169591	170199	2.11775	20.41685	18.68171	orc2_t25_rep3_peak_1970
Pf3D7_08_v3	176711	177588	1.55966	5.88448	4.78226	orc2_t25_rep3_peak_1972
Pf3D7_08_v3	181685	181850	2.06576	17.8233	16.17204	orc2_t25_rep3_peak_1973
Pf3D7_08_v3	185491	185572	1.81714	11.71582	10.29445	orc2_t25_rep3_peak_1974
Pf3D7_08_v3	186955	187241	1.35489	3.27522	2.37635	orc2_t25_rep3_peak_1975
Pf3D7_08_v3	192424	192476	1.94658	11.72504	10.30249	orc2_t25_rep3_peak_1978
Pf3D7_08_v3	193787	194064	1.73709	9.21663	7.91574	orc2_t25_rep3_peak_1979
Pf3D7_08_v3	198020	198178	1.87768	11.21292	9.81277	orc2_t25_rep3_peak_1980
Pf3D7_08_v3	201452	201666	1.65569	9.25936	7.95676	orc2_t25_rep3_peak_1981
Pf3D7_08_v3	218594	219122	1.60634	8.71388	7.44023	orc2_t25_rep3_peak_1985
Pf3D7_08_v3	219974	220239	1.35158	2.90743	2.04263	orc2_t25_rep3_peak_1986
Pf3D7_08_v3	233449	233721	1.34067	2.89221	2.02874	orc2_t25_rep3_peak_1990
Pf3D7_08_v3	246956	247278	1.45358	4.76585	3.74328	orc2_t25_rep3_peak_1993
Pf3D7_08_v3	250977	251542	1.59424	8.52983	7.26619	orc2_t25_rep3_peak_1994
Pf3D7_08_v3	254201	255648	1.4973	5.49029	4.41473	orc2_t25_rep3_peak_1996
Pf3D7_08_v3	264447	264754	1.67092	6.78684	5.62649	orc2_t25_rep3_peak_1998
Pf3D7_08_v3	265365	265432	2.05496	19.15532	17.45972	orc2_t25_rep3_peak_1999
Pf3D7_08_v3	265764	265857	2.05496	19.15532	17.45972	orc2_t25_rep3_peak_1999
Pf3D7_08_v3	269176	269234	1.27553	2.28798	1.48466	orc2_t25_rep3_peak_2001
Pf3D7_08_v3	270124	270585	1.28023	2.41571	1.59922	orc2_t25_rep3_peak_2002
Pf3D7_08_v3	274187	274447	1.73204	9.36349	8.05482	orc2_t25_rep3_peak_2003
Pf3D7_08_v3	275607	276070	1.28233	2.38189	1.56892	orc2_t25_rep3_peak_2004
Pf3D7_08_v3	276809	277355	1.66493	7.90044	6.67271	orc2_t25_rep3_peak_2005
Pf3D7_08_v3	280640	281119	1.91894	14.37396	12.84404	orc2_t25_rep3_peak_2008
Pf3D7_08_v3	286994	287063	2.24945	22.22855	20.43963	orc2_t25_rep3_peak_2009
Pf3D7_08_v3	290897	291191	2.99738	34.82445	32.71123	orc2_t25_rep3_peak_2010
Pf3D7_08_v3	293181	293465	1.45019	4.6083	3.59801	orc2_t25_rep3_peak_2011
Pf3D7_08_v3	293824	295092	1.7111	10.38012	9.02019	orc2_t25_rep3_peak_2012
Pf3D7_08_v3	295762	296435	1.64278	9.30628	8.00059	orc2_t25_rep3_peak_2013
Pf3D7_08_v3	302245	302645	1.67102	8.44147	7.18289	orc2_t25_rep3_peak_2014
Pf3D7_08_v3	312333	312952	1.7853	11.45936	10.04863	orc2_t25_rep3_peak_2017
Pf3D7_08_v3	316670	317218	1.48595	4.89021	3.85834	orc2_t25_rep3_peak_2019
Pf3D7_08_v3	317493	317825	1.32629	2.64143	1.80237	orc2_t25_rep3_peak_2020
Pf3D7_08_v3	328071	328321	1.92853	11.6914	10.27064	orc2_t25_rep3_peak_2022
Pf3D7_08_v3	329383	329615	1.42009	4.29636	3.31088	orc2_t25_rep3_peak_2023
Pf3D7_08_v3	343132	343321	2.25401	19.84586	18.12825	orc2_t25_rep3_peak_2027
Pf3D7_08_v3	347043	347299	2.06249	16.65627	15.04511	orc2_t25_rep3_peak_2028
Pf3D7_08_v3	350747	351096	1.68322	8.53368	7.26974	orc2_t25_rep3_peak_2029
Pf3D7_08_v3	366157	366328	1.93818	14.81984	13.27356	orc2_t25_rep3_peak_2032
Pf3D7_08_v3	374282	374616	1.65538	7.37024	6.17401	orc2_t25_rep3_peak_2034
Pf3D7_08_v3	375649	375926	1.58641	7.06768	5.88983	orc2_t25_rep3_peak_2035
Pf3D7_08_v3	379143	379430	1.53193	5.15811	4.10662	orc2_t25_rep3_peak_2037
Pf3D7_08_v3	382504	382866	2.11346	14.67372	13.13273	orc2_t25_rep3_peak_2038
Pf3D7_08_v3	390656	390886	1.76917	10.26152	8.90694	orc2_t25_rep3_peak_2040
Pf3D7_08_v3	396560	396945	2.02275	12.58583	11.12608	orc2_t25_rep3_peak_2042
Pf3D7_08_v3	397167	397413	1.63352	5.71792	4.62673	orc2_t25_rep3_peak_2043
Pf3D7_08_v3	403118	403180	1.97362	13.27887	11.79074	orc2_t25_rep3_peak_2044
Pf3D7_08_v3	411547	411927	1.65771	7.64647	6.4337	orc2_t25_rep3_peak_2047
Pf3D7_08_v3	422089	422621	1.91976	11.40579	9.99758	orc2_t25_rep3_peak_2049
Pf3D7_08_v3	447879	447963	1.84916	11.3227	9.91793	orc2_t25_rep3_peak_2053
Pf3D7_08_v3	464427	464535	3.57153	53.94952	51.45684	orc2_t25_rep3_peak_2057
Pf3D7_08_v3	477073	477414	1.37108	3.23036	2.33581	orc2_t25_rep3_peak_2061
Pf3D7_08_v3	484612	484931	1.44519	4.21167	3.23289	orc2_t25_rep3_peak_2062
Pf3D7_08_v3	500995	501341	1.48652	4.45459	3.45645	orc2_t25_rep3_peak_2064
Pf3D7_08_v3	523807	523919	1.66831	7.60272	6.39241	orc2_t25_rep3_peak_2065
Pf3D7_08_v3	541895	542166	1.65009	6.38317	5.24826	orc2_t25_rep3_peak_2067
Pf3D7_08_v3	542885	543248	1.66627	7.7223	6.50509	orc2_t25_rep3_peak_2068
Pf3D7_08_v3	568448	568530	2.1634	19.24055	17.54215	orc2_t25_rep3_peak_2071
Pf3D7_08_v3	568892	569917	1.98726	14.92578	13.3756	orc2_t25_rep3_peak_2072
Pf3D7_08_v3	571871	572141	1.28777	2.33644	1.52807	orc2_t25_rep3_peak_2074
Pf3D7_08_v3	591209	591543	1.66051	7.49158	6.28818	orc2_t25_rep3_peak_2078
Pf3D7_08_v3	609865	610110	1.30346	2.59526	1.76072	orc2_t25_rep3_peak_2080
Pf3D7_08_v3	623279	623412	2.25458	22.89519	21.0875	orc2_t25_rep3_peak_2081
Pf3D7_08_v3	631612	631856	1.89429	10.28731	8.93155	orc2_t25_rep3_peak_2084
Pf3D7_08_v3	634071	634457	1.54635	5.85772	4.75708	orc2_t25_rep3_peak_2085
Pf3D7_08_v3	637210	637550	1.54251	5.73153	4.6394	orc2_t25_rep3_peak_2086
Pf3D7_08_v3	644115	644472	1.44893	4.92636	3.89188	orc2_t25_rep3_peak_2087
Pf3D7_08_v3	644753	644832	1.44893	4.92636	3.89188	orc2_t25_rep3_peak_2087
Pf3D7_08_v3	647450	648105	1.52086	6.20762	5.08418	orc2_t25_rep3_peak_2088
Pf3D7_08_v3	660347	660814	1.50483	4.96501	3.92762	orc2_t25_rep3_peak_2091
Pf3D7_08_v3	661077	661193	1.88771	12.97551	11.49952	orc2_t25_rep3_peak_2092
Pf3D7_08_v3	672612	672977	1.27639	3.48548	2.56827	orc2_t25_rep3_peak_2094
Pf3D7_08_v3	674723	675266	1.63084	8.80951	7.53043	orc2_t25_rep3_peak_2095
Pf3D7_08_v3	676319	676376	1.89927	12.58833	11.12842	orc2_t25_rep3_peak_2096
Pf3D7_08_v3	677335	677400	1.89927	12.58833	11.12842	orc2_t25_rep3_peak_2096
Pf3D7_08_v3	681443	681752	1.79602	9.69731	8.37192	orc2_t25_rep3_peak_2097
Pf3D7_08_v3	691463	691818	1.52509	5.78112	4.68581	orc2_t25_rep3_peak_2099
Pf3D7_08_v3	696211	696823	1.53938	5.72629	4.63461	orc2_t25_rep3_peak_2100
Pf3D7_08_v3	713247	714088	1.54785	6.17779	5.05623	orc2_t25_rep3_peak_2104
Pf3D7_08_v3	737925	738163	1.54704	5.34207	4.27712	orc2_t25_rep3_peak_2108
Pf3D7_08_v3	739216	739607	1.72434	9.51786	8.20153	orc2_t25_rep3_peak_2109
Pf3D7_08_v3	743532	743630	1.64349	8.0043	6.77058	orc2_t25_rep3_peak_2110
Pf3D7_08_v3	746272	746840	1.707	7.34703	6.15229	orc2_t25_rep3_peak_2111
Pf3D7_08_v3	778143	778378	1.47217	4.74577	3.72507	orc2_t25_rep3_peak_2114
Pf3D7_08_v3	786534	786843	1.39509	3.62821	2.69816	orc2_t25_rep3_peak_2115
Pf3D7_08_v3	808635	809198	1.97045	11.50186	10.08895	orc2_t25_rep3_peak_2119
Pf3D7_08_v3	816851	817094	1.75453	8.37022	7.11571	orc2_t25_rep3_peak_2120
Pf3D7_08_v3	821413	822345	2.85252	47.43614	45.06218	orc2_t25_rep3_peak_2121
Pf3D7_08_v3	824830	826031	1.66532	7.95569	6.72472	orc2_t25_rep3_peak_2122
Pf3D7_08_v3	836140	836497	1.61517	6.85051	5.68622	orc2_t25_rep3_peak_2124
Pf3D7_08_v3	842843	843122	1.61202	5.9686	4.86058	orc2_t25_rep3_peak_2125
Pf3D7_08_v3	880268	880356	1.58166	6.01385	4.90286	orc2_t25_rep3_peak_2131
Pf3D7_08_v3	901424	901740	1.6212	6.66557	5.51285	orc2_t25_rep3_peak_2134
Pf3D7_08_v3	902249	902511	1.48816	5.26642	4.20698	orc2_t25_rep3_peak_2135
Pf3D7_08_v3	926997	927106	1.56066	5.89773	4.79464	orc2_t25_rep3_peak_2138
Pf3D7_08_v3	935557	935609	1.68746	8.23851	6.99131	orc2_t25_rep3_peak_2140
Pf3D7_08_v3	980156	980256	1.82408	11.17805	9.78091	orc2_t25_rep3_peak_2147
Pf3D7_08_v3	1010671	1010739	2.43638	36.12529	33.98333	orc2_t25_rep3_peak_2153
Pf3D7_08_v3	1013918	1014175	1.37712	3.53227	2.61041	orc2_t25_rep3_peak_2154
Pf3D7_08_v3	1022616	1023474	2.60094	21.47507	19.70872	orc2_t25_rep3_peak_2155
Pf3D7_08_v3	1032796	1033118	1.92021	9.64448	8.32157	orc2_t25_rep3_peak_2158
Pf3D7_08_v3	1049878	1050109	1.41014	4.06993	3.10276	orc2_t25_rep3_peak_2162
Pf3D7_08_v3	1051063	1051556	1.47312	5.18041	4.12736	orc2_t25_rep3_peak_2163
Pf3D7_08_v3	1059324	1059585	1.41875	3.54612	2.62315	orc2_t25_rep3_peak_2165
Pf3D7_08_v3	1060399	1060886	1.63	7.05941	5.88209	orc2_t25_rep3_peak_2166
Pf3D7_08_v3	1066800	1067089	1.4463	3.89027	2.93809	orc2_t25_rep3_peak_2167
Pf3D7_08_v3	1076936	1077226	1.61812	6.98117	5.80892	orc2_t25_rep3_peak_2168
Pf3D7_08_v3	1080217	1080610	1.558	5.9009	4.79755	orc2_t25_rep3_peak_2169
Pf3D7_08_v3	1088990	1089261	1.4138	3.81872	2.87243	orc2_t25_rep3_peak_2170
Pf3D7_08_v3	1089796	1090776	1.49926	5.45281	4.38003	orc2_t25_rep3_peak_2171
Pf3D7_08_v3	1099508	1099925	1.37206	3.87192	2.92122	orc2_t25_rep3_peak_2172
Pf3D7_08_v3	1107704	1107925	1.79983	8.02993	6.79482	orc2_t25_rep3_peak_2173
Pf3D7_08_v3	1109549	1110229	1.71207	9.2068	7.90638	orc2_t25_rep3_peak_2174
Pf3D7_08_v3	1119099	1119476	1.75169	10.14613	8.79736	orc2_t25_rep3_peak_2177
Pf3D7_08_v3	1130605	1130870	1.42687	4.30719	3.32113	orc2_t25_rep3_peak_2179
Pf3D7_08_v3	1136822	1137391	1.54719	6.69041	5.53622	orc2_t25_rep3_peak_2180
Pf3D7_08_v3	1143034	1143214	1.58523	6.14301	5.02366	orc2_t25_rep3_peak_2181
Pf3D7_08_v3	1146494	1147020	1.40622	3.85238	2.90323	orc2_t25_rep3_peak_2182
Pf3D7_08_v3	1166460	1166999	1.58811	7.05253	5.87552	orc2_t25_rep3_peak_2187
Pf3D7_08_v3	1168037	1168649	1.537	5.51205	4.43521	orc2_t25_rep3_peak_2188
Pf3D7_08_v3	1169250	1169323	2.20114	20.71071	18.96675	orc2_t25_rep3_peak_2189
Pf3D7_08_v3	1174805	1175161	1.40843	3.68397	2.74912	orc2_t25_rep3_peak_2191
Pf3D7_08_v3	1195220	1195679	1.37007	3.15645	2.26826	orc2_t25_rep3_peak_2194
Pf3D7_08_v3	1199864	1200666	1.91169	14.76372	13.21922	orc2_t25_rep3_peak_2195
Pf3D7_08_v3	1202426	1203507	1.95831	13.51371	12.0164	orc2_t25_rep3_peak_2196
Pf3D7_08_v3	1204589	1205106	1.81729	10.34411	8.98678	orc2_t25_rep3_peak_2197
Pf3D7_08_v3	1211253	1211529	1.78865	7.39161	6.19415	orc2_t25_rep3_peak_2199
Pf3D7_08_v3	1216352	1216847	1.92293	12.22254	10.77838	orc2_t25_rep3_peak_2200
Pf3D7_08_v3	1224214	1224499	1.29087	2.20518	1.41077	orc2_t25_rep3_peak_2202
Pf3D7_08_v3	1229880	1230437	1.51966	5.4968	4.42093	orc2_t25_rep3_peak_2203
Pf3D7_08_v3	1234813	1235087	1.4096	4.11175	3.14102	orc2_t25_rep3_peak_2204
Pf3D7_08_v3	1237474	1238087	1.5596	6.54035	5.39534	orc2_t25_rep3_peak_2205
Pf3D7_08_v3	1269229	1269635	1.79859	9.2906	7.98648	orc2_t25_rep3_peak_2208
Pf3D7_08_v3	1284647	1285001	1.40219	4.23023	3.25006	orc2_t25_rep3_peak_2211
Pf3D7_08_v3	1287761	1288082	2.31505	16.64522	15.03432	orc2_t25_rep3_peak_2213
Pf3D7_08_v3	1288336	1288839	2.58124	21.04935	19.29554	orc2_t25_rep3_peak_2214
Pf3D7_08_v3	1290646	1291245	1.60477	7.5244	6.31919	orc2_t25_rep3_peak_2215
Pf3D7_08_v3	1303764	1304768	1.73888	10.44262	9.07979	orc2_t25_rep3_peak_2217
Pf3D7_08_v3	1307365	1307764	1.77322	8.62515	7.35643	orc2_t25_rep3_peak_2218
Pf3D7_08_v3	1325364	1325769	1.69011	7.80989	6.58756	orc2_t25_rep3_peak_2220
Pf3D7_08_v3	1336161	1336283	1.86889	13.48976	11.99328	orc2_t25_rep3_peak_2224
Pf3D7_08_v3	1344509	1344678	1.66328	8.76	7.48381	orc2_t25_rep3_peak_2226
Pf3D7_08_v3	1363487	1363570	1.63125	6.84711	5.6831	orc2_t25_rep3_peak_2227
Pf3D7_08_v3	1383416	1384132	1.86889	13.48976	11.99328	orc2_t25_rep3_peak_2232
Pf3D7_08_v3	1392529	1393038	1.78304	10.2454	8.89188	orc2_t25_rep3_peak_2234
Pf3D7_08_v3	1397432	1397720	1.7285	8.40961	7.15267	orc2_t25_rep3_peak_2235
Pf3D7_08_v3	1403382	1403464	2.18204	18.33985	16.67107	orc2_t25_rep3_peak_2237
Pf3D7_08_v3	1405828	1405891	2.46441	23.44518	21.62233	orc2_t25_rep3_peak_2238
Pf3D7_08_v3	1415206	1415285	2.87947	38.77804	36.5788	orc2_t25_rep3_peak_2241
Pf3D7_08_v3	1420801	1420900	2.90023	36.17168	34.02871	orc2_t25_rep3_peak_2243
Pf3D7_08_v3	1435831	1435923	2.13087	20.20317	18.47469	orc2_t25_rep3_peak_2247
Pf3D7_08_v3	1437107	1437182	2.13087	20.20317	18.47469	orc2_t25_rep3_peak_2247
Pf3D7_08_v3	1437949	1438010	4.40226	76.28608	73.52926	orc2_t25_rep3_peak_2248
Pf3D7_08_v3	1444720	1445647	10.23744	504.83234	501.23404	orc2_t25_rep3_peak_2249
Pf3D7_08_v3	1455387	1455580	1.40511	3.08945	2.2076	orc2_t25_rep3_peak_2252
Pf3D7_08_v3	1461528	1461887	3.77825	80.88242	78.09188	orc2_t25_rep3_peak_2256
Pf3D7_08_v3	1463080	1463827	3.77825	80.88242	78.09188	orc2_t25_rep3_peak_2256
Pf3D7_08_v3	1468310	1470435	3.77825	80.88242	78.09188	orc2_t25_rep3_peak_2256
Pf3D7_09_v3	4924	5340	4.02615	87.49799	84.66537	orc2_t25_rep3_peak_2258
Pf3D7_09_v3	8574	11530	4.02615	87.49799	84.66537	orc2_t25_rep3_peak_2258
Pf3D7_09_v3	17834	18950	12.83636	753.9715	750.05438	orc2_t25_rep3_peak_2259
Pf3D7_09_v3	27663	27848	2.14352	20.26702	18.53631	orc2_t25_rep3_peak_2261
Pf3D7_09_v3	29749	29827	3.60354	65.53447	62.88684	orc2_t25_rep3_peak_2262
Pf3D7_09_v3	46852	46945	2.76452	33.69518	31.60819	orc2_t25_rep3_peak_2266
Pf3D7_09_v3	78031	78099	2.11888	18.18948	16.52557	orc2_t25_rep3_peak_2275
Pf3D7_09_v3	82037	82339	1.78471	9.83833	8.50549	orc2_t25_rep3_peak_2276
Pf3D7_09_v3	85108	85430	1.42259	3.76617	2.82432	orc2_t25_rep3_peak_2277
Pf3D7_09_v3	98526	98903	1.85129	10.11146	8.76472	orc2_t25_rep3_peak_2281
Pf3D7_09_v3	99194	99622	1.70099	8.33613	7.0839	orc2_t25_rep3_peak_2282
Pf3D7_09_v3	106770	107181	1.94218	12.52979	11.0727	orc2_t25_rep3_peak_2284
Pf3D7_09_v3	123492	123570	1.85464	12.93946	11.46507	orc2_t25_rep3_peak_2288
Pf3D7_09_v3	124260	124312	1.97392	12.87147	11.40001	orc2_t25_rep3_peak_2289
Pf3D7_09_v3	127400	127670	1.91262	10.3118	8.95528	orc2_t25_rep3_peak_2290
Pf3D7_09_v3	129344	129656	1.70028	8.05984	6.82318	orc2_t25_rep3_peak_2291
Pf3D7_09_v3	141702	141970	1.64524	7.41705	6.21796	orc2_t25_rep3_peak_2292
Pf3D7_09_v3	146277	146554	1.29479	2.55134	1.72148	orc2_t25_rep3_peak_2293
Pf3D7_09_v3	147445	147681	1.74936	9.52484	8.20837	orc2_t25_rep3_peak_2294
Pf3D7_09_v3	163007	164010	1.95395	14.7225	13.17954	orc2_t25_rep3_peak_2297
Pf3D7_09_v3	191960	192902	1.43231	5.06016	4.01579	orc2_t25_rep3_peak_2300
Pf3D7_09_v3	197973	198396	1.30021	2.7438	1.89477	orc2_t25_rep3_peak_2302
Pf3D7_09_v3	203003	203244	1.68748	7.56542	6.35745	orc2_t25_rep3_peak_2303
Pf3D7_09_v3	214632	215050	1.90951	13.8174	12.30826	orc2_t25_rep3_peak_2304
Pf3D7_09_v3	215904	216397	1.53369	4.9618	3.92481	orc2_t25_rep3_peak_2305
Pf3D7_09_v3	222764	223130	1.44	4.39478	3.40132	orc2_t25_rep3_peak_2306
Pf3D7_09_v3	240491	240548	2.90716	37.2032	35.03755	orc2_t25_rep3_peak_2309
Pf3D7_09_v3	245268	245682	1.67452	8.14483	6.90296	orc2_t25_rep3_peak_2310
Pf3D7_09_v3	245907	246626	1.75385	10.00676	8.66491	orc2_t25_rep3_peak_2311
Pf3D7_09_v3	251502	251766	1.80982	8.47619	7.21607	orc2_t25_rep3_peak_2312
Pf3D7_09_v3	252419	253033	1.67724	7.93286	6.7036	orc2_t25_rep3_peak_2313
Pf3D7_09_v3	270938	271300	1.84876	11.59152	10.1748	orc2_t25_rep3_peak_2319
Pf3D7_09_v3	273116	273197	1.76808	9.58102	8.26106	orc2_t25_rep3_peak_2321
Pf3D7_09_v3	273848	273941	1.76808	9.58102	8.26106	orc2_t25_rep3_peak_2321
Pf3D7_09_v3	296431	296532	1.816	11.04285	9.65226	orc2_t25_rep3_peak_2323
Pf3D7_09_v3	318744	319543	1.7529	9.46368	8.14957	orc2_t25_rep3_peak_2326
Pf3D7_09_v3	322627	323196	2.2961	22.00447	20.22254	orc2_t25_rep3_peak_2327
Pf3D7_09_v3	336304	336634	1.46743	4.62596	3.61436	orc2_t25_rep3_peak_2328
Pf3D7_09_v3	348600	349034	1.5803	6.81112	5.64906	orc2_t25_rep3_peak_2331
Pf3D7_09_v3	352903	353512	1.53166	5.51477	4.43761	orc2_t25_rep3_peak_2333
Pf3D7_09_v3	361356	361450	2.4367	22.03755	20.25454	orc2_t25_rep3_peak_2334
Pf3D7_09_v3	367892	368247	1.64079	6.12904	5.01046	orc2_t25_rep3_peak_2336
Pf3D7_09_v3	370781	371412	1.73703	8.53173	7.26791	orc2_t25_rep3_peak_2337
Pf3D7_09_v3	399542	399641	2.0338	15.50283	13.93206	orc2_t25_rep3_peak_2339
Pf3D7_09_v3	442558	442649	1.48922	4.86822	3.83805	orc2_t25_rep3_peak_2345
Pf3D7_09_v3	449840	450255	1.66831	7.60272	6.39241	orc2_t25_rep3_peak_2346
Pf3D7_09_v3	460519	460987	1.61255	6.41709	5.28	orc2_t25_rep3_peak_2347
Pf3D7_09_v3	472262	472628	1.68138	9.37121	8.06218	orc2_t25_rep3_peak_2348
Pf3D7_09_v3	479377	479479	1.84815	10.61781	9.24727	orc2_t25_rep3_peak_2350
Pf3D7_09_v3	483723	484248	1.42931	3.89307	2.94044	orc2_t25_rep3_peak_2351
Pf3D7_09_v3	492077	492470	1.42082	3.82321	2.87659	orc2_t25_rep3_peak_2352
Pf3D7_09_v3	494368	494490	1.63278	7.19078	6.00555	orc2_t25_rep3_peak_2353
Pf3D7_09_v3	496274	497075	1.55636	5.9174	4.81286	orc2_t25_rep3_peak_2354
Pf3D7_09_v3	504448	504828	2.54515	27.85167	25.90833	orc2_t25_rep3_peak_2355
Pf3D7_09_v3	505357	505746	1.39617	4.28749	3.30294	orc2_t25_rep3_peak_2356
Pf3D7_09_v3	506926	507212	1.45471	4.46765	3.46854	orc2_t25_rep3_peak_2357
Pf3D7_09_v3	507601	507927	1.72529	8.14036	6.89869	orc2_t25_rep3_peak_2358
Pf3D7_09_v3	512100	512427	1.50814	5.10698	4.05913	orc2_t25_rep3_peak_2359
Pf3D7_09_v3	538321	538904	1.93061	13.58815	12.08804	orc2_t25_rep3_peak_2365
Pf3D7_09_v3	550364	550624	1.64537	7.56098	6.35325	orc2_t25_rep3_peak_2366
Pf3D7_09_v3	551886	552113	1.54788	5.50291	4.42644	orc2_t25_rep3_peak_2367
Pf3D7_09_v3	575744	575937	1.48321	4.73036	3.71064	orc2_t25_rep3_peak_2370
Pf3D7_09_v3	580801	581067	1.8169	9.28883	7.98508	orc2_t25_rep3_peak_2371
Pf3D7_09_v3	590447	591210	2.04812	17.2027	15.57273	orc2_t25_rep3_peak_2372
Pf3D7_09_v3	598126	598515	1.70016	9.17202	7.87359	orc2_t25_rep3_peak_2373
Pf3D7_09_v3	601176	601533	1.45754	4.38754	3.3949	orc2_t25_rep3_peak_2374
Pf3D7_09_v3	613228	613569	1.44727	4.70903	3.69115	orc2_t25_rep3_peak_2375
Pf3D7_09_v3	625066	625377	1.38274	3.62003	2.6908	orc2_t25_rep3_peak_2378
Pf3D7_09_v3	630707	631264	1.71841	8.43048	7.17245	orc2_t25_rep3_peak_2379
Pf3D7_09_v3	631675	631730	2.05954	16.14379	14.55053	orc2_t25_rep3_peak_2380
Pf3D7_09_v3	632250	632341	2.05954	16.14379	14.55053	orc2_t25_rep3_peak_2380
Pf3D7_09_v3	637213	637464	1.32954	2.91917	2.05327	orc2_t25_rep3_peak_2381
Pf3D7_09_v3	661581	661853	1.53828	5.08835	4.04181	orc2_t25_rep3_peak_2384
Pf3D7_09_v3	676346	676640	1.60577	6.76198	5.6031	orc2_t25_rep3_peak_2387
Pf3D7_09_v3	677679	678329	1.51677	5.35462	4.28876	orc2_t25_rep3_peak_2388
Pf3D7_09_v3	684680	684968	2.32267	22.2732	20.48305	orc2_t25_rep3_peak_2389
Pf3D7_09_v3	696870	697856	2.53714	33.38573	31.30549	orc2_t25_rep3_peak_2390
Pf3D7_09_v3	706787	707107	1.47767	4.84648	3.81777	orc2_t25_rep3_peak_2391
Pf3D7_09_v3	722940	723269	1.57944	4.92082	3.88682	orc2_t25_rep3_peak_2397
Pf3D7_09_v3	728167	728474	1.44698	3.86951	2.91911	orc2_t25_rep3_peak_2398
Pf3D7_09_v3	731471	731689	2.1378	17.54873	15.90687	orc2_t25_rep3_peak_2399
Pf3D7_09_v3	751721	751956	1.61727	6.38974	5.25434	orc2_t25_rep3_peak_2403
Pf3D7_09_v3	759278	759356	1.48939	4.61521	3.60438	orc2_t25_rep3_peak_2404
Pf3D7_09_v3	766528	766725	1.82484	11.98525	10.5518	orc2_t25_rep3_peak_2406
Pf3D7_09_v3	772705	773815	1.95853	13.921	12.40796	orc2_t25_rep3_peak_2408
Pf3D7_09_v3	779701	780068	1.80093	11.04568	9.65423	orc2_t25_rep3_peak_2409
Pf3D7_09_v3	781511	782027	1.81184	10.90838	9.52387	orc2_t25_rep3_peak_2410
Pf3D7_09_v3	787648	787714	1.96764	13.67186	12.16833	orc2_t25_rep3_peak_2411
Pf3D7_09_v3	793837	794100	2.43785	19.94118	18.2207	orc2_t25_rep3_peak_2413
Pf3D7_09_v3	799580	799823	1.49737	4.28308	3.29879	orc2_t25_rep3_peak_2415
Pf3D7_09_v3	804555	804939	1.47217	4.74577	3.72507	orc2_t25_rep3_peak_2416
Pf3D7_09_v3	819414	819706	1.59435	5.45854	4.38548	orc2_t25_rep3_peak_2423
Pf3D7_09_v3	828324	828907	1.76091	10.53971	9.17159	orc2_t25_rep3_peak_2425
Pf3D7_09_v3	850445	850938	1.50645	6.28523	5.15677	orc2_t25_rep3_peak_2427
Pf3D7_09_v3	874620	874883	1.74028	7.42796	6.22832	orc2_t25_rep3_peak_2431
Pf3D7_09_v3	888816	889271	1.48464	5.34292	4.27782	orc2_t25_rep3_peak_2432
Pf3D7_09_v3	917016	917278	1.45938	4.84382	3.81541	orc2_t25_rep3_peak_2436
Pf3D7_09_v3	937426	938090	1.44906	4.36981	3.37834	orc2_t25_rep3_peak_2438
Pf3D7_09_v3	939528	940274	1.5974	6.51656	5.373	orc2_t25_rep3_peak_2439
Pf3D7_09_v3	944365	944655	1.55192	5.62993	4.54492	orc2_t25_rep3_peak_2440
Pf3D7_09_v3	983963	984197	1.60475	6.92039	5.75174	orc2_t25_rep3_peak_2444
Pf3D7_09_v3	984960	985715	1.64364	8.14785	6.90572	orc2_t25_rep3_peak_2445
Pf3D7_09_v3	991781	992044	1.90086	11.64686	10.22753	orc2_t25_rep3_peak_2447
Pf3D7_09_v3	995571	995967	1.63146	6.75787	5.59933	orc2_t25_rep3_peak_2448
Pf3D7_09_v3	1008111	1008549	1.5803	6.81112	5.64906	orc2_t25_rep3_peak_2450
Pf3D7_09_v3	1014510	1014825	1.43197	3.73694	2.79737	orc2_t25_rep3_peak_2451
Pf3D7_09_v3	1017801	1018286	1.50943	4.51319	3.51041	orc2_t25_rep3_peak_2452
Pf3D7_09_v3	1019575	1019898	1.7273	9.51093	8.19486	orc2_t25_rep3_peak_2453
Pf3D7_09_v3	1035659	1036308	3.06656	45.7653	43.42091	orc2_t25_rep3_peak_2456
Pf3D7_09_v3	1038305	1038583	1.88462	12.70229	11.23768	orc2_t25_rep3_peak_2457
Pf3D7_09_v3	1041008	1041370	1.51184	5.05184	4.00788	orc2_t25_rep3_peak_2458
Pf3D7_09_v3	1044944	1045209	1.46644	3.92857	2.97298	orc2_t25_rep3_peak_2459
Pf3D7_09_v3	1046138	1046485	1.50934	4.54613	3.54093	orc2_t25_rep3_peak_2460
Pf3D7_09_v3	1054294	1054609	1.92809	13.85307	12.34274	orc2_t25_rep3_peak_2463
Pf3D7_09_v3	1071773	1072377	1.44319	4.57215	3.56453	orc2_t25_rep3_peak_2466
Pf3D7_09_v3	1108776	1109069	1.72995	9.77894	8.44911	orc2_t25_rep3_peak_2473
Pf3D7_09_v3	1110641	1111470	1.54104	5.74871	4.65546	orc2_t25_rep3_peak_2474
Pf3D7_09_v3	1112038	1112464	1.55444	5.96792	4.86007	orc2_t25_rep3_peak_2475
Pf3D7_09_v3	1114479	1114697	1.55531	5.09709	4.05	orc2_t25_rep3_peak_2476
Pf3D7_09_v3	1115932	1115990	2.28634	20.30939	18.57741	orc2_t25_rep3_peak_2477
Pf3D7_09_v3	1129547	1129854	2.32509	15.82142	14.23954	orc2_t25_rep3_peak_2480
Pf3D7_09_v3	1138057	1138115	2.20322	24.28073	22.4348	orc2_t25_rep3_peak_2482
Pf3D7_09_v3	1145449	1145998	1.755	7.5487	6.34177	orc2_t25_rep3_peak_2483
Pf3D7_09_v3	1156396	1156709	1.63617	6.5881	5.44025	orc2_t25_rep3_peak_2485
Pf3D7_09_v3	1157212	1157469	1.80101	10.21867	8.86771	orc2_t25_rep3_peak_2486
Pf3D7_09_v3	1158074	1158442	1.80101	10.21867	8.86771	orc2_t25_rep3_peak_2486
Pf3D7_09_v3	1173245	1173403	1.51839	6.06627	4.95195	orc2_t25_rep3_peak_2487
Pf3D7_09_v3	1178700	1178759	1.69986	8.47846	7.21794	orc2_t25_rep3_peak_2489
Pf3D7_09_v3	1180351	1180421	1.58448	5.67852	4.59015	orc2_t25_rep3_peak_2490
Pf3D7_09_v3	1182700	1183197	1.50483	4.96501	3.92762	orc2_t25_rep3_peak_2491
Pf3D7_09_v3	1189698	1190039	1.69318	6.53849	5.39374	orc2_t25_rep3_peak_2492
Pf3D7_09_v3	1194329	1194594	1.47511	4.90481	3.87192	orc2_t25_rep3_peak_2493
Pf3D7_09_v3	1200629	1200890	1.65598	6.64945	5.49778	orc2_t25_rep3_peak_2494
Pf3D7_09_v3	1201839	1201905	4.61713	134.13298	131.13997	orc2_t25_rep3_peak_2495
Pf3D7_09_v3	1203173	1203289	4.61713	134.13298	131.13997	orc2_t25_rep3_peak_2495
Pf3D7_09_v3	1204808	1204927	2.42581	26.30151	24.40067	orc2_t25_rep3_peak_2496
Pf3D7_09_v3	1213574	1213816	1.60841	5.83732	4.73814	orc2_t25_rep3_peak_2498
Pf3D7_09_v3	1227209	1227723	1.79428	11.18351	9.78545	orc2_t25_rep3_peak_2500
Pf3D7_09_v3	1228232	1228357	1.79428	11.18351	9.78545	orc2_t25_rep3_peak_2500
Pf3D7_09_v3	1233038	1233409	1.59779	6.81957	5.65707	orc2_t25_rep3_peak_2501
Pf3D7_09_v3	1235123	1235828	1.61384	7.0085	5.83428	orc2_t25_rep3_peak_2502
Pf3D7_09_v3	1236053	1236496	1.35903	3.12262	2.23754	orc2_t25_rep3_peak_2503
Pf3D7_09_v3	1236722	1237221	1.8531	11.80292	10.37693	orc2_t25_rep3_peak_2504
Pf3D7_09_v3	1238036	1238677	1.57579	6.22019	5.09573	orc2_t25_rep3_peak_2505
Pf3D7_09_v3	1238963	1239202	1.65756	7.79015	6.56914	orc2_t25_rep3_peak_2506
Pf3D7_09_v3	1241168	1241448	1.68763	7.25586	6.06674	orc2_t25_rep3_peak_2507
Pf3D7_09_v3	1245604	1245873	1.48919	5.66034	4.57323	orc2_t25_rep3_peak_2508
Pf3D7_09_v3	1248888	1250484	1.83575	11.17113	9.77458	orc2_t25_rep3_peak_2510
Pf3D7_09_v3	1250994	1251330	1.64149	8.16009	6.91744	orc2_t25_rep3_peak_2511
Pf3D7_09_v3	1255320	1255786	1.72118	10.8979	9.51395	orc2_t25_rep3_peak_2513
Pf3D7_09_v3	1256162	1256220	1.72118	10.8979	9.51395	orc2_t25_rep3_peak_2513
Pf3D7_09_v3	1261147	1261827	1.85741	13.47863	11.98274	orc2_t25_rep3_peak_2514
Pf3D7_09_v3	1271231	1272150	1.78698	11.86253	10.43397	orc2_t25_rep3_peak_2515
Pf3D7_09_v3	1282604	1282823	1.82598	8.61363	7.3458	orc2_t25_rep3_peak_2516
Pf3D7_09_v3	1283215	1283469	1.67512	6.58551	5.43786	orc2_t25_rep3_peak_2517
Pf3D7_09_v3	1289376	1289431	1.50338	5.37823	4.31059	orc2_t25_rep3_peak_2518
Pf3D7_09_v3	1312103	1312897	1.51395	5.55659	4.47658	orc2_t25_rep3_peak_2521
Pf3D7_09_v3	1316288	1317228	1.68264	8.11479	6.87456	orc2_t25_rep3_peak_2522
Pf3D7_09_v3	1343367	1343440	1.91791	14.50662	12.97168	orc2_t25_rep3_peak_2526
Pf3D7_09_v3	1346387	1346454	1.69522	7.93465	6.70505	orc2_t25_rep3_peak_2527
Pf3D7_09_v3	1351010	1351369	1.26779	2.25143	1.45183	orc2_t25_rep3_peak_2529
Pf3D7_09_v3	1358751	1359183	1.72331	8.55769	7.29253	orc2_t25_rep3_peak_2530
Pf3D7_09_v3	1363549	1363787	1.62603	5.45201	4.37941	orc2_t25_rep3_peak_2531
Pf3D7_09_v3	1364450	1364719	1.39121	3.21763	2.32397	orc2_t25_rep3_peak_2532
Pf3D7_09_v3	1370756	1371177	1.60561	8.27026	7.02129	orc2_t25_rep3_peak_2533
Pf3D7_09_v3	1379645	1379699	1.37723	3.33946	2.43473	orc2_t25_rep3_peak_2534
Pf3D7_09_v3	1401693	1401808	1.51759	5.15785	4.10648	orc2_t25_rep3_peak_2535
Pf3D7_09_v3	1406215	1406950	1.85745	11.59773	10.18058	orc2_t25_rep3_peak_2537
Pf3D7_09_v3	1430673	1431120	1.58509	6.92406	5.75526	orc2_t25_rep3_peak_2541
Pf3D7_09_v3	1433404	1433775	2.02482	14.37634	12.84628	orc2_t25_rep3_peak_2542
Pf3D7_09_v3	1436719	1436776	2.51071	30.53069	28.51873	orc2_t25_rep3_peak_2543
Pf3D7_09_v3	1437477	1437553	2.51071	30.53069	28.51873	orc2_t25_rep3_peak_2543
Pf3D7_09_v3	1441169	1441572	1.90304	12.05482	10.61766	orc2_t25_rep3_peak_2544
Pf3D7_09_v3	1447324	1447609	1.31769	2.28986	1.48637	orc2_t25_rep3_peak_2545
Pf3D7_09_v3	1458938	1459009	2.18695	21.06013	19.30586	orc2_t25_rep3_peak_2547
Pf3D7_09_v3	1462849	1462907	2.13502	16.99981	15.37665	orc2_t25_rep3_peak_2548
Pf3D7_09_v3	1472711	1472803	1.961	11.69438	10.27359	orc2_t25_rep3_peak_2549
Pf3D7_09_v3	1489016	1489083	2.13097	17.82363	16.17226	orc2_t25_rep3_peak_2554
Pf3D7_09_v3	1497888	1497947	3.41671	50.70671	48.27288	orc2_t25_rep3_peak_2558
Pf3D7_09_v3	1503377	1503433	3.41671	50.70671	48.27288	orc2_t25_rep3_peak_2558
Pf3D7_09_v3	1504714	1505554	10.44994	529.60315	525.95599	orc2_t25_rep3_peak_2559
Pf3D7_09_v3	1506341	1506612	10.44994	529.60315	525.95599	orc2_t25_rep3_peak_2559
Pf3D7_09_v3	1538726	1539097	4.03967	90.91981	88.06915	orc2_t25_rep3_peak_2563
Pf3D7_10_v3	26249	27276	10.8053	1178.52991	1173.82275	orc2_t25_rep3_peak_2570
Pf3D7_10_v3	33899	34040	4.14174	74.21992	71.48242	orc2_t25_rep3_peak_2571
Pf3D7_10_v3	45807	45872	3.11062	43.93859	41.62911	orc2_t25_rep3_peak_2575
Pf3D7_10_v3	58829	58967	2.31474	21.05202	19.29798	orc2_t25_rep3_peak_2578
Pf3D7_10_v3	68249	68323	1.55114	6.63986	5.48861	orc2_t25_rep3_peak_2580
Pf3D7_10_v3	74680	75014	1.63215	7.77935	6.55885	orc2_t25_rep3_peak_2582
Pf3D7_10_v3	76707	76987	1.50578	5.14397	4.09349	orc2_t25_rep3_peak_2584
Pf3D7_10_v3	81340	81647	1.76808	9.58102	8.26106	orc2_t25_rep3_peak_2585
Pf3D7_10_v3	92898	93270	1.5673	6.45917	5.31944	orc2_t25_rep3_peak_2587
Pf3D7_10_v3	96244	96695	1.66008	7.77893	6.55852	orc2_t25_rep3_peak_2588
Pf3D7_10_v3	103756	104110	1.40429	4.0205	3.05745	orc2_t25_rep3_peak_2590
Pf3D7_10_v3	108237	108334	2.16349	21.1938	19.43553	orc2_t25_rep3_peak_2591
Pf3D7_10_v3	124552	124903	1.31966	2.56095	1.72999	orc2_t25_rep3_peak_2594
Pf3D7_10_v3	150421	150802	1.84649	9.97362	8.63376	orc2_t25_rep3_peak_2597
Pf3D7_10_v3	153021	153628	1.67708	7.11834	5.93748	orc2_t25_rep3_peak_2598
Pf3D7_10_v3	168239	168735	2.02171	15.46281	13.89343	orc2_t25_rep3_peak_2603
Pf3D7_10_v3	176100	176394	1.57987	7.12904	5.94745	orc2_t25_rep3_peak_2608
Pf3D7_10_v3	179759	179899	2.05166	14.18536	12.66235	orc2_t25_rep3_peak_2609
Pf3D7_10_v3	193824	194320	1.62019	7.41345	6.21459	orc2_t25_rep3_peak_2610
Pf3D7_10_v3	199632	200083	1.67805	7.74164	6.52326	orc2_t25_rep3_peak_2611
Pf3D7_10_v3	200854	201280	1.50233	5.39682	4.32796	orc2_t25_rep3_peak_2612
Pf3D7_10_v3	201586	201954	1.67217	8.85988	7.57859	orc2_t25_rep3_peak_2613
Pf3D7_10_v3	202322	202775	1.39891	3.22352	2.32946	orc2_t25_rep3_peak_2614
Pf3D7_10_v3	223064	223391	1.69776	7.22903	6.04152	orc2_t25_rep3_peak_2616
Pf3D7_10_v3	246112	246478	1.47621	4.42973	3.43357	orc2_t25_rep3_peak_2620
Pf3D7_10_v3	267289	267513	1.29052	2.08444	1.303	orc2_t25_rep3_peak_2623
Pf3D7_10_v3	268498	268566	1.92823	12.30719	10.85926	orc2_t25_rep3_peak_2624
Pf3D7_10_v3	272295	272877	1.75577	8.50538	7.24305	orc2_t25_rep3_peak_2625
Pf3D7_10_v3	274154	274976	1.5865	7.68676	6.47151	orc2_t25_rep3_peak_2626
Pf3D7_10_v3	278714	279102	1.65987	7.9225	6.69368	orc2_t25_rep3_peak_2627
Pf3D7_10_v3	303625	303709	2.19606	19.97221	18.25066	orc2_t25_rep3_peak_2628
Pf3D7_10_v3	304101	304353	1.97025	11.91014	10.47919	orc2_t25_rep3_peak_2629
Pf3D7_10_v3	316863	317189	1.72638	8.82641	7.54656	orc2_t25_rep3_peak_2630
Pf3D7_10_v3	317865	318136	1.49352	4.33993	3.35081	orc2_t25_rep3_peak_2631
Pf3D7_10_v3	324751	325212	1.65756	7.79015	6.56914	orc2_t25_rep3_peak_2633
Pf3D7_10_v3	347249	347361	2.35748	25.15232	23.28265	orc2_t25_rep3_peak_2637
Pf3D7_10_v3	348412	348483	2.35748	25.15232	23.28265	orc2_t25_rep3_peak_2637
Pf3D7_10_v3	353592	353941	1.44438	4.36762	3.3765	orc2_t25_rep3_peak_2638
Pf3D7_10_v3	357367	357666	2.11589	15.10226	13.54553	orc2_t25_rep3_peak_2639
Pf3D7_10_v3	366866	367097	2.39789	26.62648	24.71682	orc2_t25_rep3_peak_2641
Pf3D7_10_v3	369268	369764	1.70888	8.45347	7.19426	orc2_t25_rep3_peak_2642
Pf3D7_10_v3	375147	375532	2.10253	15.47145	13.90181	orc2_t25_rep3_peak_2643
Pf3D7_10_v3	375972	376540	1.70948	7.7586	6.53917	orc2_t25_rep3_peak_2644
Pf3D7_10_v3	376955	377523	1.81153	10.77366	9.39576	orc2_t25_rep3_peak_2645
Pf3D7_10_v3	381438	381768	1.35523	2.66514	1.82366	orc2_t25_rep3_peak_2646
Pf3D7_10_v3	381991	382398	2.03104	15.63077	14.05553	orc2_t25_rep3_peak_2647
Pf3D7_10_v3	387138	388404	1.54713	6.01786	4.9066	orc2_t25_rep3_peak_2649
Pf3D7_10_v3	406058	406260	1.53179	5.33659	4.27212	orc2_t25_rep3_peak_2653
Pf3D7_10_v3	408898	409943	1.85131	13.35972	11.86848	orc2_t25_rep3_peak_2655
Pf3D7_10_v3	416848	417394	1.60569	7.36644	6.17048	orc2_t25_rep3_peak_2656
Pf3D7_10_v3	420481	420952	2.40704	23.08642	21.27339	orc2_t25_rep3_peak_2657
Pf3D7_10_v3	441194	441811	1.75506	9.73288	8.40489	orc2_t25_rep3_peak_2658
Pf3D7_10_v3	444020	444344	1.70753	7.62414	6.41267	orc2_t25_rep3_peak_2659
Pf3D7_10_v3	449828	450142	1.60139	7.85462	6.6295	orc2_t25_rep3_peak_2660
Pf3D7_10_v3	455395	455807	1.98733	13.58597	12.08611	orc2_t25_rep3_peak_2661
Pf3D7_10_v3	466790	466993	1.49714	5.29331	4.23181	orc2_t25_rep3_peak_2663
Pf3D7_10_v3	469052	469130	1.68967	6.96909	5.79755	orc2_t25_rep3_peak_2664
Pf3D7_10_v3	472556	472811	1.96141	11.61906	10.20087	orc2_t25_rep3_peak_2665
Pf3D7_10_v3	480316	480368	1.63548	7.32225	6.12891	orc2_t25_rep3_peak_2667
Pf3D7_10_v3	483810	484078	1.57411	5.91609	4.81171	orc2_t25_rep3_peak_2668
Pf3D7_10_v3	512577	512855	1.50233	5.39682	4.32796	orc2_t25_rep3_peak_2672
Pf3D7_10_v3	528975	529518	1.84453	11.58898	10.17248	orc2_t25_rep3_peak_2673
Pf3D7_10_v3	543375	543999	1.41486	4.20372	3.22581	orc2_t25_rep3_peak_2676
Pf3D7_10_v3	546848	546939	1.46074	4.80406	3.77877	orc2_t25_rep3_peak_2677
Pf3D7_10_v3	555780	556209	1.64797	7.9802	6.7479	orc2_t25_rep3_peak_2678
Pf3D7_10_v3	563058	563305	1.45455	4.20856	3.23007	orc2_t25_rep3_peak_2680
Pf3D7_10_v3	568397	569021	1.67497	10.81314	9.43179	orc2_t25_rep3_peak_2681
Pf3D7_10_v3	574781	575040	1.43284	4.03928	3.07468	orc2_t25_rep3_peak_2684
Pf3D7_10_v3	582691	582808	1.53879	6.12047	5.00268	orc2_t25_rep3_peak_2686
Pf3D7_10_v3	586444	586497	2.28046	25.50769	23.62816	orc2_t25_rep3_peak_2687
Pf3D7_10_v3	596059	596137	1.50027	5.43412	4.3628	orc2_t25_rep3_peak_2689
Pf3D7_10_v3	627097	627238	2.32352	21.68941	19.91661	orc2_t25_rep3_peak_2696
Pf3D7_10_v3	634436	634498	1.42644	3.96475	3.00627	orc2_t25_rep3_peak_2697
Pf3D7_10_v3	658309	658449	1.68495	7.68558	6.47037	orc2_t25_rep3_peak_2702
Pf3D7_10_v3	675570	675964	1.60861	7.1943	6.00876	orc2_t25_rep3_peak_2704
Pf3D7_10_v3	687063	687374	1.91914	12.62106	11.16001	orc2_t25_rep3_peak_2705
Pf3D7_10_v3	693122	693454	1.38231	3.79023	2.8462	orc2_t25_rep3_peak_2706
Pf3D7_10_v3	695390	695700	1.57224	7.04847	5.87184	orc2_t25_rep3_peak_2707
Pf3D7_10_v3	695925	696402	1.43164	4.07824	3.11062	orc2_t25_rep3_peak_2708
Pf3D7_10_v3	719607	719784	1.45762	4.12822	3.15633	orc2_t25_rep3_peak_2711
Pf3D7_10_v3	729840	729977	1.55108	7.80278	6.58088	orc2_t25_rep3_peak_2715
Pf3D7_10_v3	731855	732228	1.55108	7.80278	6.58088	orc2_t25_rep3_peak_2715
Pf3D7_10_v3	737781	738336	1.92562	11.4156	10.00719	orc2_t25_rep3_peak_2716
Pf3D7_10_v3	739936	740000	1.73091	7.99245	6.75926	orc2_t25_rep3_peak_2717
Pf3D7_10_v3	740273	740659	1.70988	8.0352	6.79975	orc2_t25_rep3_peak_2718
Pf3D7_10_v3	740963	741661	1.94144	12.83361	11.36366	orc2_t25_rep3_peak_2719
Pf3D7_10_v3	742083	742304	1.481	4.48538	3.48503	orc2_t25_rep3_peak_2720
Pf3D7_10_v3	747528	748222	1.73637	8.80705	7.52812	orc2_t25_rep3_peak_2721
Pf3D7_10_v3	752899	753165	1.52429	4.88886	3.85714	orc2_t25_rep3_peak_2722
Pf3D7_10_v3	764336	764666	1.6134	7.3104	6.11767	orc2_t25_rep3_peak_2726
Pf3D7_10_v3	776820	777098	1.28553	2.1732	1.38212	orc2_t25_rep3_peak_2729
Pf3D7_10_v3	802440	802522	1.67486	10.05955	8.71594	orc2_t25_rep3_peak_2730
Pf3D7_10_v3	826208	826473	1.44108	4.35401	3.36368	orc2_t25_rep3_peak_2732
Pf3D7_10_v3	832496	832782	1.59148	6.56082	5.41462	orc2_t25_rep3_peak_2734
Pf3D7_10_v3	837784	838380	1.30991	2.53348	1.70519	orc2_t25_rep3_peak_2735
Pf3D7_10_v3	842425	842826	1.67367	6.16264	5.04208	orc2_t25_rep3_peak_2736
Pf3D7_10_v3	865116	865801	1.70552	7.48966	6.28645	orc2_t25_rep3_peak_2739
Pf3D7_10_v3	871121	871179	2.89874	34.53378	32.42741	orc2_t25_rep3_peak_2740
Pf3D7_10_v3	888526	888890	1.99447	14.80293	13.25717	orc2_t25_rep3_peak_2741
Pf3D7_10_v3	906811	907633	1.57483	6.76909	5.60985	orc2_t25_rep3_peak_2747
Pf3D7_10_v3	908216	908515	1.57483	6.76909	5.60985	orc2_t25_rep3_peak_2747
Pf3D7_10_v3	910695	910930	1.60473	6.61768	5.46788	orc2_t25_rep3_peak_2749
Pf3D7_10_v3	922728	923022	1.45002	3.78857	2.84481	orc2_t25_rep3_peak_2750
Pf3D7_10_v3	932930	933150	1.45754	4.38754	3.3949	orc2_t25_rep3_peak_2752
Pf3D7_10_v3	933933	934391	1.6456	7.84855	6.62363	orc2_t25_rep3_peak_2753
Pf3D7_10_v3	939863	939940	2.39306	32.37026	30.31346	orc2_t25_rep3_peak_2754
Pf3D7_10_v3	950156	950708	1.65518	7.65785	6.44446	orc2_t25_rep3_peak_2757
Pf3D7_10_v3	956212	957098	1.79526	11.45258	10.04237	orc2_t25_rep3_peak_2759
Pf3D7_10_v3	957852	958303	1.99204	13.32562	11.8359	orc2_t25_rep3_peak_2760
Pf3D7_10_v3	970673	970937	1.991	14.23595	12.71115	orc2_t25_rep3_peak_2764
Pf3D7_10_v3	982623	983070	1.72638	8.82641	7.54656	orc2_t25_rep3_peak_2767
Pf3D7_10_v3	992913	993138	1.57224	5.93185	4.8265	orc2_t25_rep3_peak_2768
Pf3D7_10_v3	997654	998367	1.65046	8.01915	6.78468	orc2_t25_rep3_peak_2770
Pf3D7_10_v3	998726	999703	1.8808	12.56296	11.10422	orc2_t25_rep3_peak_2771
Pf3D7_10_v3	1005176	1005374	1.75257	11.09591	9.70134	orc2_t25_rep3_peak_2773
Pf3D7_10_v3	1006284	1006530	1.47545	3.99094	3.03024	orc2_t25_rep3_peak_2774
Pf3D7_10_v3	1007120	1007359	1.32675	2.66326	1.82214	orc2_t25_rep3_peak_2775
Pf3D7_10_v3	1015188	1015861	1.41074	4.51578	3.51287	orc2_t25_rep3_peak_2776
Pf3D7_10_v3	1018455	1018595	1.52306	6.17184	5.05082	orc2_t25_rep3_peak_2777
Pf3D7_10_v3	1019166	1019225	1.52306	6.17184	5.05082	orc2_t25_rep3_peak_2777
Pf3D7_10_v3	1030964	1031601	1.63393	7.62281	6.41147	orc2_t25_rep3_peak_2779
Pf3D7_10_v3	1047287	1047921	1.75527	9.32418	8.01736	orc2_t25_rep3_peak_2783
Pf3D7_10_v3	1055153	1055257	1.97669	14.23835	12.71346	orc2_t25_rep3_peak_2785
Pf3D7_10_v3	1084787	1085126	1.73406	8.26219	7.01365	orc2_t25_rep3_peak_2789
Pf3D7_10_v3	1095071	1095438	1.76144	9.18042	7.88141	orc2_t25_rep3_peak_2791
Pf3D7_10_v3	1104022	1104392	1.64933	7.95377	6.72296	orc2_t25_rep3_peak_2792
Pf3D7_10_v3	1113424	1113797	1.69581	9.04754	7.7555	orc2_t25_rep3_peak_2795
Pf3D7_10_v3	1117130	1117270	1.8734	13.29073	11.80231	orc2_t25_rep3_peak_2797
Pf3D7_10_v3	1168197	1168625	1.40807	4.23717	3.25646	orc2_t25_rep3_peak_2805
Pf3D7_10_v3	1181053	1181318	1.65223	9.81767	8.48678	orc2_t25_rep3_peak_2808
Pf3D7_10_v3	1181926	1182437	1.88669	12.30127	10.85353	orc2_t25_rep3_peak_2809
Pf3D7_10_v3	1184829	1185389	1.85275	9.43725	8.12476	orc2_t25_rep3_peak_2810
Pf3D7_10_v3	1208296	1208558	1.44519	4.21167	3.23289	orc2_t25_rep3_peak_2814
Pf3D7_10_v3	1217385	1217863	1.34739	3.0187	2.14314	orc2_t25_rep3_peak_2817
Pf3D7_10_v3	1219516	1220095	1.82827	11.44798	10.0384	orc2_t25_rep3_peak_2818
Pf3D7_10_v3	1224579	1224637	1.85873	9.30617	8.00049	orc2_t25_rep3_peak_2819
Pf3D7_10_v3	1234222	1234522	1.70711	8.3195	7.06809	orc2_t25_rep3_peak_2823
Pf3D7_10_v3	1246035	1246370	1.50446	5.35965	4.29329	orc2_t25_rep3_peak_2826
Pf3D7_10_v3	1248745	1249125	1.26943	2.13863	1.35123	orc2_t25_rep3_peak_2827
Pf3D7_10_v3	1251230	1251288	1.91008	12.47059	11.01589	orc2_t25_rep3_peak_2828
Pf3D7_10_v3	1251686	1251760	1.91008	12.47059	11.01589	orc2_t25_rep3_peak_2828
Pf3D7_10_v3	1253440	1253495	2.11902	17.21216	15.58183	orc2_t25_rep3_peak_2829
Pf3D7_10_v3	1258265	1258416	2.04629	18.15731	16.49476	orc2_t25_rep3_peak_2830
Pf3D7_10_v3	1277233	1277793	1.61946	7.71458	6.49784	orc2_t25_rep3_peak_2831
Pf3D7_10_v3	1288655	1288918	1.58725	6.74993	5.59176	orc2_t25_rep3_peak_2833
Pf3D7_10_v3	1293580	1293821	1.45103	4.30927	3.32272	orc2_t25_rep3_peak_2834
Pf3D7_10_v3	1294749	1295470	1.65572	6.93807	5.76841	orc2_t25_rep3_peak_2835
Pf3D7_10_v3	1310342	1310740	1.58443	6.46196	5.322	orc2_t25_rep3_peak_2838
Pf3D7_10_v3	1322855	1323207	1.715	8.16182	6.91904	orc2_t25_rep3_peak_2839
Pf3D7_10_v3	1324173	1324630	1.63884	6.5757	5.42847	orc2_t25_rep3_peak_2840
Pf3D7_10_v3	1325112	1325330	1.50633	4.74852	3.72749	orc2_t25_rep3_peak_2841
Pf3D7_10_v3	1335232	1335344	2.73912	29.11681	27.14048	orc2_t25_rep3_peak_2844
Pf3D7_10_v3	1344600	1345222	1.92933	13.72064	12.21533	orc2_t25_rep3_peak_2846
Pf3D7_10_v3	1346837	1347040	2.03681	17.15993	15.53133	orc2_t25_rep3_peak_2847
Pf3D7_10_v3	1348485	1349046	1.94456	12.80559	11.33683	orc2_t25_rep3_peak_2848
Pf3D7_10_v3	1349654	1350111	1.86788	11.20295	9.80343	orc2_t25_rep3_peak_2849
Pf3D7_10_v3	1363518	1364128	1.61176	7.02232	5.84721	orc2_t25_rep3_peak_2850
Pf3D7_10_v3	1369016	1369093	2.20662	18.88565	17.19884	orc2_t25_rep3_peak_2852
Pf3D7_10_v3	1372155	1372481	1.42528	4.38969	3.39672	orc2_t25_rep3_peak_2853
Pf3D7_10_v3	1378871	1379203	1.65677	5.92585	4.82094	orc2_t25_rep3_peak_2854
Pf3D7_10_v3	1402718	1402854	2.55024	34.12468	32.02763	orc2_t25_rep3_peak_2860
Pf3D7_10_v3	1408233	1408309	2.43425	32.78286	30.71657	orc2_t25_rep3_peak_2862
Pf3D7_10_v3	1409412	1409479	2.43047	27.31445	25.38577	orc2_t25_rep3_peak_2863
Pf3D7_10_v3	1410311	1410427	2.43047	27.31445	25.38577	orc2_t25_rep3_peak_2863
Pf3D7_10_v3	1449723	1450018	1.67738	6.15276	5.03299	orc2_t25_rep3_peak_2873
Pf3D7_10_v3	1453543	1454269	1.52764	5.92325	4.81855	orc2_t25_rep3_peak_2874
Pf3D7_10_v3	1464239	1464556	1.44456	4.80995	3.784	orc2_t25_rep3_peak_2876
Pf3D7_10_v3	1471662	1472054	1.52448	4.96184	3.92484	orc2_t25_rep3_peak_2879
Pf3D7_10_v3	1478024	1478081	1.8409	10.77958	9.4005	orc2_t25_rep3_peak_2880
Pf3D7_10_v3	1489404	1489667	1.97483	16.67626	15.06427	orc2_t25_rep3_peak_2881
Pf3D7_10_v3	1508099	1508429	1.37695	3.89426	2.94151	orc2_t25_rep3_peak_2885
Pf3D7_10_v3	1546553	1546982	2.79913	152.72284	149.67734	orc2_t25_rep3_peak_2886
Pf3D7_10_v3	1547539	1547769	2.79913	152.72284	149.67734	orc2_t25_rep3_peak_2886
Pf3D7_10_v3	1554923	1555297	1.91042	11.79627	10.37038	orc2_t25_rep3_peak_2887
Pf3D7_10_v3	1594616	1595007	1.43039	4.14228	3.16908	orc2_t25_rep3_peak_2894
Pf3D7_10_v3	1609383	1609438	2.90285	39.62621	37.40791	orc2_t25_rep3_peak_2898
Pf3D7_10_v3	1610365	1610467	2.90285	39.62621	37.40791	orc2_t25_rep3_peak_2898
Pf3D7_10_v3	1612828	1612926	3.58717	105.59431	102.68759	orc2_t25_rep3_peak_2899
Pf3D7_10_v3	1642474	1642542	2.1042	18.68122	17.00095	orc2_t25_rep3_peak_2908
Pf3D7_10_v3	1643607	1643672	2.1042	18.68122	17.00095	orc2_t25_rep3_peak_2908
Pf3D7_10_v3	1651168	1652181	10.99498	669.43719	665.62469	orc2_t25_rep3_peak_2910
Pf3D7_10_v3	1661950	1662453	2.12954	15.1172	13.55999	orc2_t25_rep3_peak_2912
Pf3D7_11_v3	19	127	7.26535	316.47757	313.13165	orc2_t25_rep3_peak_2914
Pf3D7_11_v3	29370	29433	4.34185	72.72214	69.9996	orc2_t25_rep3_peak_2916
Pf3D7_11_v3	30290	30382	2.53604	31.51308	29.47664	orc2_t25_rep3_peak_2917
Pf3D7_11_v3	31474	31540	2.53604	31.51308	29.47664	orc2_t25_rep3_peak_2917
Pf3D7_11_v3	33911	33990	2.65406	30.25688	28.25176	orc2_t25_rep3_peak_2918
Pf3D7_11_v3	52424	52502	2.15066	21.42789	19.66272	orc2_t25_rep3_peak_2922
Pf3D7_11_v3	57207	57298	1.65787	7.50273	6.29868	orc2_t25_rep3_peak_2923
Pf3D7_11_v3	63298	63354	3.02875	48.56833	46.17373	orc2_t25_rep3_peak_2925
Pf3D7_11_v3	64705	64807	3.02875	48.56833	46.17373	orc2_t25_rep3_peak_2925
Pf3D7_11_v3	66641	66737	2.50547	28.33078	26.37505	orc2_t25_rep3_peak_2926
Pf3D7_11_v3	73230	73308	2.20636	19.74055	18.02621	orc2_t25_rep3_peak_2928
Pf3D7_11_v3	80379	80705	1.67452	8.14483	6.90296	orc2_t25_rep3_peak_2930
Pf3D7_11_v3	82950	83290	1.51948	6.04826	4.93506	orc2_t25_rep3_peak_2931
Pf3D7_11_v3	120816	121010	1.42685	4.66844	3.65357	orc2_t25_rep3_peak_2937
Pf3D7_11_v3	128822	129130	2.34368	22.54743	20.7493	orc2_t25_rep3_peak_2938
Pf3D7_11_v3	131636	131949	2.81541	41.34597	39.09035	orc2_t25_rep3_peak_2939
Pf3D7_11_v3	136998	137308	1.58443	6.46196	5.322	orc2_t25_rep3_peak_2940
Pf3D7_11_v3	148111	148347	1.40281	3.54957	2.6263	orc2_t25_rep3_peak_2942
Pf3D7_11_v3	157773	158032	1.60953	5.98245	4.87362	orc2_t25_rep3_peak_2945
Pf3D7_11_v3	160178	160270	2.18729	18.22265	16.55782	orc2_t25_rep3_peak_2946
Pf3D7_11_v3	164048	164123	1.34936	2.71095	1.86506	orc2_t25_rep3_peak_2947
Pf3D7_11_v3	165479	165876	1.54341	5.89178	4.78894	orc2_t25_rep3_peak_2948
Pf3D7_11_v3	170694	170877	1.60577	6.76198	5.6031	orc2_t25_rep3_peak_2951
Pf3D7_11_v3	171159	171386	1.52099	4.74534	3.72479	orc2_t25_rep3_peak_2952
Pf3D7_11_v3	172969	173198	1.45271	4.52786	3.52405	orc2_t25_rep3_peak_2953
Pf3D7_11_v3	184150	184208	1.41314	3.86061	2.91088	orc2_t25_rep3_peak_2955
Pf3D7_11_v3	186454	187246	1.70759	9.56373	8.24532	orc2_t25_rep3_peak_2957
Pf3D7_11_v3	202903	203641	1.7853	11.45936	10.04863	orc2_t25_rep3_peak_2960
Pf3D7_11_v3	216311	216654	1.5941	6.38687	5.25169	orc2_t25_rep3_peak_2961
Pf3D7_11_v3	216942	217253	1.50823	5.67901	4.59057	orc2_t25_rep3_peak_2962
Pf3D7_11_v3	221847	222110	2.06671	12.8488	11.3782	orc2_t25_rep3_peak_2963
Pf3D7_11_v3	226106	226427	2.18444	18.06722	16.4078	orc2_t25_rep3_peak_2964
Pf3D7_11_v3	235707	235764	2.09451	17.2491	15.61739	orc2_t25_rep3_peak_2965
Pf3D7_11_v3	236257	236357	2.09451	17.2491	15.61739	orc2_t25_rep3_peak_2965
Pf3D7_11_v3	248856	248921	1.98551	16.98105	15.35856	orc2_t25_rep3_peak_2967
Pf3D7_11_v3	308872	308956	2.62267	28.44036	26.48165	orc2_t25_rep3_peak_2975
Pf3D7_11_v3	322888	323273	1.55281	6.28724	5.15849	orc2_t25_rep3_peak_2977
Pf3D7_11_v3	348968	349278	1.64748	6.97281	5.80099	orc2_t25_rep3_peak_2982
Pf3D7_11_v3	354119	354235	1.81242	11.17773	9.78071	orc2_t25_rep3_peak_2984
Pf3D7_11_v3	359471	359524	2.23256	31.34117	29.30905	orc2_t25_rep3_peak_2985
Pf3D7_11_v3	365622	366055	1.89565	11.63953	10.22045	orc2_t25_rep3_peak_2987
Pf3D7_11_v3	384819	385129	1.54716	6.35447	5.22144	orc2_t25_rep3_peak_2991
Pf3D7_11_v3	418160	418217	1.82597	13.46235	11.96715	orc2_t25_rep3_peak_2995
Pf3D7_11_v3	422578	422970	1.77928	8.89281	7.60954	orc2_t25_rep3_peak_2996
Pf3D7_11_v3	432179	432691	1.65572	7.47197	6.26966	orc2_t25_rep3_peak_2998
Pf3D7_11_v3	435969	436358	1.30411	2.47752	1.65465	orc2_t25_rep3_peak_2999
Pf3D7_11_v3	437250	437511	1.6502	7.24935	6.0606	orc2_t25_rep3_peak_3000
Pf3D7_11_v3	437944	438168	1.6502	7.24935	6.0606	orc2_t25_rep3_peak_3000
Pf3D7_11_v3	441394	441700	1.4721	5.43596	4.3644	orc2_t25_rep3_peak_3001
Pf3D7_11_v3	449950	450136	1.76446	9.58496	8.26477	orc2_t25_rep3_peak_3003
Pf3D7_11_v3	468333	468443	1.41282	4.34938	3.35961	orc2_t25_rep3_peak_3005
Pf3D7_11_v3	511163	511699	1.99025	14.13892	12.61769	orc2_t25_rep3_peak_3007
Pf3D7_11_v3	519927	520159	1.66098	7.20389	6.0178	orc2_t25_rep3_peak_3008
Pf3D7_11_v3	521127	521856	1.91914	12.62106	11.16001	orc2_t25_rep3_peak_3009
Pf3D7_11_v3	524474	525539	1.66145	8.48478	7.22385	orc2_t25_rep3_peak_3010
Pf3D7_11_v3	527680	528633	1.72638	8.82641	7.54656	orc2_t25_rep3_peak_3011
Pf3D7_11_v3	540659	541043	2.23192	17.57413	15.93131	orc2_t25_rep3_peak_3014
Pf3D7_11_v3	557187	557635	1.45771	3.86789	2.91761	orc2_t25_rep3_peak_3015
Pf3D7_11_v3	577220	577372	1.63017	7.33659	6.14244	orc2_t25_rep3_peak_3017
Pf3D7_11_v3	581283	581438	1.70439	9.4023	8.09223	orc2_t25_rep3_peak_3018
Pf3D7_11_v3	589789	590153	1.70411	7.63224	6.4203	orc2_t25_rep3_peak_3021
Pf3D7_11_v3	596301	597154	1.7425	12.3392	10.88999	orc2_t25_rep3_peak_3023
Pf3D7_11_v3	603349	603445	1.49656	4.69988	3.68265	orc2_t25_rep3_peak_3024
Pf3D7_11_v3	606125	606237	2.7367	38.18453	35.99795	orc2_t25_rep3_peak_3025
Pf3D7_11_v3	608472	608742	1.47428	4.92432	3.89001	orc2_t25_rep3_peak_3026
Pf3D7_11_v3	620151	620234	1.64045	7.44137	6.24076	orc2_t25_rep3_peak_3027
Pf3D7_11_v3	621286	621339	1.64045	7.44137	6.24076	orc2_t25_rep3_peak_3027
Pf3D7_11_v3	625668	625824	1.48436	4.49305	3.49193	orc2_t25_rep3_peak_3029
Pf3D7_11_v3	627809	628133	1.52748	5.21107	4.1558	orc2_t25_rep3_peak_3030
Pf3D7_11_v3	649164	649504	1.63278	7.19078	6.00555	orc2_t25_rep3_peak_3035
Pf3D7_11_v3	670670	671199	2.22442	20.40757	18.67266	orc2_t25_rep3_peak_3037
Pf3D7_11_v3	676871	677118	1.73378	8.48515	7.22419	orc2_t25_rep3_peak_3039
Pf3D7_11_v3	681064	681422	1.84389	12.26077	10.81509	orc2_t25_rep3_peak_3041
Pf3D7_11_v3	683064	683326	1.68939	6.54739	5.40209	orc2_t25_rep3_peak_3042
Pf3D7_11_v3	688837	689477	2.12011	16.93712	15.31632	orc2_t25_rep3_peak_3043
Pf3D7_11_v3	694711	695141	1.63236	7.0466	5.87006	orc2_t25_rep3_peak_3045
Pf3D7_11_v3	706790	706918	1.54709	5.68044	4.59182	orc2_t25_rep3_peak_3050
Pf3D7_11_v3	728414	728869	1.40162	4.29308	3.3079	orc2_t25_rep3_peak_3052
Pf3D7_11_v3	781581	781643	1.80764	10.77421	9.39607	orc2_t25_rep3_peak_3060
Pf3D7_11_v3	798184	798750	1.36485	3.14359	2.25682	orc2_t25_rep3_peak_3062
Pf3D7_11_v3	804386	804817	1.38372	3.29925	2.39795	orc2_t25_rep3_peak_3063
Pf3D7_11_v3	805126	805533	1.47484	4.23026	3.25006	orc2_t25_rep3_peak_3064
Pf3D7_11_v3	813828	814186	1.66983	8.87045	7.58882	orc2_t25_rep3_peak_3067
Pf3D7_11_v3	815603	815938	2.17334	19.43098	17.7263	orc2_t25_rep3_peak_3068
Pf3D7_11_v3	825491	825800	1.33467	3.11792	2.23339	orc2_t25_rep3_peak_3070
Pf3D7_11_v3	826058	826639	1.69186	8.77414	7.497	orc2_t25_rep3_peak_3071
Pf3D7_11_v3	827723	828194	2.0528	16.93095	15.31039	orc2_t25_rep3_peak_3072
Pf3D7_11_v3	828556	829289	1.90149	12.47718	11.02228	orc2_t25_rep3_peak_3073
Pf3D7_11_v3	831061	831372	1.68127	7.27546	6.08483	orc2_t25_rep3_peak_3075
Pf3D7_11_v3	835954	836123	2.62093	37.45977	35.28867	orc2_t25_rep3_peak_3076
Pf3D7_11_v3	836568	837349	2.62093	37.45977	35.28867	orc2_t25_rep3_peak_3076
Pf3D7_11_v3	838451	839386	1.7561	9.86742	8.53269	orc2_t25_rep3_peak_3077
Pf3D7_11_v3	841546	842370	1.63653	6.73265	5.5757	orc2_t25_rep3_peak_3078
Pf3D7_11_v3	857196	857684	1.62099	7.11194	5.93149	orc2_t25_rep3_peak_3080
Pf3D7_11_v3	858395	859118	1.43086	4.12169	3.15015	orc2_t25_rep3_peak_3081
Pf3D7_11_v3	872800	873235	1.65655	8.93687	7.65093	orc2_t25_rep3_peak_3082
Pf3D7_11_v3	896530	896956	1.55136	6.30396	5.17403	orc2_t25_rep3_peak_3087
Pf3D7_11_v3	899008	899476	1.47175	4.2871	3.30257	orc2_t25_rep3_peak_3088
Pf3D7_11_v3	910743	911260	1.65701	8.36404	7.10985	orc2_t25_rep3_peak_3090
Pf3D7_11_v3	915528	915610	1.85845	11.19475	9.79572	orc2_t25_rep3_peak_3092
Pf3D7_11_v3	916009	916281	1.47162	4.52758	3.52387	orc2_t25_rep3_peak_3093
Pf3D7_11_v3	930710	931272	1.40385	3.4648	2.54931	orc2_t25_rep3_peak_3097
Pf3D7_11_v3	937382	938105	2.54723	28.17869	26.22685	orc2_t25_rep3_peak_3099
Pf3D7_11_v3	938989	939236	1.84909	8.48776	7.22653	orc2_t25_rep3_peak_3100
Pf3D7_11_v3	958377	958729	1.5824	4.74403	3.72367	orc2_t25_rep3_peak_3102
Pf3D7_11_v3	974912	975515	1.85225	14.41293	12.88155	orc2_t25_rep3_peak_3106
Pf3D7_11_v3	977420	977724	1.74391	8.10988	6.87015	orc2_t25_rep3_peak_3107
Pf3D7_11_v3	998438	998539	1.49428	4.7377	3.71759	orc2_t25_rep3_peak_3113
Pf3D7_11_v3	1006058	1006469	1.86625	8.90594	7.62181	orc2_t25_rep3_peak_3114
Pf3D7_11_v3	1008904	1009142	1.918	10.99696	9.60758	orc2_t25_rep3_peak_3115
Pf3D7_11_v3	1009682	1009765	2.13622	21.91038	20.13093	orc2_t25_rep3_peak_3116
Pf3D7_11_v3	1010733	1010826	2.13622	21.91038	20.13093	orc2_t25_rep3_peak_3116
Pf3D7_11_v3	1016543	1016776	1.91931	10.8623	9.4794	orc2_t25_rep3_peak_3119
Pf3D7_11_v3	1018694	1019048	1.69833	7.92587	6.6968	orc2_t25_rep3_peak_3120
Pf3D7_11_v3	1023778	1024069	1.86298	9.71488	8.38799	orc2_t25_rep3_peak_3122
Pf3D7_11_v3	1037719	1038030	1.46651	4.16842	3.19323	orc2_t25_rep3_peak_3123
Pf3D7_11_v3	1049986	1050548	1.486	4.03584	3.07154	orc2_t25_rep3_peak_3124
Pf3D7_11_v3	1060277	1060722	2.3526	19.63644	17.92524	orc2_t25_rep3_peak_3126
Pf3D7_11_v3	1097190	1097495	1.63213	6.16618	5.04549	orc2_t25_rep3_peak_3128
Pf3D7_11_v3	1101250	1101383	1.59134	6.09786	4.98152	orc2_t25_rep3_peak_3129
Pf3D7_11_v3	1107858	1108313	1.85529	8.49156	7.23018	orc2_t25_rep3_peak_3132
Pf3D7_11_v3	1122415	1122683	1.55295	5.4525	4.37979	orc2_t25_rep3_peak_3133
Pf3D7_11_v3	1132454	1133871	1.78372	10.38015	9.02019	orc2_t25_rep3_peak_3135
Pf3D7_11_v3	1142327	1142652	1.34528	2.84493	1.98582	orc2_t25_rep3_peak_3137
Pf3D7_11_v3	1146551	1147036	1.63996	7.15325	5.97006	orc2_t25_rep3_peak_3138
Pf3D7_11_v3	1159401	1159745	1.67812	7.28473	6.09359	orc2_t25_rep3_peak_3141
Pf3D7_11_v3	1177088	1177616	1.44846	4.11023	3.13959	orc2_t25_rep3_peak_3144
Pf3D7_11_v3	1182398	1182638	1.86176	14.82339	13.27684	orc2_t25_rep3_peak_3145
Pf3D7_11_v3	1198171	1198249	1.64586	11.29127	9.88867	orc2_t25_rep3_peak_3148
Pf3D7_11_v3	1210643	1211423	1.88151	13.37057	11.87879	orc2_t25_rep3_peak_3149
Pf3D7_11_v3	1220476	1220888	1.41752	3.17716	2.28716	orc2_t25_rep3_peak_3150
Pf3D7_11_v3	1228275	1228725	2.00256	14.09217	12.57277	orc2_t25_rep3_peak_3152
Pf3D7_11_v3	1229638	1230083	1.52634	5.76336	4.66924	orc2_t25_rep3_peak_3153
Pf3D7_11_v3	1234769	1235320	1.79913	10.50682	9.14126	orc2_t25_rep3_peak_3154
Pf3D7_11_v3	1241543	1242442	1.643	7.57306	6.36454	orc2_t25_rep3_peak_3156
Pf3D7_11_v3	1243566	1243906	1.65269	7.66935	6.45509	orc2_t25_rep3_peak_3157
Pf3D7_11_v3	1248379	1248509	2.12456	18.49463	16.82079	orc2_t25_rep3_peak_3158
Pf3D7_11_v3	1253122	1253432	1.44397	4.25233	3.27032	orc2_t25_rep3_peak_3159
Pf3D7_11_v3	1256379	1256604	1.42304	3.74532	2.8052	orc2_t25_rep3_peak_3160
Pf3D7_11_v3	1263148	1263919	1.71549	8.98939	7.70108	orc2_t25_rep3_peak_3161
Pf3D7_11_v3	1271255	1271907	1.48499	4.90938	3.87608	orc2_t25_rep3_peak_3163
Pf3D7_11_v3	1273571	1273908	1.42528	4.38969	3.39672	orc2_t25_rep3_peak_3164
Pf3D7_11_v3	1290641	1290739	1.5808	6.49263	5.35058	orc2_t25_rep3_peak_3169
Pf3D7_11_v3	1305087	1305771	1.86946	14.56368	13.02667	orc2_t25_rep3_peak_3172
Pf3D7_11_v3	1310374	1310630	1.32215	2.66988	1.8279	orc2_t25_rep3_peak_3173
Pf3D7_11_v3	1311034	1311672	1.4923	4.35895	3.36832	orc2_t25_rep3_peak_3174
Pf3D7_11_v3	1337500	1338269	1.42687	4.30719	3.32113	orc2_t25_rep3_peak_3179
Pf3D7_11_v3	1352724	1353448	1.59169	7.48314	6.28012	orc2_t25_rep3_peak_3181
Pf3D7_11_v3	1360251	1360568	1.65	5.80326	4.70645	orc2_t25_rep3_peak_3183
Pf3D7_11_v3	1376360	1376467	1.933	13.55253	12.05383	orc2_t25_rep3_peak_3186
Pf3D7_11_v3	1381107	1381380	1.4463	3.89027	2.93809	orc2_t25_rep3_peak_3187
Pf3D7_11_v3	1423192	1423412	1.29697	2.3791	1.56653	orc2_t25_rep3_peak_3190
Pf3D7_11_v3	1459099	1459155	1.93894	15.22659	13.66553	orc2_t25_rep3_peak_3194
Pf3D7_11_v3	1461277	1461559	3.3293	45.24566	42.91099	orc2_t25_rep3_peak_3195
Pf3D7_11_v3	1470764	1471038	1.90601	13.00317	11.52614	orc2_t25_rep3_peak_3196
Pf3D7_11_v3	1480987	1481262	1.79039	7.66374	6.44995	orc2_t25_rep3_peak_3198
Pf3D7_11_v3	1498168	1498820	1.53406	5.83532	4.73638	orc2_t25_rep3_peak_3200
Pf3D7_11_v3	1503741	1504109	2.10266	16.72594	15.11226	orc2_t25_rep3_peak_3202
Pf3D7_11_v3	1504559	1505019	1.52893	5.19337	4.13939	orc2_t25_rep3_peak_3203
Pf3D7_11_v3	1507948	1508178	1.68355	7.40863	6.21006	orc2_t25_rep3_peak_3204
Pf3D7_11_v3	1518543	1518999	1.65922	6.49384	5.35169	orc2_t25_rep3_peak_3206
Pf3D7_11_v3	1519810	1520295	1.68422	9.36978	8.06094	orc2_t25_rep3_peak_3207
Pf3D7_11_v3	1530799	1531105	1.30998	3.01138	2.13677	orc2_t25_rep3_peak_3209
Pf3D7_11_v3	1534455	1534934	1.65282	7.23773	6.04963	orc2_t25_rep3_peak_3210
Pf3D7_11_v3	1536771	1536994	1.33376	3.62006	2.69083	orc2_t25_rep3_peak_3211
Pf3D7_11_v3	1537359	1537675	1.5098	4.89103	3.85899	orc2_t25_rep3_peak_3212
Pf3D7_11_v3	1539347	1539578	1.36476	3.12197	2.23716	orc2_t25_rep3_peak_3213
Pf3D7_11_v3	1559257	1559533	1.72929	9.09499	7.80057	orc2_t25_rep3_peak_3216
Pf3D7_11_v3	1577851	1578020	1.28287	2.10793	1.32363	orc2_t25_rep3_peak_3217
Pf3D7_11_v3	1582772	1583090	1.32443	2.77845	1.92586	orc2_t25_rep3_peak_3218
Pf3D7_11_v3	1606642	1606925	1.79684	8.88469	7.60214	orc2_t25_rep3_peak_3222
Pf3D7_11_v3	1608043	1608571	1.78787	8.88801	7.60511	orc2_t25_rep3_peak_3223
Pf3D7_11_v3	1626563	1626838	1.50327	5.57502	4.49373	orc2_t25_rep3_peak_3226
Pf3D7_11_v3	1629694	1629923	1.31237	2.45958	1.63865	orc2_t25_rep3_peak_3227
Pf3D7_11_v3	1635545	1636264	1.47526	4.44924	3.45156	orc2_t25_rep3_peak_3228
Pf3D7_11_v3	1668517	1668604	1.60902	6.58946	5.44146	orc2_t25_rep3_peak_3230
Pf3D7_11_v3	1683820	1684808	1.55986	7.35267	6.1575	orc2_t25_rep3_peak_3233
Pf3D7_11_v3	1696246	1696646	1.82669	10.4903	9.12621	orc2_t25_rep3_peak_3235
Pf3D7_11_v3	1720209	1720294	1.91578	13.55398	12.0552	orc2_t25_rep3_peak_3238
Pf3D7_11_v3	1720923	1721016	1.91578	13.55398	12.0552	orc2_t25_rep3_peak_3238
Pf3D7_11_v3	1722804	1723062	2.16576	18.77051	17.08754	orc2_t25_rep3_peak_3239
Pf3D7_11_v3	1723364	1723622	1.44966	4.60137	3.5918	orc2_t25_rep3_peak_3240
Pf3D7_11_v3	1763155	1763425	1.38942	3.49567	2.57687	orc2_t25_rep3_peak_3244
Pf3D7_11_v3	1766235	1766528	1.4852	4.69189	3.67518	orc2_t25_rep3_peak_3245
Pf3D7_11_v3	1777651	1778009	1.70402	8.32769	7.07589	orc2_t25_rep3_peak_3247
Pf3D7_11_v3	1784700	1785338	1.31977	2.7639	1.91272	orc2_t25_rep3_peak_3249
Pf3D7_11_v3	1785910	1786013	1.74925	8.23986	6.99256	orc2_t25_rep3_peak_3250
Pf3D7_11_v3	1792653	1792712	1.90044	13.12889	11.64696	orc2_t25_rep3_peak_3253
Pf3D7_11_v3	1801233	1801798	1.72011	7.45936	6.25772	orc2_t25_rep3_peak_3255
Pf3D7_11_v3	1802083	1802155	1.95611	13.39608	11.90331	orc2_t25_rep3_peak_3256
Pf3D7_11_v3	1803442	1803498	2.29736	24.01926	22.1806	orc2_t25_rep3_peak_3257
Pf3D7_11_v3	1811358	1811593	1.57568	6.37982	5.24522	orc2_t25_rep3_peak_3258
Pf3D7_11_v3	1834951	1835002	1.4923	5.38762	4.31954	orc2_t25_rep3_peak_3261
Pf3D7_11_v3	1837528	1837899	1.35687	3.55402	2.63031	orc2_t25_rep3_peak_3262
Pf3D7_11_v3	1849054	1849591	2.09229	17.68359	16.03702	orc2_t25_rep3_peak_3263
Pf3D7_11_v3	1866508	1866823	1.58099	7.43101	6.23105	orc2_t25_rep3_peak_3264
Pf3D7_11_v3	1885983	1886397	1.53034	5.35417	4.28844	orc2_t25_rep3_peak_3267
Pf3D7_11_v3	1886720	1886966	1.38935	3.35861	2.45254	orc2_t25_rep3_peak_3268
Pf3D7_11_v3	1909305	1909362	1.66463	8.04388	6.80795	orc2_t25_rep3_peak_3272
Pf3D7_11_v3	1922138	1922393	1.37179	3.65904	2.72644	orc2_t25_rep3_peak_3276
Pf3D7_11_v3	1922982	1923425	2.06285	17.9493	16.29379	orc2_t25_rep3_peak_3277
Pf3D7_11_v3	1929015	1929574	1.58494	5.51829	4.4409	orc2_t25_rep3_peak_3279
Pf3D7_11_v3	1932553	1932807	2.78321	34.90094	32.78609	orc2_t25_rep3_peak_3280
Pf3D7_11_v3	1941713	1942410	1.2602	2.40684	1.5915	orc2_t25_rep3_peak_3282
Pf3D7_11_v3	1951697	1951824	1.99597	16.60714	14.9976	orc2_t25_rep3_peak_3283
Pf3D7_11_v3	1973777	1973890	2.70517	38.73272	36.53436	orc2_t25_rep3_peak_3288
Pf3D7_11_v3	1976794	1976876	2.28621	26.56431	24.65632	orc2_t25_rep3_peak_3289
Pf3D7_11_v3	1979571	1979734	2.28621	26.56431	24.65632	orc2_t25_rep3_peak_3289
Pf3D7_11_v3	1983551	1983966	1.92809	13.85307	12.34274	orc2_t25_rep3_peak_3290
Pf3D7_11_v3	2001542	2001622	1.56459	6.81024	5.64829	orc2_t25_rep3_peak_3294
Pf3D7_11_v3	2010111	2010897	2.57744	27.89068	25.94645	orc2_t25_rep3_peak_3297
Pf3D7_11_v3	2016385	2016443	2.78422	33.9167	31.82466	orc2_t25_rep3_peak_3299
Pf3D7_11_v3	2021741	2021809	3.06385	46.48444	44.1269	orc2_t25_rep3_peak_3301
Pf3D7_11_v3	2025876	2025930	3.9538	74.73852	71.99628	orc2_t25_rep3_peak_3302
Pf3D7_11_v3	2033967	2034222	3.9538	74.73852	71.99628	orc2_t25_rep3_peak_3302
Pf3D7_11_v3	2036927	2037005	6.28191	333.96503	330.59464	orc2_t25_rep3_peak_3304
Pf3D7_11_v3	2037990	2038210	6.28191	333.96503	330.59464	orc2_t25_rep3_peak_3304
Pf3D7_12_v3	3	12823	6.79726	250.44101	247.21156	orc2_t25_rep3_peak_3305
Pf3D7_12_v3	13177	15670	6.77214	201.29724	198.1517	orc2_t25_rep3_peak_3306
Pf3D7_12_v3	16880	22171	4.03389	76.78008	74.01936	orc2_t25_rep3_peak_3307
Pf3D7_12_v3	23015	24487	2.3641	27.2754	25.34797	orc2_t25_rep3_peak_3308
Pf3D7_12_v3	26286	27320	3.22153	48.48479	46.09172	orc2_t25_rep3_peak_3309
Pf3D7_12_v3	30140	31003	2.96911	40.64628	38.40593	orc2_t25_rep3_peak_3310
Pf3D7_12_v3	32646	34307	1.96215	13.49769	12.00105	orc2_t25_rep3_peak_3311
Pf3D7_12_v3	34542	40106	2.75495	33.99931	31.90533	orc2_t25_rep3_peak_3312
Pf3D7_12_v3	40744	40875	2.43619	27.96168	26.01555	orc2_t25_rep3_peak_3313
Pf3D7_12_v3	41862	41947	2.43619	27.96168	26.01555	orc2_t25_rep3_peak_3313
Pf3D7_12_v3	47946	48019	1.79657	9.83236	8.50014	orc2_t25_rep3_peak_3315
Pf3D7_12_v3	61623	61711	1.72552	9.92656	8.58947	orc2_t25_rep3_peak_3318
Pf3D7_12_v3	63874	64243	1.72552	9.92656	8.58947	orc2_t25_rep3_peak_3318
Pf3D7_12_v3	69072	70223	2.16884	19.44817	17.74301	orc2_t25_rep3_peak_3319
Pf3D7_12_v3	73711	74058	1.58509	6.92406	5.75526	orc2_t25_rep3_peak_3320
Pf3D7_12_v3	78246	78621	1.5276	5.7456	4.65262	orc2_t25_rep3_peak_3322
Pf3D7_12_v3	87528	87880	2.24251	24.53274	22.67994	orc2_t25_rep3_peak_3324
Pf3D7_12_v3	100344	100425	1.7841	11.19043	9.79181	orc2_t25_rep3_peak_3327
Pf3D7_12_v3	107533	107865	2.04667	15.82196	14.23999	orc2_t25_rep3_peak_3328
Pf3D7_12_v3	155148	155442	1.37693	3.9579	2.9998	orc2_t25_rep3_peak_3333
Pf3D7_12_v3	162458	162708	1.90727	11.5213	10.10763	orc2_t25_rep3_peak_3334
Pf3D7_12_v3	168932	170074	1.60985	8.08445	6.84631	orc2_t25_rep3_peak_3335
Pf3D7_12_v3	171081	171200	1.60985	8.08445	6.84631	orc2_t25_rep3_peak_3335
Pf3D7_12_v3	183173	183549	1.61815	7.42694	6.22736	orc2_t25_rep3_peak_3337
Pf3D7_12_v3	187179	187290	1.85464	12.93946	11.46507	orc2_t25_rep3_peak_3338
Pf3D7_12_v3	187963	188056	1.85464	12.93946	11.46507	orc2_t25_rep3_peak_3338
Pf3D7_12_v3	205476	205968	2.66715	30.19805	28.19462	orc2_t25_rep3_peak_3339
Pf3D7_12_v3	213787	214109	1.48127	4.33245	3.34387	orc2_t25_rep3_peak_3340
Pf3D7_12_v3	220863	221224	1.59202	5.93826	4.83251	orc2_t25_rep3_peak_3342
Pf3D7_12_v3	223975	224057	1.55528	6.09407	4.97789	orc2_t25_rep3_peak_3343
Pf3D7_12_v3	243379	243698	1.85184	9.8419	8.50877	orc2_t25_rep3_peak_3345
Pf3D7_12_v3	258931	259983	1.50351	5.18109	4.12779	orc2_t25_rep3_peak_3347
Pf3D7_12_v3	262979	263331	1.44808	4.10596	3.1359	orc2_t25_rep3_peak_3348
Pf3D7_12_v3	264699	264750	2.55515	32.36934	30.3126	orc2_t25_rep3_peak_3349
Pf3D7_12_v3	282223	282479	1.59847	7.4241	6.22468	orc2_t25_rep3_peak_3353
Pf3D7_12_v3	301150	301397	1.63135	7.49168	6.28818	orc2_t25_rep3_peak_3359
Pf3D7_12_v3	302229	302309	1.75064	10.01178	8.66974	orc2_t25_rep3_peak_3360
Pf3D7_12_v3	326047	326165	1.84301	13.33427	11.84403	orc2_t25_rep3_peak_3363
Pf3D7_12_v3	345975	346434	1.90261	14.88129	13.33265	orc2_t25_rep3_peak_3366
Pf3D7_12_v3	381659	381877	1.39821	3.28759	2.38776	orc2_t25_rep3_peak_3372
Pf3D7_12_v3	392210	392504	1.62814	6.75909	5.60051	orc2_t25_rep3_peak_3373
Pf3D7_12_v3	405650	406278	1.46059	4.30765	3.32146	orc2_t25_rep3_peak_3374
Pf3D7_12_v3	417504	417619	1.93134	12.66802	11.20514	orc2_t25_rep3_peak_3376
Pf3D7_12_v3	444490	444793	1.45036	4.32943	3.34105	orc2_t25_rep3_peak_3381
Pf3D7_12_v3	467191	467815	1.70838	9.14678	7.85038	orc2_t25_rep3_peak_3384
Pf3D7_12_v3	468213	468487	1.63717	7.81164	6.58923	orc2_t25_rep3_peak_3385
Pf3D7_12_v3	472286	472577	1.85474	10.78789	9.40798	orc2_t25_rep3_peak_3386
Pf3D7_12_v3	474574	475353	1.38323	3.4492	2.53483	orc2_t25_rep3_peak_3388
Pf3D7_12_v3	488588	488659	2.02705	16.43938	14.83582	orc2_t25_rep3_peak_3391
Pf3D7_12_v3	495869	496298	1.52433	5.66511	4.5776	orc2_t25_rep3_peak_3393
Pf3D7_12_v3	516591	517159	1.45483	4.24046	3.25956	orc2_t25_rep3_peak_3397
Pf3D7_12_v3	523480	523545	2.2869	22.06016	20.2764	orc2_t25_rep3_peak_3398
Pf3D7_12_v3	527763	527850	2.31256	27.77713	25.83574	orc2_t25_rep3_peak_3399
Pf3D7_12_v3	566052	566118	1.96757	14.07898	12.56006	orc2_t25_rep3_peak_3406
Pf3D7_12_v3	568659	568722	1.72434	9.51786	8.20153	orc2_t25_rep3_peak_3407
Pf3D7_12_v3	570429	571006	1.4973	5.49029	4.41473	orc2_t25_rep3_peak_3408
Pf3D7_12_v3	598450	598671	1.42049	3.87039	2.91975	orc2_t25_rep3_peak_3412
Pf3D7_12_v3	602759	603236	1.76249	9.6735	8.34966	orc2_t25_rep3_peak_3413
Pf3D7_12_v3	621271	621735	1.732	8.40316	7.14649	orc2_t25_rep3_peak_3414
Pf3D7_12_v3	623221	623485	1.33165	2.65735	1.81664	orc2_t25_rep3_peak_3415
Pf3D7_12_v3	625357	625803	1.95753	12.29056	10.84321	orc2_t25_rep3_peak_3416
Pf3D7_12_v3	646055	646343	1.45872	4.86368	3.83379	orc2_t25_rep3_peak_3420
Pf3D7_12_v3	649165	649698	1.69011	7.80989	6.58756	orc2_t25_rep3_peak_3422
Pf3D7_12_v3	671965	672326	1.6819	8.81914	7.53967	orc2_t25_rep3_peak_3428
Pf3D7_12_v3	679412	679809	1.51582	5.92493	4.82007	orc2_t25_rep3_peak_3429
Pf3D7_12_v3	695889	696215	1.48893	4.83279	3.80519	orc2_t25_rep3_peak_3434
Pf3D7_12_v3	701015	701341	1.42576	4.73008	3.7105	orc2_t25_rep3_peak_3435
Pf3D7_12_v3	703950	704037	2.29342	21.36943	19.60615	orc2_t25_rep3_peak_3436
Pf3D7_12_v3	704800	704855	2.29342	21.36943	19.60615	orc2_t25_rep3_peak_3436
Pf3D7_12_v3	727631	727917	1.60686	6.6035	5.45455	orc2_t25_rep3_peak_3438
Pf3D7_12_v3	729263	729782	1.75884	9.31961	8.01307	orc2_t25_rep3_peak_3440
Pf3D7_12_v3	739836	740115	1.44534	3.62852	2.69838	orc2_t25_rep3_peak_3442
Pf3D7_12_v3	747717	748342	1.69751	9.18078	7.88167	orc2_t25_rep3_peak_3444
Pf3D7_12_v3	749937	750278	1.81994	11.04294	9.65226	orc2_t25_rep3_peak_3445
Pf3D7_12_v3	775696	775782	4.2558	78.58579	75.81118	orc2_t25_rep3_peak_3451
Pf3D7_12_v3	788007	788126	1.52752	5.38953	4.32125	orc2_t25_rep3_peak_3455
Pf3D7_12_v3	790069	790347	1.64791	7.83659	6.61248	orc2_t25_rep3_peak_3457
Pf3D7_12_v3	796492	797158	2.21854	18.22864	16.56345	orc2_t25_rep3_peak_3459
Pf3D7_12_v3	799298	799574	1.54788	5.50291	4.42644	orc2_t25_rep3_peak_3460
Pf3D7_12_v3	832219	832291	2.07069	20.0517	18.32776	orc2_t25_rep3_peak_3462
Pf3D7_12_v3	851390	851766	1.68777	8.65717	7.38653	orc2_t25_rep3_peak_3466
Pf3D7_12_v3	873586	874152	1.84632	13.60447	12.10375	orc2_t25_rep3_peak_3470
Pf3D7_12_v3	877017	877940	1.89621	12.31433	10.86598	orc2_t25_rep3_peak_3471
Pf3D7_12_v3	917492	917771	1.51087	4.49479	3.49347	orc2_t25_rep3_peak_3481
Pf3D7_12_v3	937602	938567	1.52767	6.10068	4.98415	orc2_t25_rep3_peak_3485
Pf3D7_12_v3	942352	942747	1.35227	3.53489	2.61282	orc2_t25_rep3_peak_3486
Pf3D7_12_v3	943270	943504	1.4527	3.98764	3.02733	orc2_t25_rep3_peak_3487
Pf3D7_12_v3	969496	969582	1.39047	3.32477	2.42126	orc2_t25_rep3_peak_3490
Pf3D7_12_v3	971413	972080	1.65858	6.92686	5.75784	orc2_t25_rep3_peak_3491
Pf3D7_12_v3	991108	991166	2.32384	23.85435	22.02027	orc2_t25_rep3_peak_3495
Pf3D7_12_v3	1030066	1030305	1.35046	3.32067	2.4175	orc2_t25_rep3_peak_3497
Pf3D7_12_v3	1041611	1041881	1.29479	2.433	1.61475	orc2_t25_rep3_peak_3499
Pf3D7_12_v3	1058083	1058495	1.90151	13.66905	12.16569	orc2_t25_rep3_peak_3504
Pf3D7_12_v3	1065827	1066662	1.90617	11.65467	10.235	orc2_t25_rep3_peak_3505
Pf3D7_12_v3	1068027	1069022	1.59422	5.92348	4.81868	orc2_t25_rep3_peak_3506
Pf3D7_12_v3	1075042	1075289	1.68198	7.69524	6.47943	orc2_t25_rep3_peak_3508
Pf3D7_12_v3	1083050	1083103	2.10425	14.91986	13.36992	orc2_t25_rep3_peak_3509
Pf3D7_12_v3	1093810	1094825	1.77794	9.97868	8.63844	orc2_t25_rep3_peak_3512
Pf3D7_12_v3	1102360	1102618	1.43263	4.38109	3.38884	orc2_t25_rep3_peak_3516
Pf3D7_12_v3	1110504	1111169	1.90187	11.51334	10.10002	orc2_t25_rep3_peak_3518
Pf3D7_12_v3	1116683	1117156	1.60592	5.85135	4.75139	orc2_t25_rep3_peak_3519
Pf3D7_12_v3	1129068	1129373	1.2814	2.2624	1.4616	orc2_t25_rep3_peak_3521
Pf3D7_12_v3	1131333	1131592	1.54698	5.0027	3.96228	orc2_t25_rep3_peak_3522
Pf3D7_12_v3	1134602	1134823	2.22639	22.85387	21.04744	orc2_t25_rep3_peak_3523
Pf3D7_12_v3	1150626	1150853	1.70948	7.7586	6.53917	orc2_t25_rep3_peak_3526
Pf3D7_12_v3	1153663	1154201	1.56077	6.36438	5.23056	orc2_t25_rep3_peak_3527
[truncated: 749 more rows]

## Sheet: ChIP_ORC1_2_peaks.bed
Pf3D7_01_v3	1883	2426
Pf3D7_01_v3	27506	27922
Pf3D7_01_v3	34828	34892
Pf3D7_01_v3	37117	37202
Pf3D7_01_v3	38936	39048
Pf3D7_01_v3	71957	72337
Pf3D7_01_v3	81734	81833
Pf3D7_01_v3	95758	95879
Pf3D7_01_v3	99246	99332
Pf3D7_01_v3	115451	115528
Pf3D7_01_v3	119335	119399
Pf3D7_01_v3	124747	124825
Pf3D7_01_v3	125354	125448
Pf3D7_01_v3	141531	142165
Pf3D7_01_v3	148414	148657
Pf3D7_01_v3	149611	149905
Pf3D7_01_v3	183535	184034
Pf3D7_01_v3	192311	192725
Pf3D7_01_v3	193544	194119
Pf3D7_01_v3	211075	211429
Pf3D7_01_v3	215831	215916
Pf3D7_01_v3	239376	239718
Pf3D7_01_v3	276773	276891
Pf3D7_01_v3	305175	305275
Pf3D7_01_v3	308368	308640
Pf3D7_01_v3	337526	337611
Pf3D7_01_v3	338336	338466
Pf3D7_01_v3	349209	349704
Pf3D7_01_v3	368672	368762
Pf3D7_01_v3	388435	388910
Pf3D7_01_v3	394156	394379
Pf3D7_01_v3	397201	397337
Pf3D7_01_v3	401496	402607
Pf3D7_01_v3	406686	407641
Pf3D7_01_v3	409697	409986
Pf3D7_01_v3	413784	413883
Pf3D7_01_v3	423476	423571
Pf3D7_01_v3	424766	425456
Pf3D7_01_v3	426399	427003
Pf3D7_01_v3	434098	434361
Pf3D7_01_v3	451684	452404
Pf3D7_01_v3	454853	455321
Pf3D7_01_v3	464835	465912
Pf3D7_01_v3	480175	480940
Pf3D7_01_v3	495852	496131
Pf3D7_01_v3	501825	502366
Pf3D7_01_v3	509091	509238
Pf3D7_01_v3	514929	514992
Pf3D7_01_v3	533619	533883
Pf3D7_01_v3	537157	537647
Pf3D7_01_v3	561244	561312
Pf3D7_01_v3	572341	572617
Pf3D7_01_v3	596179	596238
Pf3D7_01_v3	600717	600809
Pf3D7_01_v3	601762	601889
Pf3D7_01_v3	604471	604571
Pf3D7_01_v3	605488	605573
Pf3D7_01_v3	607345	607433
Pf3D7_01_v3	608584	608674
Pf3D7_01_v3	609588	609667
Pf3D7_01_v3	616100	617230
Pf3D7_02_v3	4	328
Pf3D7_02_v3	2864	4037
Pf3D7_02_v3	23062	23946
Pf3D7_02_v3	54298	55011
Pf3D7_02_v3	57333	57436
Pf3D7_02_v3	73506	73989
Pf3D7_02_v3	87729	88013
Pf3D7_02_v3	91394	91448
Pf3D7_02_v3	105146	105210
Pf3D7_02_v3	109715	110195
Pf3D7_02_v3	121146	121555
Pf3D7_02_v3	127932	128345
Pf3D7_02_v3	145019	145115
Pf3D7_02_v3	187341	187683
Pf3D7_02_v3	196220	196547
Pf3D7_02_v3	207173	207363
Pf3D7_02_v3	248996	249104
Pf3D7_02_v3	249682	249739
Pf3D7_02_v3	250011	250146
Pf3D7_02_v3	255439	255849
Pf3D7_02_v3	266604	266807
Pf3D7_02_v3	274427	274480
Pf3D7_02_v3	276011	276444
Pf3D7_02_v3	277611	278383
Pf3D7_02_v3	290742	291379
Pf3D7_02_v3	296856	297297
Pf3D7_02_v3	303639	303787
Pf3D7_02_v3	311868	311933
Pf3D7_02_v3	316389	316454
Pf3D7_02_v3	317689	317740
Pf3D7_02_v3	331683	331952
Pf3D7_02_v3	336450	336504
Pf3D7_02_v3	344812	345801
Pf3D7_02_v3	354951	355484
Pf3D7_02_v3	355726	356116
Pf3D7_02_v3	370481	370549
Pf3D7_02_v3	401220	401295
Pf3D7_02_v3	414919	415877
Pf3D7_02_v3	419183	420022
Pf3D7_02_v3	444177	444460
Pf3D7_02_v3	446094	447310
Pf3D7_02_v3	451709	452074
Pf3D7_02_v3	469830	470317
Pf3D7_02_v3	470629	471045
Pf3D7_02_v3	475303	476974
Pf3D7_02_v3	487152	487518
Pf3D7_02_v3	488050	488143
Pf3D7_02_v3	493297	493350
Pf3D7_02_v3	523491	523974
Pf3D7_02_v3	530238	531321
Pf3D7_02_v3	538228	539347
Pf3D7_02_v3	569436	570194
Pf3D7_02_v3	570725	571467
Pf3D7_02_v3	578751	579371
Pf3D7_02_v3	582862	582914
Pf3D7_02_v3	587332	587394
Pf3D7_02_v3	594284	595800
Pf3D7_02_v3	598750	599308
Pf3D7_02_v3	606070	606405
Pf3D7_02_v3	611000	611258
Pf3D7_02_v3	631136	631202
Pf3D7_02_v3	634615	634684
Pf3D7_02_v3	641591	641758
Pf3D7_02_v3	642540	642619
Pf3D7_02_v3	649049	649181
Pf3D7_02_v3	653189	653337
Pf3D7_02_v3	659024	659149
Pf3D7_02_v3	660582	661036
Pf3D7_02_v3	687243	688525
Pf3D7_02_v3	694464	694532
Pf3D7_02_v3	750126	751399
Pf3D7_02_v3	763621	764236
Pf3D7_02_v3	779434	780112
Pf3D7_02_v3	801469	801526
Pf3D7_02_v3	807647	807706
Pf3D7_02_v3	809533	809844
Pf3D7_02_v3	813786	814377
Pf3D7_02_v3	823953	824590
Pf3D7_02_v3	831490	831963
Pf3D7_02_v3	860853	861432
Pf3D7_02_v3	881603	881977
Pf3D7_02_v3	884103	884241
Pf3D7_02_v3	886838	886890
Pf3D7_02_v3	890684	890748
Pf3D7_02_v3	913514	913602
Pf3D7_02_v3	916389	916554
Pf3D7_02_v3	917554	917619
Pf3D7_02_v3	918279	918330
Pf3D7_02_v3	924973	925826
Pf3D7_02_v3	927035	927395
Pf3D7_02_v3	933325	933691
Pf3D7_02_v3	937416	937806
Pf3D7_02_v3	939479	939849
Pf3D7_02_v3	946305	946573
Pf3D7_03_v3	1086	1178
Pf3D7_03_v3	1478	2497
Pf3D7_03_v3	14219	16112
Pf3D7_03_v3	34760	35805
Pf3D7_03_v3	42254	42306
Pf3D7_03_v3	43130	43211
Pf3D7_03_v3	44330	44424
Pf3D7_03_v3	47242	47309
Pf3D7_03_v3	50981	51129
Pf3D7_03_v3	82052	82130
Pf3D7_03_v3	96748	97237
Pf3D7_03_v3	117272	117494
Pf3D7_03_v3	135435	136165
Pf3D7_03_v3	155930	156025
Pf3D7_03_v3	159448	159502
Pf3D7_03_v3	169789	169931
Pf3D7_03_v3	171195	171569
Pf3D7_03_v3	204789	204869
Pf3D7_03_v3	208813	208926
Pf3D7_03_v3	222408	222489
Pf3D7_03_v3	234400	234561
Pf3D7_03_v3	237288	237813
Pf3D7_03_v3	269342	269644
Pf3D7_03_v3	273031	273334
Pf3D7_03_v3	275907	276105
Pf3D7_03_v3	277320	277602
Pf3D7_03_v3	279006	279518
Pf3D7_03_v3	284251	284373
Pf3D7_03_v3	306147	306217
Pf3D7_03_v3	315038	315097
Pf3D7_03_v3	318905	319416
Pf3D7_03_v3	346028	346483
Pf3D7_03_v3	354523	354952
Pf3D7_03_v3	363925	363977
Pf3D7_03_v3	379158	379230
Pf3D7_03_v3	389829	390704
Pf3D7_03_v3	391767	392629
Pf3D7_03_v3	398366	398426
Pf3D7_03_v3	403730	403829
Pf3D7_03_v3	407975	408317
Pf3D7_03_v3	409831	410146
Pf3D7_03_v3	422445	422614
Pf3D7_03_v3	423588	423936
Pf3D7_03_v3	428419	428931
Pf3D7_03_v3	429493	430023
Pf3D7_03_v3	430241	430559
Pf3D7_03_v3	443665	443783
Pf3D7_03_v3	449981	450293
Pf3D7_03_v3	482480	482567
Pf3D7_03_v3	483083	483450
Pf3D7_03_v3	493395	493551
Pf3D7_03_v3	493926	494346
Pf3D7_03_v3	494936	495697
Pf3D7_03_v3	518973	519234
Pf3D7_03_v3	519624	520409
Pf3D7_03_v3	529713	530587
Pf3D7_03_v3	541885	541942
Pf3D7_03_v3	549344	550111
Pf3D7_03_v3	552032	552174
Pf3D7_03_v3	579613	579672
Pf3D7_03_v3	589987	590652
Pf3D7_03_v3	604571	604949
Pf3D7_03_v3	612814	612873
Pf3D7_03_v3	613197	613308
Pf3D7_03_v3	646103	646423
Pf3D7_03_v3	649013	649467
Pf3D7_03_v3	654281	655049
Pf3D7_03_v3	669849	670401
Pf3D7_03_v3	675263	675660
Pf3D7_03_v3	686308	686589
Pf3D7_03_v3	690174	690255
Pf3D7_03_v3	692495	692904
Pf3D7_03_v3	725555	725854
Pf3D7_03_v3	739812	739906
Pf3D7_03_v3	744822	744961
Pf3D7_03_v3	753681	754883
Pf3D7_03_v3	755136	755764
Pf3D7_03_v3	784450	784598
Pf3D7_03_v3	786189	786268
Pf3D7_03_v3	788231	788811
Pf3D7_03_v3	795884	796170
Pf3D7_03_v3	797123	797198
Pf3D7_03_v3	800995	801059
Pf3D7_03_v3	803954	804021
Pf3D7_03_v3	813220	813363
Pf3D7_03_v3	851000	851093
Pf3D7_03_v3	872203	872296
Pf3D7_03_v3	884567	884917
Pf3D7_03_v3	909423	909771
Pf3D7_03_v3	916841	917070
Pf3D7_03_v3	917297	917816
Pf3D7_03_v3	918062	918449
Pf3D7_03_v3	928656	929061
Pf3D7_03_v3	959690	960136
Pf3D7_03_v3	992667	993575
Pf3D7_03_v3	1010479	1010768
Pf3D7_03_v3	1013323	1013419
Pf3D7_03_v3	1030828	1031147
Pf3D7_03_v3	1032904	1033057
Pf3D7_03_v3	1039412	1040169
Pf3D7_03_v3	1040407	1040627
Pf3D7_03_v3	1052949	1054394
Pf3D7_03_v3	1060742	1061345
Pf3D7_03_v3	1061571	1063178
Pf3D7_04_v3	10	66
Pf3D7_04_v3	8836	9550
Pf3D7_04_v3	25454	25741
Pf3D7_04_v3	26633	27397
Pf3D7_04_v3	35255	35362
Pf3D7_04_v3	36322	36391
Pf3D7_04_v3	37535	37597
Pf3D7_04_v3	38855	38988
Pf3D7_04_v3	40020	40084
Pf3D7_04_v3	45608	45698
Pf3D7_04_v3	82486	82608
Pf3D7_04_v3	85730	85791
Pf3D7_04_v3	86491	86573
Pf3D7_04_v3	90104	90162
Pf3D7_04_v3	92714	93471
Pf3D7_04_v3	101431	102039
Pf3D7_04_v3	105212	105275
Pf3D7_04_v3	115412	115667
Pf3D7_04_v3	123706	124137
Pf3D7_04_v3	127142	127759
Pf3D7_04_v3	159343	160052
Pf3D7_04_v3	175493	176122
Pf3D7_04_v3	179535	180222
Pf3D7_04_v3	184153	184660
Pf3D7_04_v3	212748	212856
Pf3D7_04_v3	213746	213816
Pf3D7_04_v3	220093	220400
Pf3D7_04_v3	236079	236140
Pf3D7_04_v3	241654	242190
Pf3D7_04_v3	253166	253600
Pf3D7_04_v3	255541	256113
Pf3D7_04_v3	265609	265734
Pf3D7_04_v3	267308	268300
Pf3D7_04_v3	276076	276184
Pf3D7_04_v3	286191	286555
Pf3D7_04_v3	291871	291980
Pf3D7_04_v3	300746	300885
Pf3D7_04_v3	317602	318021
Pf3D7_04_v3	322272	322518
Pf3D7_04_v3	329220	329625
Pf3D7_04_v3	336051	336448
Pf3D7_04_v3	339946	340228
Pf3D7_04_v3	355590	356046
Pf3D7_04_v3	364464	364934
Pf3D7_04_v3	381462	381905
Pf3D7_04_v3	384952	385006
Pf3D7_04_v3	392124	392294
Pf3D7_04_v3	394205	394589
Pf3D7_04_v3	399819	400277
Pf3D7_04_v3	402163	402522
Pf3D7_04_v3	422113	422372
Pf3D7_04_v3	425040	425718
Pf3D7_04_v3	436391	437764
Pf3D7_04_v3	442493	443046
Pf3D7_04_v3	452195	453001
Pf3D7_04_v3	470953	471469
Pf3D7_04_v3	471781	471854
Pf3D7_04_v3	479397	480131
Pf3D7_04_v3	482679	483021
Pf3D7_04_v3	483274	483914
Pf3D7_04_v3	486843	487148
Pf3D7_04_v3	487831	487959
Pf3D7_04_v3	493076	493360
Pf3D7_04_v3	499657	500020
Pf3D7_04_v3	502080	502135
Pf3D7_04_v3	538560	539124
Pf3D7_04_v3	546014	546088
Pf3D7_04_v3	548429	548488
Pf3D7_04_v3	554119	554175
Pf3D7_04_v3	561576	561662
Pf3D7_04_v3	603169	603220
Pf3D7_04_v3	604125	604194
Pf3D7_04_v3	614037	614171
Pf3D7_04_v3	615707	616183
Pf3D7_04_v3	620723	620813
Pf3D7_04_v3	623769	624504
Pf3D7_04_v3	639742	640170
Pf3D7_04_v3	652752	652806
Pf3D7_04_v3	659121	659189
Pf3D7_04_v3	669592	669672
Pf3D7_04_v3	677500	677687
Pf3D7_04_v3	693889	694305
Pf3D7_04_v3	697968	698408
Pf3D7_04_v3	709508	710133
Pf3D7_04_v3	748175	748503
Pf3D7_04_v3	776424	776502
Pf3D7_04_v3	781223	781404
Pf3D7_04_v3	787301	787384
Pf3D7_04_v3	792253	792596
Pf3D7_04_v3	808716	808813
Pf3D7_04_v3	813463	813802
Pf3D7_04_v3	822033	822170
Pf3D7_04_v3	837089	837233
Pf3D7_04_v3	839211	839961
Pf3D7_04_v3	864992	865364
Pf3D7_04_v3	896790	897436
Pf3D7_04_v3	902787	902838
Pf3D7_04_v3	907572	908315
Pf3D7_04_v3	910913	911782
Pf3D7_04_v3	921888	922236
Pf3D7_04_v3	924641	925093
Pf3D7_04_v3	925466	926428
Pf3D7_04_v3	938802	939051
Pf3D7_04_v3	948402	948473
Pf3D7_04_v3	957982	958036
Pf3D7_04_v3	960277	960363
Pf3D7_04_v3	976797	976917
Pf3D7_04_v3	982615	982755
Pf3D7_04_v3	1002163	1002217
Pf3D7_04_v3	1026978	1027293
Pf3D7_04_v3	1029858	1030159
Pf3D7_04_v3	1037823	1037895
Pf3D7_04_v3	1063230	1063895
Pf3D7_04_v3	1065407	1065627
Pf3D7_04_v3	1071551	1071781
Pf3D7_04_v3	1076441	1076803
Pf3D7_04_v3	1081300	1082004
Pf3D7_04_v3	1085961	1087059
Pf3D7_04_v3	1094308	1094394
Pf3D7_04_v3	1096865	1097104
Pf3D7_04_v3	1104435	1104560
Pf3D7_04_v3	1113378	1114051
Pf3D7_04_v3	1133342	1133706
Pf3D7_04_v3	1144360	1144685
Pf3D7_04_v3	1156343	1156445
Pf3D7_04_v3	1167663	1167715
Pf3D7_04_v3	1173059	1173121
Pf3D7_04_v3	1181379	1182307
Pf3D7_04_v3	1188494	1189115
Pf3D7_04_v3	1190961	1191457
Pf3D7_04_v3	1197460	1198316
Pf3D7_04_v3	1200429	1200480
Pf3D7_05_v3	1847	1935
Pf3D7_05_v3	2320	2396
Pf3D7_05_v3	18798	19527
Pf3D7_05_v3	26295	26367
Pf3D7_05_v3	27148	27208
Pf3D7_05_v3	28397	28514
Pf3D7_05_v3	33980	34048
Pf3D7_05_v3	56692	56785
Pf3D7_05_v3	58764	59126
Pf3D7_05_v3	69838	70192
Pf3D7_05_v3	74998	75093
Pf3D7_05_v3	85074	85150
Pf3D7_05_v3	91785	91926
Pf3D7_05_v3	142878	143100
Pf3D7_05_v3	160968	161044
Pf3D7_05_v3	212103	212501
Pf3D7_05_v3	230740	231605
Pf3D7_05_v3	236300	237550
Pf3D7_05_v3	248281	248526
Pf3D7_05_v3	249854	250096
Pf3D7_05_v3	269929	270668
Pf3D7_05_v3	275437	276324
Pf3D7_05_v3	280949	281851
Pf3D7_05_v3	298495	298559
Pf3D7_05_v3	309199	309509
Pf3D7_05_v3	310260	310610
Pf3D7_05_v3	323484	323601
Pf3D7_05_v3	324125	324845
Pf3D7_05_v3	325981	326705
Pf3D7_05_v3	335047	335233
Pf3D7_05_v3	345817	345870
Pf3D7_05_v3	352246	352359
Pf3D7_05_v3	354648	354945
Pf3D7_05_v3	356625	356861
Pf3D7_05_v3	368168	368466
Pf3D7_05_v3	369093	369688
Pf3D7_05_v3	372950	373486
Pf3D7_05_v3	393190	393505
Pf3D7_05_v3	395832	396759
Pf3D7_05_v3	404611	405620
Pf3D7_05_v3	419458	419510
Pf3D7_05_v3	440814	441444
Pf3D7_05_v3	446353	446839
Pf3D7_05_v3	447106	448394
Pf3D7_05_v3	459364	460339
Pf3D7_05_v3	462569	463095
Pf3D7_05_v3	467657	468073
Pf3D7_05_v3	481537	482462
Pf3D7_05_v3	487026	487915
Pf3D7_05_v3	491045	491633
Pf3D7_05_v3	521745	522596
Pf3D7_05_v3	536174	536584
Pf3D7_05_v3	553223	553325
Pf3D7_05_v3	557210	557675
Pf3D7_05_v3	569813	569871
Pf3D7_05_v3	574973	575076
Pf3D7_05_v3	581303	582017
Pf3D7_05_v3	589208	589292
Pf3D7_05_v3	598299	598541
Pf3D7_05_v3	601886	601945
Pf3D7_05_v3	611634	612104
Pf3D7_05_v3	614317	614703
Pf3D7_05_v3	621489	621771
Pf3D7_05_v3	622076	622200
Pf3D7_05_v3	622872	623232
Pf3D7_05_v3	630268	630655
Pf3D7_05_v3	635220	635368
Pf3D7_05_v3	642791	643090
Pf3D7_05_v3	680815	680879
Pf3D7_05_v3	696363	696897
Pf3D7_05_v3	715842	716179
Pf3D7_05_v3	724776	725005
Pf3D7_05_v3	725289	725693
Pf3D7_05_v3	732512	732797
Pf3D7_05_v3	736123	736384
Pf3D7_05_v3	743257	743327
Pf3D7_05_v3	769568	770021
Pf3D7_05_v3	771010	771445
Pf3D7_05_v3	796606	796777
Pf3D7_05_v3	802058	802313
Pf3D7_05_v3	807500	808128
Pf3D7_05_v3	820807	820871
Pf3D7_05_v3	829535	829796
Pf3D7_05_v3	882380	882622
Pf3D7_05_v3	891478	892263
Pf3D7_05_v3	909119	909340
Pf3D7_05_v3	941464	941600
Pf3D7_05_v3	952828	953421
Pf3D7_05_v3	974215	975533
Pf3D7_05_v3	998981	999176
Pf3D7_05_v3	1022180	1022264
Pf3D7_05_v3	1028704	1028885
Pf3D7_05_v3	1071263	1071347
Pf3D7_05_v3	1072090	1072169
Pf3D7_05_v3	1119382	1119531
Pf3D7_05_v3	1121432	1121760
Pf3D7_05_v3	1133621	1133722
Pf3D7_05_v3	1136067	1136458
Pf3D7_05_v3	1178318	1178711
Pf3D7_05_v3	1196425	1196559
Pf3D7_05_v3	1224602	1224937
Pf3D7_05_v3	1229125	1229201
Pf3D7_05_v3	1236146	1236532
Pf3D7_05_v3	1242803	1243185
Pf3D7_05_v3	1251980	1252417
Pf3D7_05_v3	1257895	1258005
Pf3D7_05_v3	1262349	1262449
Pf3D7_05_v3	1292058	1292141
Pf3D7_05_v3	1296107	1296160
Pf3D7_05_v3	1301265	1301760
Pf3D7_05_v3	1309801	1309887
Pf3D7_05_v3	1312827	1312905
Pf3D7_05_v3	1322328	1322535
Pf3D7_05_v3	1326574	1326629
Pf3D7_05_v3	1329869	1329990
Pf3D7_05_v3	1330571	1330705
Pf3D7_05_v3	1333487	1333612
Pf3D7_06_v3	1402	1474
Pf3D7_06_v3	12742	12840
Pf3D7_06_v3	16059	16126
Pf3D7_06_v3	18674	18895
Pf3D7_06_v3	26748	26824
Pf3D7_06_v3	29544	29631
Pf3D7_06_v3	30805	30954
Pf3D7_06_v3	32889	32959
Pf3D7_06_v3	38762	39557
Pf3D7_06_v3	42658	42839
Pf3D7_06_v3	44666	45116
Pf3D7_06_v3	66945	66997
Pf3D7_06_v3	78625	78875
Pf3D7_06_v3	86476	86838
Pf3D7_06_v3	93082	93210
Pf3D7_06_v3	94938	95070
Pf3D7_06_v3	102315	102605
Pf3D7_06_v3	103067	103437
Pf3D7_06_v3	103810	104245
Pf3D7_06_v3	105920	106534
Pf3D7_06_v3	135445	136262
Pf3D7_06_v3	139318	140515
Pf3D7_06_v3	145291	145716
Pf3D7_06_v3	157740	158051
Pf3D7_06_v3	172540	173137
Pf3D7_06_v3	176629	177106
Pf3D7_06_v3	188974	189385
Pf3D7_06_v3	191400	191907
Pf3D7_06_v3	194133	194678
Pf3D7_06_v3	195329	195384
Pf3D7_06_v3	212382	212773
Pf3D7_06_v3	217816	217924
Pf3D7_06_v3	228976	229253
Pf3D7_06_v3	259526	259841
Pf3D7_06_v3	274058	274818
Pf3D7_06_v3	275199	276136
Pf3D7_06_v3	282057	282235
Pf3D7_06_v3	283172	283234
Pf3D7_06_v3	288458	289106
Pf3D7_06_v3	294410	294528
Pf3D7_06_v3	324948	325029
Pf3D7_06_v3	331143	331574
Pf3D7_06_v3	334539	334877
Pf3D7_06_v3	339853	340986
Pf3D7_06_v3	358409	358482
Pf3D7_06_v3	374584	375011
Pf3D7_06_v3	377264	378588
Pf3D7_06_v3	380186	380606
Pf3D7_06_v3	400653	400730
Pf3D7_06_v3	414879	415654
Pf3D7_06_v3	419244	419365
Pf3D7_06_v3	421493	421958
Pf3D7_06_v3	431120	431194
Pf3D7_06_v3	433752	434116
Pf3D7_06_v3	435007	435182
Pf3D7_06_v3	444760	445136
Pf3D7_06_v3	470898	471198
Pf3D7_06_v3	472794	473001
Pf3D7_06_v3	473794	474062
Pf3D7_06_v3	482735	483846
Pf3D7_06_v3	485660	485717
Pf3D7_06_v3	486692	487007
Pf3D7_06_v3	492561	492801
Pf3D7_06_v3	493623	493820
Pf3D7_06_v3	499352	499414
Pf3D7_06_v3	515712	516619
Pf3D7_06_v3	524432	525006
Pf3D7_06_v3	526728	527064
Pf3D7_06_v3	555297	555633
Pf3D7_06_v3	556603	557203
Pf3D7_06_v3	560636	560688
Pf3D7_06_v3	575668	576025
Pf3D7_06_v3	581785	582085
Pf3D7_06_v3	585345	585813
Pf3D7_06_v3	587069	587465
Pf3D7_06_v3	598346	598784
Pf3D7_06_v3	599503	599599
Pf3D7_06_v3	613330	613429
Pf3D7_06_v3	624189	624262
Pf3D7_06_v3	632942	633560
Pf3D7_06_v3	634433	635363
Pf3D7_06_v3	644089	644434
Pf3D7_06_v3	648202	648495
Pf3D7_06_v3	666302	666368
Pf3D7_06_v3	687478	687542
Pf3D7_06_v3	696016	696175
Pf3D7_06_v3	717646	717957
Pf3D7_06_v3	724064	724142
Pf3D7_06_v3	725069	725220
Pf3D7_06_v3	735911	736353
Pf3D7_06_v3	748410	748808
Pf3D7_06_v3	754361	754813
Pf3D7_06_v3	758663	758947
Pf3D7_06_v3	764746	764853
Pf3D7_06_v3	800831	801355
Pf3D7_06_v3	810598	811160
Pf3D7_06_v3	866481	866555
Pf3D7_06_v3	903884	904896
Pf3D7_06_v3	905572	905682
Pf3D7_06_v3	912563	912957
Pf3D7_06_v3	921303	921700
Pf3D7_06_v3	963797	964245
Pf3D7_06_v3	964510	965040
Pf3D7_06_v3	966986	967743
Pf3D7_06_v3	968828	969355
Pf3D7_06_v3	977206	977320
Pf3D7_06_v3	977956	978024
Pf3D7_06_v3	999601	999749
Pf3D7_06_v3	1062206	1062283
Pf3D7_06_v3	1079507	1079559
Pf3D7_06_v3	1090993	1091702
Pf3D7_06_v3	1097301	1097790
Pf3D7_06_v3	1101821	1102157
Pf3D7_06_v3	1115822	1115888
Pf3D7_06_v3	1124137	1124206
Pf3D7_06_v3	1144085	1144266
Pf3D7_06_v3	1149628	1149936
Pf3D7_06_v3	1162400	1162679
Pf3D7_06_v3	1166232	1166375
Pf3D7_06_v3	1167862	1167949
Pf3D7_06_v3	1212056	1212278
Pf3D7_06_v3	1215391	1215791
Pf3D7_06_v3	1234399	1234478
Pf3D7_06_v3	1266730	1266793
Pf3D7_06_v3	1291435	1292547
Pf3D7_06_v3	1299117	1299189
Pf3D7_06_v3	1321425	1321841
Pf3D7_06_v3	1351985	1352070
Pf3D7_06_v3	1353999	1354057
Pf3D7_06_v3	1355378	1355464
Pf3D7_06_v3	1356018	1356081
Pf3D7_06_v3	1374709	1374774
Pf3D7_06_v3	1377394	1377447
Pf3D7_06_v3	1383810	1384436
Pf3D7_06_v3	1384691	1384811
Pf3D7_06_v3	1396351	1396674
Pf3D7_07_v3	213	269
Pf3D7_07_v3	2505	3169
Pf3D7_07_v3	9235	10380
Pf3D7_07_v3	17989	18843
Pf3D7_07_v3	25846	25897
Pf3D7_07_v3	26790	26856
Pf3D7_07_v3	28075	28128
Pf3D7_07_v3	30365	30434
Pf3D7_07_v3	41135	41248
Pf3D7_07_v3	53509	53582
Pf3D7_07_v3	56441	56498
Pf3D7_07_v3	65791	66106
Pf3D7_07_v3	68321	68734
Pf3D7_07_v3	85506	85563
Pf3D7_07_v3	89835	89886
Pf3D7_07_v3	90775	90836
Pf3D7_07_v3	91923	93018
Pf3D7_07_v3	97116	97869
Pf3D7_07_v3	105016	105428
Pf3D7_07_v3	109929	110295
Pf3D7_07_v3	123776	123892
Pf3D7_07_v3	140361	140433
Pf3D7_07_v3	146719	147049
Pf3D7_07_v3	183230	183565
Pf3D7_07_v3	192829	193046
Pf3D7_07_v3	227159	227455
Pf3D7_07_v3	228472	228751
Pf3D7_07_v3	241904	242148
Pf3D7_07_v3	244072	244515
Pf3D7_07_v3	252482	252842
Pf3D7_07_v3	262804	263041
Pf3D7_07_v3	264000	264450
Pf3D7_07_v3	275858	276394
Pf3D7_07_v3	282483	283114
Pf3D7_07_v3	325331	325488
Pf3D7_07_v3	330161	330584
Pf3D7_07_v3	339258	339357
Pf3D7_07_v3	341139	341309
Pf3D7_07_v3	344495	344717
Pf3D7_07_v3	345006	345853
Pf3D7_07_v3	367630	367797
Pf3D7_07_v3	387925	388190
Pf3D7_07_v3	389509	390064
Pf3D7_07_v3	397654	398093
Pf3D7_07_v3	399370	399661
Pf3D7_07_v3	409773	409935
Pf3D7_07_v3	420707	421202
Pf3D7_07_v3	435033	435565
Pf3D7_07_v3	438609	438664
Pf3D7_07_v3	440930	441416
Pf3D7_07_v3	468040	468421
Pf3D7_07_v3	488529	488685
Pf3D7_07_v3	489308	489442
Pf3D7_07_v3	501382	501717
Pf3D7_07_v3	505265	506711
Pf3D7_07_v3	507024	507272
Pf3D7_07_v3	514099	514150
Pf3D7_07_v3	552228	552280
Pf3D7_07_v3	568838	568904
Pf3D7_07_v3	643095	643449
Pf3D7_07_v3	652552	653007
Pf3D7_07_v3	659016	659625
Pf3D7_07_v3	703786	704110
Pf3D7_07_v3	708658	709100
Pf3D7_07_v3	713288	714024
Pf3D7_07_v3	717348	718099
Pf3D7_07_v3	732117	732202
Pf3D7_07_v3	737293	737369
Pf3D7_07_v3	752655	752739
Pf3D7_07_v3	756905	757057
Pf3D7_07_v3	757600	757698
Pf3D7_07_v3	765589	765856
Pf3D7_07_v3	771325	771884
Pf3D7_07_v3	801042	801497
Pf3D7_07_v3	807948	808638
Pf3D7_07_v3	812340	814357
Pf3D7_07_v3	816643	816775
Pf3D7_07_v3	817489	817968
Pf3D7_07_v3	828981	829313
Pf3D7_07_v3	846012	846070
Pf3D7_07_v3	846589	846642
Pf3D7_07_v3	852142	852509
Pf3D7_07_v3	855193	855604
Pf3D7_07_v3	858833	859144
Pf3D7_07_v3	871553	872084
Pf3D7_07_v3	873443	873815
Pf3D7_07_v3	893731	894591
Pf3D7_07_v3	910095	910231
Pf3D7_07_v3	913607	913829
Pf3D7_07_v3	946487	946826
Pf3D7_07_v3	950387	950864
Pf3D7_07_v3	955051	955262
Pf3D7_07_v3	976583	976637
Pf3D7_07_v3	979472	979773
Pf3D7_07_v3	980315	980512
Pf3D7_07_v3	981156	981648
Pf3D7_07_v3	995014	995355
Pf3D7_07_v3	1013684	1013753
Pf3D7_07_v3	1019385	1019642
Pf3D7_07_v3	1037823	1038079
Pf3D7_07_v3	1062365	1062524
Pf3D7_07_v3	1062845	1062913
Pf3D7_07_v3	1078181	1078697
Pf3D7_07_v3	1083779	1083929
Pf3D7_07_v3	1085878	1085932
Pf3D7_07_v3	1086238	1086519
Pf3D7_07_v3	1093626	1094139
Pf3D7_07_v3	1095299	1095742
Pf3D7_07_v3	1100437	1100491
Pf3D7_07_v3	1102117	1102251
Pf3D7_07_v3	1102658	1102719
Pf3D7_07_v3	1104247	1104631
Pf3D7_07_v3	1107429	1108095
Pf3D7_07_v3	1134567	1134648
Pf3D7_07_v3	1143358	1143814
Pf3D7_07_v3	1146566	1147081
Pf3D7_07_v3	1149164	1149259
Pf3D7_07_v3	1150742	1151045
Pf3D7_07_v3	1156834	1157089
Pf3D7_07_v3	1162968	1163698
Pf3D7_07_v3	1171817	1172263
Pf3D7_07_v3	1191255	1191988
Pf3D7_07_v3	1227664	1228311
Pf3D7_07_v3	1241231	1241363
Pf3D7_07_v3	1257491	1257559
Pf3D7_07_v3	1299659	1300204
Pf3D7_07_v3	1300831	1300908
Pf3D7_07_v3	1309616	1310109
Pf3D7_07_v3	1310452	1310726
Pf3D7_07_v3	1325670	1325751
Pf3D7_07_v3	1331646	1331889
Pf3D7_07_v3	1341628	1341739
Pf3D7_07_v3	1354559	1355225
Pf3D7_07_v3	1362239	1362325
Pf3D7_07_v3	1368428	1369159
Pf3D7_07_v3	1380067	1380150
Pf3D7_07_v3	1382664	1382718
Pf3D7_07_v3	1392031	1392086
Pf3D7_07_v3	1397315	1397370
Pf3D7_07_v3	1402678	1402730
Pf3D7_07_v3	1403536	1403591
Pf3D7_07_v3	1427586	1428318
Pf3D7_07_v3	1435623	1435926
Pf3D7_07_v3	1436312	1436708
Pf3D7_07_v3	1443685	1444375
Pf3D7_08_v3	4	73
Pf3D7_08_v3	5530	5817
Pf3D7_08_v3	10536	10826
Pf3D7_08_v3	11830	11931
Pf3D7_08_v3	19223	20081
Pf3D7_08_v3	26346	26402
Pf3D7_08_v3	27292	27383
Pf3D7_08_v3	28477	28626
Pf3D7_08_v3	29763	29829
Pf3D7_08_v3	30785	30920
Pf3D7_08_v3	31617	31672
Pf3D7_08_v3	70072	70224
Pf3D7_08_v3	84559	84639
Pf3D7_08_v3	93081	93464
Pf3D7_08_v3	94539	95479
Pf3D7_08_v3	97123	97592
Pf3D7_08_v3	98125	98754
Pf3D7_08_v3	101993	102050
Pf3D7_08_v3	102713	102784
Pf3D7_08_v3	107542	108166
Pf3D7_08_v3	114695	115174
Pf3D7_08_v3	119902	121219
Pf3D7_08_v3	129095	129148
Pf3D7_08_v3	136882	137433
Pf3D7_08_v3	137992	138486
Pf3D7_08_v3	149555	150244
Pf3D7_08_v3	154352	154765
Pf3D7_08_v3	158701	158944
Pf3D7_08_v3	166068	166201
Pf3D7_08_v3	169591	170199
Pf3D7_08_v3	181685	181850
Pf3D7_08_v3	185491	185572
Pf3D7_08_v3	186955	187241
Pf3D7_08_v3	192424	192476
Pf3D7_08_v3	193787	194064
Pf3D7_08_v3	201452	201666
Pf3D7_08_v3	233449	233721
Pf3D7_08_v3	250977	251542
Pf3D7_08_v3	264447	264754
Pf3D7_08_v3	265365	265432
Pf3D7_08_v3	265764	265857
Pf3D7_08_v3	274187	274447
Pf3D7_08_v3	276809	277355
Pf3D7_08_v3	280640	281119
Pf3D7_08_v3	286994	287063
Pf3D7_08_v3	293824	295092
Pf3D7_08_v3	295762	296435
Pf3D7_08_v3	302245	302645
Pf3D7_08_v3	312333	312952
Pf3D7_08_v3	343132	343321
Pf3D7_08_v3	347043	347299
Pf3D7_08_v3	350747	351096
Pf3D7_08_v3	366157	366328
Pf3D7_08_v3	379143	379430
Pf3D7_08_v3	382504	382866
Pf3D7_08_v3	390656	390886
Pf3D7_08_v3	396560	396945
Pf3D7_08_v3	397167	397413
Pf3D7_08_v3	403118	403180
Pf3D7_08_v3	447879	447963
Pf3D7_08_v3	464427	464535
Pf3D7_08_v3	542885	543248
Pf3D7_08_v3	568448	568530
Pf3D7_08_v3	568892	569917
Pf3D7_08_v3	623279	623412
Pf3D7_08_v3	644115	644472
Pf3D7_08_v3	644753	644832
Pf3D7_08_v3	647450	648105
Pf3D7_08_v3	660347	660814
Pf3D7_08_v3	661077	661193
Pf3D7_08_v3	672612	672977
Pf3D7_08_v3	676319	676376
Pf3D7_08_v3	677335	677400
Pf3D7_08_v3	681443	681752
Pf3D7_08_v3	696211	696823
Pf3D7_08_v3	737925	738163
Pf3D7_08_v3	739216	739607
Pf3D7_08_v3	743532	743630
Pf3D7_08_v3	808635	809198
Pf3D7_08_v3	821413	822345
Pf3D7_08_v3	824830	826031
Pf3D7_08_v3	836140	836497
Pf3D7_08_v3	880268	880356
Pf3D7_08_v3	901424	901740
Pf3D7_08_v3	935557	935609
Pf3D7_08_v3	980156	980256
Pf3D7_08_v3	1010671	1010739
Pf3D7_08_v3	1013918	1014175
Pf3D7_08_v3	1022616	1023474
Pf3D7_08_v3	1049878	1050109
Pf3D7_08_v3	1051063	1051556
Pf3D7_08_v3	1060399	1060886
Pf3D7_08_v3	1080217	1080610
Pf3D7_08_v3	1088990	1089261
Pf3D7_08_v3	1089796	1090776
Pf3D7_08_v3	1099508	1099925
Pf3D7_08_v3	1109549	1110229
Pf3D7_08_v3	1143034	1143214
Pf3D7_08_v3	1146494	1147020
Pf3D7_08_v3	1169250	1169323
Pf3D7_08_v3	1199864	1200666
Pf3D7_08_v3	1202426	1203507
Pf3D7_08_v3	1204589	1205106
Pf3D7_08_v3	1216352	1216847
Pf3D7_08_v3	1224214	1224499
Pf3D7_08_v3	1229880	1230437
Pf3D7_08_v3	1237474	1238087
Pf3D7_08_v3	1284647	1285001
Pf3D7_08_v3	1287761	1288082
Pf3D7_08_v3	1290646	1291245
Pf3D7_08_v3	1303764	1304768
Pf3D7_08_v3	1307365	1307764
Pf3D7_08_v3	1325364	1325769
Pf3D7_08_v3	1336161	1336283
Pf3D7_08_v3	1363487	1363570
Pf3D7_08_v3	1383416	1384132
Pf3D7_08_v3	1392529	1393038
Pf3D7_08_v3	1403382	1403464
Pf3D7_08_v3	1405828	1405891
Pf3D7_08_v3	1415206	1415285
Pf3D7_08_v3	1420801	1420900
Pf3D7_08_v3	1435831	1435923
Pf3D7_08_v3	1437107	1437182
Pf3D7_08_v3	1437949	1438010
Pf3D7_08_v3	1444720	1445647
Pf3D7_08_v3	1461528	1461887
Pf3D7_08_v3	1463080	1463827
Pf3D7_08_v3	1468310	1470435
Pf3D7_09_v3	4924	5340
Pf3D7_09_v3	8574	11530
Pf3D7_09_v3	17834	18950
Pf3D7_09_v3	27663	27848
Pf3D7_09_v3	29749	29827
Pf3D7_09_v3	46852	46945
Pf3D7_09_v3	78031	78099
Pf3D7_09_v3	82037	82339
Pf3D7_09_v3	85108	85430
Pf3D7_09_v3	98526	98903
Pf3D7_09_v3	99194	99622
Pf3D7_09_v3	106770	107181
Pf3D7_09_v3	123492	123570
Pf3D7_09_v3	124260	124312
Pf3D7_09_v3	129344	129656
Pf3D7_09_v3	141702	141970
Pf3D7_09_v3	147445	147681
Pf3D7_09_v3	163007	164010
Pf3D7_09_v3	191960	192902
Pf3D7_09_v3	240491	240548
Pf3D7_09_v3	245268	245682
Pf3D7_09_v3	251502	251766
Pf3D7_09_v3	252419	253033
Pf3D7_09_v3	270938	271300
Pf3D7_09_v3	273116	273197
Pf3D7_09_v3	273848	273941
Pf3D7_09_v3	318744	319543
Pf3D7_09_v3	322627	323196
Pf3D7_09_v3	336304	336634
Pf3D7_09_v3	352903	353512
Pf3D7_09_v3	361356	361450
Pf3D7_09_v3	367892	368247
Pf3D7_09_v3	370781	371412
Pf3D7_09_v3	399542	399641
Pf3D7_09_v3	442558	442649
Pf3D7_09_v3	472262	472628
Pf3D7_09_v3	479377	479479
Pf3D7_09_v3	492077	492470
Pf3D7_09_v3	494368	494490
Pf3D7_09_v3	504448	504828
Pf3D7_09_v3	505357	505746
Pf3D7_09_v3	507601	507927
Pf3D7_09_v3	538321	538904
Pf3D7_09_v3	550364	550624
Pf3D7_09_v3	575744	575937
Pf3D7_09_v3	590447	591210
Pf3D7_09_v3	601176	601533
Pf3D7_09_v3	630707	631264
Pf3D7_09_v3	631675	631730
Pf3D7_09_v3	632250	632341
Pf3D7_09_v3	637213	637464
Pf3D7_09_v3	661581	661853
Pf3D7_09_v3	677679	678329
Pf3D7_09_v3	684680	684968
Pf3D7_09_v3	696870	697856
Pf3D7_09_v3	728167	728474
Pf3D7_09_v3	731471	731689
Pf3D7_09_v3	766528	766725
Pf3D7_09_v3	772705	773815
Pf3D7_09_v3	779701	780068
Pf3D7_09_v3	781511	782027
Pf3D7_09_v3	787648	787714
Pf3D7_09_v3	793837	794100
Pf3D7_09_v3	828324	828907
Pf3D7_09_v3	850445	850938
Pf3D7_09_v3	888816	889271
Pf3D7_09_v3	983963	984197
Pf3D7_09_v3	984960	985715
Pf3D7_09_v3	1008111	1008549
Pf3D7_09_v3	1035659	1036308
Pf3D7_09_v3	1114479	1114697
Pf3D7_09_v3	1115932	1115990
Pf3D7_09_v3	1138057	1138115
Pf3D7_09_v3	1156396	1156709
Pf3D7_09_v3	1157212	1157469
Pf3D7_09_v3	1158074	1158442
Pf3D7_09_v3	1173245	1173403
Pf3D7_09_v3	1178700	1178759
Pf3D7_09_v3	1189698	1190039
Pf3D7_09_v3	1201839	1201905
Pf3D7_09_v3	1203173	1203289
Pf3D7_09_v3	1204808	1204927
Pf3D7_09_v3	1227209	1227723
Pf3D7_09_v3	1228232	1228357
Pf3D7_09_v3	1235123	1235828
Pf3D7_09_v3	1236722	1237221
Pf3D7_09_v3	1238036	1238677
Pf3D7_09_v3	1238963	1239202
Pf3D7_09_v3	1245604	1245873
Pf3D7_09_v3	1248888	1250484
Pf3D7_09_v3	1250994	1251330
Pf3D7_09_v3	1255320	1255786
Pf3D7_09_v3	1256162	1256220
Pf3D7_09_v3	1261147	1261827
Pf3D7_09_v3	1271231	1272150
Pf3D7_09_v3	1283215	1283469
Pf3D7_09_v3	1289376	1289431
Pf3D7_09_v3	1312103	1312897
Pf3D7_09_v3	1316288	1317228
Pf3D7_09_v3	1343367	1343440
Pf3D7_09_v3	1351010	1351369
Pf3D7_09_v3	1358751	1359183
Pf3D7_09_v3	1363549	1363787
Pf3D7_09_v3	1370756	1371177
Pf3D7_09_v3	1401693	1401808
Pf3D7_09_v3	1406215	1406950
Pf3D7_09_v3	1430673	1431120
Pf3D7_09_v3	1433404	1433775
Pf3D7_09_v3	1436719	1436776
Pf3D7_09_v3	1437477	1437553
Pf3D7_09_v3	1441169	1441572
Pf3D7_09_v3	1458938	1459009
Pf3D7_09_v3	1462849	1462907
Pf3D7_09_v3	1489016	1489083
Pf3D7_09_v3	1497888	1497947
Pf3D7_09_v3	1503377	1503433
Pf3D7_09_v3	1504714	1505554
Pf3D7_09_v3	1506341	1506612
Pf3D7_09_v3	1538726	1539097
Pf3D7_10_v3	26249	27276
Pf3D7_10_v3	33899	34040
Pf3D7_10_v3	45807	45872
Pf3D7_10_v3	58829	58967
Pf3D7_10_v3	68249	68323
Pf3D7_10_v3	74680	75014
Pf3D7_10_v3	81340	81647
Pf3D7_10_v3	96244	96695
Pf3D7_10_v3	103756	104110
Pf3D7_10_v3	108237	108334
Pf3D7_10_v3	168239	168735
Pf3D7_10_v3	176100	176394
Pf3D7_10_v3	179759	179899
Pf3D7_10_v3	193824	194320
Pf3D7_10_v3	199632	200083
Pf3D7_10_v3	200854	201280
Pf3D7_10_v3	201586	201954
Pf3D7_10_v3	268498	268566
Pf3D7_10_v3	272295	272877
Pf3D7_10_v3	274154	274976
Pf3D7_10_v3	278714	279102
Pf3D7_10_v3	303625	303709
Pf3D7_10_v3	304101	304353
Pf3D7_10_v3	316863	317189
Pf3D7_10_v3	324751	325212
Pf3D7_10_v3	347249	347361
Pf3D7_10_v3	348412	348483
Pf3D7_10_v3	357367	357666
Pf3D7_10_v3	366866	367097
Pf3D7_10_v3	369268	369764
Pf3D7_10_v3	376955	377523
Pf3D7_10_v3	381438	381768
Pf3D7_10_v3	381991	382398
Pf3D7_10_v3	387138	388404
Pf3D7_10_v3	406058	406260
Pf3D7_10_v3	408898	409943
Pf3D7_10_v3	416848	417394
Pf3D7_10_v3	420481	420952
Pf3D7_10_v3	441194	441811
Pf3D7_10_v3	449828	450142
Pf3D7_10_v3	455395	455807
Pf3D7_10_v3	480316	480368
Pf3D7_10_v3	528975	529518
Pf3D7_10_v3	543375	543999
Pf3D7_10_v3	546848	546939
Pf3D7_10_v3	563058	563305
Pf3D7_10_v3	568397	569021
Pf3D7_10_v3	574781	575040
Pf3D7_10_v3	582691	582808
Pf3D7_10_v3	586444	586497
Pf3D7_10_v3	596059	596137
Pf3D7_10_v3	627097	627238
Pf3D7_10_v3	675570	675964
Pf3D7_10_v3	695390	695700
Pf3D7_10_v3	695925	696402
Pf3D7_10_v3	729840	729977
Pf3D7_10_v3	731855	732228
Pf3D7_10_v3	737781	738336
Pf3D7_10_v3	739936	740000
Pf3D7_10_v3	740273	740659
Pf3D7_10_v3	740963	741661
Pf3D7_10_v3	776820	777098
Pf3D7_10_v3	802440	802522
Pf3D7_10_v3	832496	832782
Pf3D7_10_v3	871121	871179
Pf3D7_10_v3	906811	907633
Pf3D7_10_v3	908216	908515
Pf3D7_10_v3	922728	923022
Pf3D7_10_v3	933933	934391
Pf3D7_10_v3	939863	939940
Pf3D7_10_v3	950156	950708
Pf3D7_10_v3	956212	957098
Pf3D7_10_v3	997654	998367
Pf3D7_10_v3	998726	999703
Pf3D7_10_v3	1005176	1005374
Pf3D7_10_v3	1015188	1015861
Pf3D7_10_v3	1018455	1018595
Pf3D7_10_v3	1019166	1019225
Pf3D7_10_v3	1030964	1031601
Pf3D7_10_v3	1047287	1047921
Pf3D7_10_v3	1055153	1055257
Pf3D7_10_v3	1104022	1104392
Pf3D7_10_v3	1113424	1113797
Pf3D7_10_v3	1117130	1117270
Pf3D7_10_v3	1168197	1168625
Pf3D7_10_v3	1181053	1181318
Pf3D7_10_v3	1181926	1182437
Pf3D7_10_v3	1208296	1208558
Pf3D7_10_v3	1217385	1217863
Pf3D7_10_v3	1219516	1220095
Pf3D7_10_v3	1246035	1246370
Pf3D7_10_v3	1251230	1251288
Pf3D7_10_v3	1251686	1251760
Pf3D7_10_v3	1253440	1253495
Pf3D7_10_v3	1258265	1258416
Pf3D7_10_v3	1277233	1277793
Pf3D7_10_v3	1288655	1288918
Pf3D7_10_v3	1310342	1310740
Pf3D7_10_v3	1335232	1335344
Pf3D7_10_v3	1344600	1345222
Pf3D7_10_v3	1346837	1347040
Pf3D7_10_v3	1348485	1349046
Pf3D7_10_v3	1349654	1350111
Pf3D7_10_v3	1363518	1364128
Pf3D7_10_v3	1369016	1369093
Pf3D7_10_v3	1402718	1402854
Pf3D7_10_v3	1408233	1408309
Pf3D7_10_v3	1409412	1409479
Pf3D7_10_v3	1410311	1410427
Pf3D7_10_v3	1464239	1464556
Pf3D7_10_v3	1478024	1478081
Pf3D7_10_v3	1489404	1489667
Pf3D7_10_v3	1508099	1508429
Pf3D7_10_v3	1546553	1546982
Pf3D7_10_v3	1547539	1547769
Pf3D7_10_v3	1554923	1555297
Pf3D7_10_v3	1594616	1595007
Pf3D7_10_v3	1609383	1609438
Pf3D7_10_v3	1610365	1610467
Pf3D7_10_v3	1612828	1612926
Pf3D7_10_v3	1642474	1642542
Pf3D7_10_v3	1643607	1643672
Pf3D7_10_v3	1651168	1652181
Pf3D7_10_v3	1661950	1662453
Pf3D7_11_v3	19	127
Pf3D7_11_v3	29370	29433
Pf3D7_11_v3	30290	30382
Pf3D7_11_v3	31474	31540
Pf3D7_11_v3	33911	33990
Pf3D7_11_v3	52424	52502
Pf3D7_11_v3	57207	57298
Pf3D7_11_v3	63298	63354
Pf3D7_11_v3	64705	64807
Pf3D7_11_v3	66641	66737
Pf3D7_11_v3	73230	73308
Pf3D7_11_v3	80379	80705
Pf3D7_11_v3	82950	83290
Pf3D7_11_v3	120816	121010
Pf3D7_11_v3	128822	129130
Pf3D7_11_v3	131636	131949
Pf3D7_11_v3	160178	160270
Pf3D7_11_v3	170694	170877
Pf3D7_11_v3	184150	184208
Pf3D7_11_v3	186454	187246
Pf3D7_11_v3	202903	203641
Pf3D7_11_v3	216311	216654
Pf3D7_11_v3	216942	217253
Pf3D7_11_v3	221847	222110
Pf3D7_11_v3	226106	226427
Pf3D7_11_v3	235707	235764
Pf3D7_11_v3	236257	236357
Pf3D7_11_v3	248856	248921
Pf3D7_11_v3	308872	308956
Pf3D7_11_v3	354119	354235
Pf3D7_11_v3	359471	359524
Pf3D7_11_v3	365622	366055
Pf3D7_11_v3	418160	418217
Pf3D7_11_v3	437250	437511
Pf3D7_11_v3	437944	438168
Pf3D7_11_v3	449950	450136
Pf3D7_11_v3	468333	468443
Pf3D7_11_v3	511163	511699
Pf3D7_11_v3	521127	521856
Pf3D7_11_v3	524474	525539
Pf3D7_11_v3	540659	541043
Pf3D7_11_v3	577220	577372
Pf3D7_11_v3	581283	581438
Pf3D7_11_v3	589789	590153
Pf3D7_11_v3	596301	597154
Pf3D7_11_v3	603349	603445
Pf3D7_11_v3	606125	606237
Pf3D7_11_v3	620151	620234
Pf3D7_11_v3	621286	621339
Pf3D7_11_v3	649164	649504
Pf3D7_11_v3	670670	671199
Pf3D7_11_v3	676871	677118
Pf3D7_11_v3	681064	681422
Pf3D7_11_v3	688837	689477
Pf3D7_11_v3	706790	706918
Pf3D7_11_v3	728414	728869
Pf3D7_11_v3	781581	781643
Pf3D7_11_v3	798184	798750
Pf3D7_11_v3	813828	814186
Pf3D7_11_v3	815603	815938
Pf3D7_11_v3	826058	826639
Pf3D7_11_v3	827723	828194
Pf3D7_11_v3	828556	829289
Pf3D7_11_v3	831061	831372
Pf3D7_11_v3	835954	836123
Pf3D7_11_v3	836568	837349
Pf3D7_11_v3	838451	839386
Pf3D7_11_v3	910743	911260
Pf3D7_11_v3	915528	915610
Pf3D7_11_v3	930710	931272
Pf3D7_11_v3	937382	938105
Pf3D7_11_v3	974912	975515
Pf3D7_11_v3	977420	977724
Pf3D7_11_v3	998438	998539
Pf3D7_11_v3	1006058	1006469
Pf3D7_11_v3	1009682	1009765
Pf3D7_11_v3	1010733	1010826
Pf3D7_11_v3	1016543	1016776
Pf3D7_11_v3	1023778	1024069
Pf3D7_11_v3	1060277	1060722
Pf3D7_11_v3	1101250	1101383
Pf3D7_11_v3	1107858	1108313
Pf3D7_11_v3	1122415	1122683
Pf3D7_11_v3	1132454	1133871
Pf3D7_11_v3	1177088	1177616
Pf3D7_11_v3	1182398	1182638
Pf3D7_11_v3	1198171	1198249
Pf3D7_11_v3	1228275	1228725
Pf3D7_11_v3	1234769	1235320
Pf3D7_11_v3	1248379	1248509
Pf3D7_11_v3	1271255	1271907
Pf3D7_11_v3	1273571	1273908
Pf3D7_11_v3	1290641	1290739
Pf3D7_11_v3	1305087	1305771
Pf3D7_11_v3	1337500	1338269
Pf3D7_11_v3	1352724	1353448
Pf3D7_11_v3	1376360	1376467
Pf3D7_11_v3	1423192	1423412
Pf3D7_11_v3	1459099	1459155
Pf3D7_11_v3	1461277	1461559
Pf3D7_11_v3	1470764	1471038
Pf3D7_11_v3	1498168	1498820
Pf3D7_11_v3	1503741	1504109
Pf3D7_11_v3	1519810	1520295
Pf3D7_11_v3	1530799	1531105
Pf3D7_11_v3	1536771	1536994
Pf3D7_11_v3	1559257	1559533
Pf3D7_11_v3	1606642	1606925
Pf3D7_11_v3	1608043	1608571
Pf3D7_11_v3	1668517	1668604
Pf3D7_11_v3	1683820	1684808
Pf3D7_11_v3	1720209	1720294
Pf3D7_11_v3	1720923	1721016
Pf3D7_11_v3	1722804	1723062
Pf3D7_11_v3	1763155	1763425
Pf3D7_11_v3	1777651	1778009
Pf3D7_11_v3	1785910	1786013
Pf3D7_11_v3	1792653	1792712
Pf3D7_11_v3	1801233	1801798
Pf3D7_11_v3	1803442	1803498
Pf3D7_11_v3	1837528	1837899
Pf3D7_11_v3	1849054	1849591
Pf3D7_11_v3	1866508	1866823
Pf3D7_11_v3	1886720	1886966
Pf3D7_11_v3	1909305	1909362
Pf3D7_11_v3	1922138	1922393
Pf3D7_11_v3	1922982	1923425
Pf3D7_11_v3	1929015	1929574
Pf3D7_11_v3	1932553	1932807
Pf3D7_11_v3	1941713	1942410
Pf3D7_11_v3	1951697	1951824
Pf3D7_11_v3	1973777	1973890
Pf3D7_11_v3	1976794	1976876
Pf3D7_11_v3	1979571	1979734
Pf3D7_11_v3	1983551	1983966
Pf3D7_11_v3	2001542	2001622
Pf3D7_11_v3	2010111	2010897
Pf3D7_11_v3	2016385	2016443
Pf3D7_11_v3	2021741	2021809
Pf3D7_11_v3	2025876	2025930
Pf3D7_11_v3	2033967	2034222
Pf3D7_11_v3	2036927	2037005
Pf3D7_11_v3	2037990	2038210
Pf3D7_12_v3	3	12823
Pf3D7_12_v3	40744	40875
Pf3D7_12_v3	41862	41947
Pf3D7_12_v3	47946	48019
Pf3D7_12_v3	61623	61711
Pf3D7_12_v3	63874	64243
Pf3D7_12_v3	69072	70223
Pf3D7_12_v3	78246	78621
Pf3D7_12_v3	87528	87880
Pf3D7_12_v3	100344	100425
Pf3D7_12_v3	107533	107865
Pf3D7_12_v3	162458	162708
Pf3D7_12_v3	168932	170074
Pf3D7_12_v3	171081	171200
Pf3D7_12_v3	183173	183549
Pf3D7_12_v3	187179	187290
Pf3D7_12_v3	187963	188056
Pf3D7_12_v3	205476	205968
Pf3D7_12_v3	223975	224057
Pf3D7_12_v3	258931	259983
Pf3D7_12_v3	264699	264750
Pf3D7_12_v3	282223	282479
Pf3D7_12_v3	301150	301397
Pf3D7_12_v3	302229	302309
Pf3D7_12_v3	326047	326165
Pf3D7_12_v3	345975	346434
Pf3D7_12_v3	417504	417619
Pf3D7_12_v3	467191	467815
Pf3D7_12_v3	468213	468487
Pf3D7_12_v3	474574	475353
Pf3D7_12_v3	488588	488659
Pf3D7_12_v3	495869	496298
Pf3D7_12_v3	516591	517159
Pf3D7_12_v3	523480	523545
Pf3D7_12_v3	527763	527850
Pf3D7_12_v3	566052	566118
Pf3D7_12_v3	568659	568722
Pf3D7_12_v3	570429	571006
Pf3D7_12_v3	598450	598671
Pf3D7_12_v3	602759	603236
Pf3D7_12_v3	621271	621735
Pf3D7_12_v3	625357	625803
Pf3D7_12_v3	646055	646343
Pf3D7_12_v3	649165	649698
Pf3D7_12_v3	671965	672326
Pf3D7_12_v3	679412	679809
Pf3D7_12_v3	701015	701341
Pf3D7_12_v3	703950	704037
Pf3D7_12_v3	704800	704855
Pf3D7_12_v3	727631	727917
Pf3D7_12_v3	729263	729782
Pf3D7_12_v3	747717	748342
Pf3D7_12_v3	749937	750278
Pf3D7_12_v3	775696	775782
Pf3D7_12_v3	788007	788126
Pf3D7_12_v3	790069	790347
Pf3D7_12_v3	796492	797158
Pf3D7_12_v3	799298	799574
Pf3D7_12_v3	832219	832291
Pf3D7_12_v3	873586	874152
Pf3D7_12_v3	877017	877940
Pf3D7_12_v3	917492	917771
Pf3D7_12_v3	937602	938567
Pf3D7_12_v3	942352	942747
Pf3D7_12_v3	969496	969582
Pf3D7_12_v3	971413	972080
Pf3D7_12_v3	991108	991166
Pf3D7_12_v3	1058083	1058495
Pf3D7_12_v3	1065827	1066662
Pf3D7_12_v3	1083050	1083103
Pf3D7_12_v3	1093810	1094825
Pf3D7_12_v3	1134602	1134823
Pf3D7_12_v3	1153663	1154201
Pf3D7_12_v3	1170254	1170597
Pf3D7_12_v3	1206079	1207069
Pf3D7_12_v3	1212054	1212119
Pf3D7_12_v3	1214699	1214990
Pf3D7_12_v3	1216681	1216815
Pf3D7_12_v3	1243334	1243575
Pf3D7_12_v3	1257263	1258108
Pf3D7_12_v3	1259714	1259765
Pf3D7_12_v3	1264951	1265513
Pf3D7_12_v3	1272727	1273235
Pf3D7_12_v3	1278501	1279320
Pf3D7_12_v3	1285832	1286166
Pf3D7_12_v3	1286593	1288249
Pf3D7_12_v3	1288921	1289219
Pf3D7_12_v3	1295038	1295117
Pf3D7_12_v3	1337971	1338535
Pf3D7_12_v3	1341236	1341291
Pf3D7_12_v3	1343038	1343334
Pf3D7_12_v3	1385814	1385893
Pf3D7_12_v3	1444022	1444520
Pf3D7_12_v3	1446467	1447242
Pf3D7_12_v3	1448363	1449914
Pf3D7_12_v3	1474278	1474622
Pf3D7_12_v3	1481666	1482931
Pf3D7_12_v3	1492286	1492596
Pf3D7_12_v3	1507006	1507320
Pf3D7_12_v3	1541043	1541618
Pf3D7_12_v3	1547822	1548495
Pf3D7_12_v3	1550569	1551180
Pf3D7_12_v3	1577597	1577809
Pf3D7_12_v3	1612593	1612659
Pf3D7_12_v3	1615676	1615771
Pf3D7_12_v3	1616335	1616772
Pf3D7_12_v3	1619234	1619601
Pf3D7_12_v3	1619976	1620292
Pf3D7_12_v3	1649257	1649311
Pf3D7_12_v3	1657591	1657781
Pf3D7_12_v3	1678677	1679022
Pf3D7_12_v3	1685103	1685322
Pf3D7_12_v3	1688997	1689500
Pf3D7_12_v3	1689784	1689871
Pf3D7_12_v3	1691050	1691166
Pf3D7_12_v3	1727399	1727482
Pf3D7_12_v3	1741723	1741960
Pf3D7_12_v3	1746606	1746835
Pf3D7_12_v3	1747175	1747267
Pf3D7_12_v3	1753494	1754014
Pf3D7_12_v3	1763589	1763767
Pf3D7_12_v3	1829650	1829813
Pf3D7_12_v3	1843820	1844347
Pf3D7_12_v3	1844900	1845213
Pf3D7_12_v3	1857788	1858031
Pf3D7_12_v3	1895115	1895613
Pf3D7_12_v3	1903738	1903847
Pf3D7_12_v3	1913212	1913888
Pf3D7_12_v3	1921908	1922010
Pf3D7_12_v3	1931998	1932066
Pf3D7_12_v3	1936825	1937176
Pf3D7_12_v3	1970124	1970948
Pf3D7_12_v3	1975266	1975677
Pf3D7_12_v3	1981987	1982460
Pf3D7_12_v3	1984151	1984300
Pf3D7_12_v3	1999835	2000449
Pf3D7_12_v3	2002701	2002767
Pf3D7_12_v3	2003742	2003817
Pf3D7_12_v3	2032572	2032834
Pf3D7_12_v3	2042584	2043128
Pf3D7_12_v3	2092424	2092529
Pf3D7_12_v3	2094036	2094242
Pf3D7_12_v3	2101129	2101261
Pf3D7_12_v3	2101575	2101640
Pf3D7_12_v3	2115888	2116000
Pf3D7_12_v3	2116583	2116646
Pf3D7_12_v3	2150626	2151290
Pf3D7_12_v3	2160490	2160793
Pf3D7_12_v3	2169498	2169756
Pf3D7_12_v3	2175669	2176002
Pf3D7_12_v3	2199227	2199672
Pf3D7_12_v3	2239427	2239479
Pf3D7_12_v3	2242529	2242625
Pf3D7_12_v3	2250896	2251125
Pf3D7_12_v3	2259143	2259271
Pf3D7_12_v3	2261385	2262736
Pf3D7_13_v3	9597	10208
Pf3D7_13_v3	19224	19957
Pf3D7_13_v3	34040	34174
Pf3D7_13_v3	73912	73984
Pf3D7_13_v3	83136	83428
Pf3D7_13_v3	99929	100440
Pf3D7_13_v3	112987	113442
Pf3D7_13_v3	122259	122346
Pf3D7_13_v3	123852	124308
Pf3D7_13_v3	142899	143344
Pf3D7_13_v3	146218	146277
Pf3D7_13_v3	165313	165941
Pf3D7_13_v3	170274	171287
Pf3D7_13_v3	183006	183366
Pf3D7_13_v3	200409	200494
Pf3D7_13_v3	211339	211671
Pf3D7_13_v3	235876	236299
Pf3D7_13_v3	239862	240515
Pf3D7_13_v3	260214	260269
Pf3D7_13_v3	277189	277282
Pf3D7_13_v3	281173	281567
Pf3D7_13_v3	297216	297272
Pf3D7_13_v3	298032	298257
Pf3D7_13_v3	303353	303825
Pf3D7_13_v3	339854	339913
Pf3D7_13_v3	356697	357290
Pf3D7_13_v3	365940	366800
Pf3D7_13_v3	409844	410364
Pf3D7_13_v3	415825	416250
Pf3D7_13_v3	425646	426544
Pf3D7_13_v3	445686	446392
Pf3D7_13_v3	451552	451995
Pf3D7_13_v3	463591	463872
Pf3D7_13_v3	468295	468636
Pf3D7_13_v3	471134	471192
Pf3D7_13_v3	476287	477100
Pf3D7_13_v3	490050	490106
Pf3D7_13_v3	490933	491052
Pf3D7_13_v3	497620	497961
Pf3D7_13_v3	519635	520148
Pf3D7_13_v3	551641	551894
Pf3D7_13_v3	552674	552762
Pf3D7_13_v3	585127	585579
Pf3D7_13_v3	673722	673792
Pf3D7_13_v3	708616	708719
Pf3D7_13_v3	725075	725518
Pf3D7_13_v3	741054	741379
Pf3D7_13_v3	751147	751405
Pf3D7_13_v3	755585	755736
Pf3D7_13_v3	761059	761274
Pf3D7_13_v3	769320	769622
Pf3D7_13_v3	772471	772812
Pf3D7_13_v3	780964	781028
Pf3D7_13_v3	784041	784113
Pf3D7_13_v3	803568	803788
Pf3D7_13_v3	850767	851161
Pf3D7_13_v3	865248	865562
Pf3D7_13_v3	904444	904530
Pf3D7_13_v3	904807	905151
Pf3D7_13_v3	911682	912068
Pf3D7_13_v3	931315	931676
Pf3D7_13_v3	942138	942283
Pf3D7_13_v3	951719	951980
Pf3D7_13_v3	975530	976286
Pf3D7_13_v3	993091	993356
Pf3D7_13_v3	998877	999224
Pf3D7_13_v3	1000208	1000402
Pf3D7_13_v3	1005021	1005372
Pf3D7_13_v3	1034982	1035459
Pf3D7_13_v3	1037327	1037461
Pf3D7_13_v3	1047949	1048330
Pf3D7_13_v3	1048711	1049011
Pf3D7_13_v3	1054486	1054552
Pf3D7_13_v3	1077779	1078094
Pf3D7_13_v3	1107954	1108492
Pf3D7_13_v3	1148269	1148398
Pf3D7_13_v3	1148918	1149023
Pf3D7_13_v3	1150955	1151024
Pf3D7_13_v3	1159415	1159943
Pf3D7_13_v3	1164159	1164250
Pf3D7_13_v3	1172139	1172612
Pf3D7_13_v3	1174259	1174740
Pf3D7_13_v3	1174962	1175693
Pf3D7_13_v3	1176192	1176284
Pf3D7_13_v3	1184260	1184953
Pf3D7_13_v3	1224295	1224720
Pf3D7_13_v3	1233744	1233829
Pf3D7_13_v3	1244002	1244166
Pf3D7_13_v3	1244759	1244957
Pf3D7_13_v3	1256625	1256763
Pf3D7_13_v3	1262486	1262585
Pf3D7_13_v3	1285111	1285746
Pf3D7_13_v3	1286825	1287160
Pf3D7_13_v3	1289020	1289085
Pf3D7_13_v3	1353113	1353568
Pf3D7_13_v3	1363990	1364278
Pf3D7_13_v3	1375979	1376476
Pf3D7_13_v3	1392778	1392938
Pf3D7_13_v3	1406944	1407331
Pf3D7_13_v3	1409348	1409744
Pf3D7_13_v3	1413333	1413408
Pf3D7_13_v3	1419877	1420019
Pf3D7_13_v3	1428919	1429045
Pf3D7_13_v3	1438383	1438437
Pf3D7_13_v3	1441313	1441688
Pf3D7_13_v3	1474300	1474766
Pf3D7_13_v3	1489096	1489296
Pf3D7_13_v3	1499432	1499805
Pf3D7_13_v3	1542651	1543159
Pf3D7_13_v3	1543730	1543971
Pf3D7_13_v3	1568970	1569138
Pf3D7_13_v3	1604444	1605131
Pf3D7_13_v3	1627832	1628197
Pf3D7_13_v3	1633816	1634325
Pf3D7_13_v3	1653361	1653470
Pf3D7_13_v3	1654026	1654097
Pf3D7_13_v3	1679722	1679792
Pf3D7_13_v3	1699715	1699815
Pf3D7_13_v3	1708184	1709050
Pf3D7_13_v3	1736893	1737038
Pf3D7_13_v3	1750355	1750409
Pf3D7_13_v3	1761832	1761885
Pf3D7_13_v3	1789498	1789702
Pf3D7_13_v3	1790330	1790453
Pf3D7_13_v3	1843522	1843611
Pf3D7_13_v3	1852927	1853167
Pf3D7_13_v3	1887419	1887807
Pf3D7_13_v3	1898432	1898507
Pf3D7_13_v3	1898898	1899316
Pf3D7_13_v3	1909558	1909633
Pf3D7_13_v3	1915789	1916182
Pf3D7_13_v3	1937493	1938158
Pf3D7_13_v3	1945278	1945446
Pf3D7_13_v3	1950888	1951148
Pf3D7_13_v3	1971959	1972634
Pf3D7_13_v3	1981951	1982531
Pf3D7_13_v3	1994364	1994711
Pf3D7_13_v3	2005956	2006063
Pf3D7_13_v3	2017463	2017913
Pf3D7_13_v3	2028171	2028622
Pf3D7_13_v3	2060266	2060525
Pf3D7_13_v3	2093408	2093806
Pf3D7_13_v3	2141995	2142339
Pf3D7_13_v3	2150141	2150464
Pf3D7_13_v3	2165758	2165845
Pf3D7_13_v3	2181131	2181271
Pf3D7_13_v3	2253115	2253477
Pf3D7_13_v3	2265798	2265869
Pf3D7_13_v3	2267077	2267130
Pf3D7_13_v3	2322059	2322512
Pf3D7_13_v3	2322982	2323384
Pf3D7_13_v3	2359301	2359674
Pf3D7_13_v3	2377888	2378121
Pf3D7_13_v3	2397601	2398118
Pf3D7_13_v3	2400325	2400417
Pf3D7_13_v3	2403563	2403967
Pf3D7_13_v3	2435420	2435522
Pf3D7_13_v3	2450550	2450607
Pf3D7_13_v3	2458427	2458896
Pf3D7_13_v3	2460993	2461358
Pf3D7_13_v3	2470950	2471557
Pf3D7_13_v3	2491740	2491810
Pf3D7_13_v3	2511090	2512360
Pf3D7_13_v3	2512941	2512997
Pf3D7_13_v3	2527833	2528068
Pf3D7_13_v3	2568541	2568743
Pf3D7_13_v3	2600823	2601511
Pf3D7_13_v3	2625043	2625519
Pf3D7_13_v3	2651064	2651543
Pf3D7_13_v3	2657958	2658043
Pf3D7_13_v3	2664127	2664190
Pf3D7_13_v3	2664589	2665105
Pf3D7_13_v3	2710806	2711326
Pf3D7_13_v3	2715422	2715485
Pf3D7_13_v3	2775582	2776346
Pf3D7_13_v3	2787952	2788310
Pf3D7_13_v3	2788583	2788894
Pf3D7_13_v3	2803000	2803896
Pf3D7_13_v3	2806572	2806833
Pf3D7_13_v3	2818623	2818853
Pf3D7_13_v3	2824434	2824686
Pf3D7_13_v3	2846086	2846481
Pf3D7_13_v3	2854622	2854706
Pf3D7_13_v3	2884700	2884793
Pf3D7_13_v3	2886007	2886123
Pf3D7_13_v3	2893435	2894131
Pf3D7_13_v3	2894398	2894561
Pf3D7_13_v3	2911232	2911718
Pf3D7_13_v3	2919193	2919489
Pf3D7_13_v3	2923630	2924272
Pf3D7_13_v3	2924803	2925205
Pf3D7_14_v3	3063	3164
Pf3D7_14_v3	5133	5305
Pf3D7_14_v3	8193	8262
Pf3D7_14_v3	20944	21007
Pf3D7_14_v3	24381	24446
Pf3D7_14_v3	30229	30558
Pf3D7_14_v3	39183	39255
Pf3D7_14_v3	40315	40420
Pf3D7_14_v3	42495	42596
Pf3D7_14_v3	47101	47157
Pf3D7_14_v3	49971	50038
Pf3D7_14_v3	53364	53707
Pf3D7_14_v3	57668	58172
Pf3D7_14_v3	96245	96722
Pf3D7_14_v3	161259	161381
Pf3D7_14_v3	161714	162074
Pf3D7_14_v3	164044	164548
Pf3D7_14_v3	170027	170802
Pf3D7_14_v3	207086	207171
Pf3D7_14_v3	218510	218823
Pf3D7_14_v3	245078	245398
Pf3D7_14_v3	247434	247677
Pf3D7_14_v3	256706	256806
Pf3D7_14_v3	259019	259088
Pf3D7_14_v3	266204	266303
Pf3D7_14_v3	294743	294829
Pf3D7_14_v3	300861	301311
Pf3D7_14_v3	302628	302943
Pf3D7_14_v3	363758	364093
Pf3D7_14_v3	365585	365934
Pf3D7_14_v3	371690	372029
Pf3D7_14_v3	384312	384713
Pf3D7_14_v3	415407	415871
Pf3D7_14_v3	434318	434776
Pf3D7_14_v3	441670	442357
Pf3D7_14_v3	465946	466284
Pf3D7_14_v3	472926	473669
Pf3D7_14_v3	482432	483319
Pf3D7_14_v3	534117	534809
Pf3D7_14_v3	548231	548340
Pf3D7_14_v3	570830	570938
Pf3D7_14_v3	579813	580306
Pf3D7_14_v3	599742	599996
Pf3D7_14_v3	606582	607280
Pf3D7_14_v3	615124	615179
Pf3D7_14_v3	640581	640712
Pf3D7_14_v3	648020	648416
Pf3D7_14_v3	684282	684713
Pf3D7_14_v3	697955	698064
Pf3D7_14_v3	702403	702779
Pf3D7_14_v3	707278	707801
Pf3D7_14_v3	737795	738115
Pf3D7_14_v3	753615	753687
Pf3D7_14_v3	771860	771930
Pf3D7_14_v3	782111	782380
Pf3D7_14_v3	828854	828910
Pf3D7_14_v3	829539	830258
Pf3D7_14_v3	832466	832823
Pf3D7_14_v3	854830	855683
Pf3D7_14_v3	860410	860956
Pf3D7_14_v3	866024	866097
Pf3D7_14_v3	878389	878987
Pf3D7_14_v3	889543	889916
Pf3D7_14_v3	893761	893902
Pf3D7_14_v3	938624	938894
Pf3D7_14_v3	948234	948383
Pf3D7_14_v3	950952	951237
Pf3D7_14_v3	959970	960309
Pf3D7_14_v3	963246	963562
Pf3D7_14_v3	1010171	1010547
Pf3D7_14_v3	1021695	1021752
Pf3D7_14_v3	1037125	1037189
Pf3D7_14_v3	1050065	1050280
Pf3D7_14_v3	1052065	1052302
Pf3D7_14_v3	1056768	1056925
Pf3D7_14_v3	1057695	1057762
Pf3D7_14_v3	1059965	1060025
Pf3D7_14_v3	1086830	1086996
Pf3D7_14_v3	1093599	1093698
Pf3D7_14_v3	1105286	1105766
Pf3D7_14_v3	1110893	1111240
Pf3D7_14_v3	1137024	1137444
Pf3D7_14_v3	1147231	1147373
Pf3D7_14_v3	1147649	1148007
Pf3D7_14_v3	1168283	1168434
Pf3D7_14_v3	1193292	1193438
Pf3D7_14_v3	1194861	1194938
Pf3D7_14_v3	1212644	1212746
Pf3D7_14_v3	1231411	1231694
Pf3D7_14_v3	1239642	1239734
Pf3D7_14_v3	1284239	1284594
Pf3D7_14_v3	1290580	1290885
Pf3D7_14_v3	1333547	1334117
Pf3D7_14_v3	1336247	1336335
Pf3D7_14_v3	1336566	1336758
Pf3D7_14_v3	1347720	1347948
Pf3D7_14_v3	1352231	1352491
Pf3D7_14_v3	1392697	1393180
Pf3D7_14_v3	1406136	1406191
Pf3D7_14_v3	1407321	1407757
Pf3D7_14_v3	1414122	1414205
Pf3D7_14_v3	1458184	1458257
Pf3D7_14_v3	1479874	1479976
Pf3D7_14_v3	1521202	1521814
Pf3D7_14_v3	1526791	1527024
Pf3D7_14_v3	1534718	1534921
Pf3D7_14_v3	1541679	1541739
Pf3D7_14_v3	1559958	1560128
Pf3D7_14_v3	1562313	1562617
Pf3D7_14_v3	1571078	1571565
Pf3D7_14_v3	1573687	1574045
Pf3D7_14_v3	1600995	1601059
Pf3D7_14_v3	1601814	1601907
Pf3D7_14_v3	1623061	1623554
Pf3D7_14_v3	1673520	1674013
Pf3D7_14_v3	1737412	1737740
Pf3D7_14_v3	1769638	1770413
Pf3D7_14_v3	1770840	1771209
Pf3D7_14_v3	1829173	1829236
Pf3D7_14_v3	1894650	1894721
Pf3D7_14_v3	1924946	1925615
Pf3D7_14_v3	1930536	1930620
Pf3D7_14_v3	1935167	1935345
Pf3D7_14_v3	1941420	1941727
Pf3D7_14_v3	1947582	1947904
Pf3D7_14_v3	1985648	1985712
Pf3D7_14_v3	1986876	1987332
Pf3D7_14_v3	1991996	1992454
Pf3D7_14_v3	2017600	2017684
Pf3D7_14_v3	2018290	2018360
Pf3D7_14_v3	2052964	2053079
Pf3D7_14_v3	2070138	2070390
Pf3D7_14_v3	2098096	2098200
Pf3D7_14_v3	2108907	2109289
Pf3D7_14_v3	2215943	2216003
Pf3D7_14_v3	2216269	2216593
Pf3D7_14_v3	2220111	2220638
Pf3D7_14_v3	2236369	2236470
Pf3D7_14_v3	2241527	2242837
Pf3D7_14_v3	2245024	2245494
Pf3D7_14_v3	2259480	2259780
Pf3D7_14_v3	2260013	2260104
Pf3D7_14_v3	2285193	2285483
Pf3D7_14_v3	2329892	2329952
Pf3D7_14_v3	2342191	2342878
Pf3D7_14_v3	2343645	2343895
Pf3D7_14_v3	2389355	2389440
Pf3D7_14_v3	2411108	2411977
Pf3D7_14_v3	2420643	2420696
Pf3D7_14_v3	2428719	2429147
Pf3D7_14_v3	2454998	2455830
Pf3D7_14_v3	2457058	2457121
Pf3D7_14_v3	2457702	2457793
Pf3D7_14_v3	2473905	2474171
Pf3D7_14_v3	2479351	2479641
Pf3D7_14_v3	2489873	2490136
Pf3D7_14_v3	2493923	2494038
Pf3D7_14_v3	2496953	2497346
Pf3D7_14_v3	2524990	2525459
Pf3D7_14_v3	2528470	2528706
Pf3D7_14_v3	2554373	2554731
Pf3D7_14_v3	2560193	2560292
Pf3D7_14_v3	2593613	2594157
Pf3D7_14_v3	2620094	2620466
Pf3D7_14_v3	2622860	2623132
Pf3D7_14_v3	2625510	2625606
Pf3D7_14_v3	2690555	2690618
Pf3D7_14_v3	2703331	2703396
Pf3D7_14_v3	2712625	2712676
Pf3D7_14_v3	2715779	2715862
Pf3D7_14_v3	2771595	2771981
Pf3D7_14_v3	2810140	2810326
Pf3D7_14_v3	2826417	2826471
Pf3D7_14_v3	2829412	2829498
Pf3D7_14_v3	2839053	2839325
Pf3D7_14_v3	2839606	2839898
Pf3D7_14_v3	2860110	2860666
Pf3D7_14_v3	2874270	2874804
Pf3D7_14_v3	2905274	2905619
Pf3D7_14_v3	2912507	2913090
Pf3D7_14_v3	2913966	2914264
Pf3D7_14_v3	2919247	2919494
Pf3D7_14_v3	2919804	2920567
Pf3D7_14_v3	2926932	2927286
Pf3D7_14_v3	2927953	2928672
Pf3D7_14_v3	2948684	2948810
Pf3D7_14_v3	2950428	2951375
Pf3D7_14_v3	2967134	2967924
Pf3D7_14_v3	2994472	2994774
Pf3D7_14_v3	3014546	3014678
Pf3D7_14_v3	3017592	3017820
Pf3D7_14_v3	3068193	3068615
Pf3D7_14_v3	3091458	3091877
Pf3D7_14_v3	3113349	3113630
Pf3D7_14_v3	3120852	3121759
Pf3D7_14_v3	3142572	3142651
Pf3D7_14_v3	3147960	3148207
Pf3D7_14_v3	3160360	3160457
Pf3D7_14_v3	3169058	3169240
Pf3D7_14_v3	3189405	3189456
Pf3D7_14_v3	3190465	3190529
Pf3D7_14_v3	3209439	3209744
Pf3D7_14_v3	3223423	3223886
Pf3D7_14_v3	3233994	3234210
Pf3D7_14_v3	3234906	3235198
Pf3D7_14_v3	3249636	3250000
Pf3D7_14_v3	3256000	3256075
Pf3D7_14_v3	3270409	3270468
Pf3D7_14_v3	3277435	3277546
Pf3D7_14_v3	3283695	3283747
Pf3D7_14_v3	3286880	3286950

## Sheet: ORC clusters
chr	start	end	number of chip_orc1-2 peaks	bp overlap between 10kb window and chip peaks	window size	% window bp with peaks
Pf3D7_01_v3	30000	40000	3	261	10000	0.0261
Pf3D7_01_v3	115000	125000	3	219	10000	0.0219
Pf3D7_01_v3	140000	150000	3	1171	10000	0.1171
Pf3D7_01_v3	400000	410000	3	2355	10000	0.2355
Pf3D7_01_v3	405000	415000	3	1343	10000	0.1343
Pf3D7_01_v3	420000	430000	3	1389	10000	0.1389
Pf3D7_01_v3	425000	435000	3	1323	10000	0.1323
Pf3D7_01_v3	595000	605000	4	378	10000	0.0378
Pf3D7_01_v3	600000	610000	7	661	10000	0.0661
Pf3D7_01_v3	605000	615000	4	342	10000	0.0342
Pf3D7_02_v3	245000	255000	3	300	10000	0.03
Pf3D7_02_v3	270000	280000	3	1258	10000	0.1258
Pf3D7_02_v3	310000	320000	3	181	10000	0.0181
Pf3D7_02_v3	470000	480000	3	2404	10000	0.2404
Pf3D7_02_v3	485000	495000	3	512	10000	0.0512
Pf3D7_02_v3	570000	580000	3	1556	10000	0.1556
Pf3D7_02_v3	640000	650000	3	378	10000	0.0378
Pf3D7_02_v3	800000	810000	3	427	10000	0.0427
Pf3D7_02_v3	805000	815000	3	961	10000	0.0961
Pf3D7_02_v3	880000	890000	3	564	10000	0.0564
Pf3D7_02_v3	910000	920000	4	369	10000	0.0369
Pf3D7_02_v3	915000	925000	4	308	10000	0.0308
Pf3D7_02_v3	925000	935000	3	1552	10000	0.1552
Pf3D7_02_v3	930000	940000	3	1126	10000	0.1126
Pf3D7_03_v3	35000	45000	4	1032	10000	0.1032
Pf3D7_03_v3	40000	50000	4	294	10000	0.0294
Pf3D7_03_v3	270000	280000	4	1295	10000	0.1295
Pf3D7_03_v3	275000	285000	4	1114	10000	0.1114
Pf3D7_03_v3	390000	400000	3	1626	10000	0.1626
Pf3D7_03_v3	400000	410000	3	610	10000	0.061
Pf3D7_03_v3	420000	430000	4	1536	10000	0.1536
Pf3D7_03_v3	425000	435000	3	1360	10000	0.136
Pf3D7_03_v3	485000	495000	3	640	10000	0.064
Pf3D7_03_v3	490000	500000	3	1337	10000	0.1337
Pf3D7_03_v3	645000	655000	3	1493	10000	0.1493
Pf3D7_03_v3	685000	695000	3	771	10000	0.0771
Pf3D7_03_v3	780000	790000	3	807	10000	0.0807
Pf3D7_03_v3	795000	805000	4	492	10000	0.0492
Pf3D7_03_v3	910000	920000	3	1135	10000	0.1135
Pf3D7_03_v3	915000	925000	3	1135	10000	0.1135
Pf3D7_03_v3	1030000	1040000	3	1060	10000	0.106
Pf3D7_04_v3	30000	40000	4	371	10000	0.0371
Pf3D7_04_v3	35000	45000	5	435	10000	0.0435
Pf3D7_04_v3	80000	90000	3	265	10000	0.0265
Pf3D7_04_v3	85000	95000	4	958	10000	0.0958
Pf3D7_04_v3	175000	185000	3	1823	10000	0.1823
Pf3D7_04_v3	385000	395000	3	560	10000	0.056
Pf3D7_04_v3	390000	400000	3	735	10000	0.0735
Pf3D7_04_v3	470000	480000	3	1192	10000	0.1192
Pf3D7_04_v3	475000	485000	3	1716	10000	0.1716
Pf3D7_04_v3	480000	490000	5	1546	10000	0.1546
Pf3D7_04_v3	485000	495000	3	717	10000	0.0717
Pf3D7_04_v3	545000	555000	3	189	10000	0.0189
Pf3D7_04_v3	615000	625000	3	1301	10000	0.1301
Pf3D7_04_v3	920000	930000	3	1762	10000	0.1762
Pf3D7_05_v3	20000	30000	3	249	10000	0.0249
Pf3D7_05_v3	25000	35000	4	317	10000	0.0317
Pf3D7_05_v3	320000	330000	3	1561	10000	0.1561
Pf3D7_05_v3	345000	355000	3	463	10000	0.0463
Pf3D7_05_v3	350000	360000	3	646	10000	0.0646
Pf3D7_05_v3	365000	375000	3	1429	10000	0.1429
Pf3D7_05_v3	440000	450000	3	2404	10000	0.2404
Pf3D7_05_v3	460000	470000	3	1281	10000	0.1281
Pf3D7_05_v3	615000	625000	3	766	10000	0.0766
Pf3D7_05_v3	620000	630000	3	766	10000	0.0766
Pf3D7_05_v3	725000	735000	3	694	10000	0.0694
Pf3D7_05_v3	1320000	1330000	3	383	10000	0.0383
Pf3D7_05_v3	1325000	1335000	4	435	10000	0.0435
Pf3D7_06_v3	10000	20000	3	386	10000	0.0386
Pf3D7_06_v3	25000	35000	4	382	10000	0.0382
Pf3D7_06_v3	30000	40000	3	1014	10000	0.1014
Pf3D7_06_v3	35000	45000	3	1310	10000	0.131
Pf3D7_06_v3	85000	95000	3	552	10000	0.0552
Pf3D7_06_v3	95000	105000	4	1165	10000	0.1165
Pf3D7_06_v3	100000	110000	4	1709	10000	0.1709
Pf3D7_06_v3	185000	195000	3	1463	10000	0.1463
Pf3D7_06_v3	190000	200000	3	1107	10000	0.1107
Pf3D7_06_v3	275000	285000	3	1177	10000	0.1177
Pf3D7_06_v3	280000	290000	3	888	10000	0.0888
Pf3D7_06_v3	325000	335000	3	798	10000	0.0798
Pf3D7_06_v3	330000	340000	3	916	10000	0.0916
Pf3D7_06_v3	375000	385000	3	1755	10000	0.1755
Pf3D7_06_v3	415000	425000	3	1240	10000	0.124
Pf3D7_06_v3	430000	440000	3	613	10000	0.0613
Pf3D7_06_v3	465000	475000	3	775	10000	0.0775
Pf3D7_06_v3	470000	480000	3	775	10000	0.0775
Pf3D7_06_v3	480000	490000	3	1483	10000	0.1483
Pf3D7_06_v3	485000	495000	4	809	10000	0.0809
Pf3D7_06_v3	490000	500000	3	499	10000	0.0499
Pf3D7_06_v3	555000	565000	3	988	10000	0.0988
Pf3D7_06_v3	580000	590000	3	1164	10000	0.1164
Pf3D7_06_v3	960000	970000	4	2262	10000	0.2262
Pf3D7_06_v3	965000	975000	3	1324	10000	0.1324
Pf3D7_06_v3	1160000	1170000	3	509	10000	0.0509
Pf3D7_06_v3	1350000	1360000	4	292	10000	0.0292
Pf3D7_06_v3	1375000	1385000	3	799	10000	0.0799
Pf3D7_07_v3	0	10000	3	1485	10000	0.1485
Pf3D7_07_v3	20000	30000	3	170	10000	0.017
Pf3D7_07_v3	25000	35000	4	239	10000	0.0239
Pf3D7_07_v3	85000	95000	4	1264	10000	0.1264
Pf3D7_07_v3	90000	100000	3	1909	10000	0.1909
Pf3D7_07_v3	335000	345000	3	491	10000	0.0491
Pf3D7_07_v3	340000	350000	3	1239	10000	0.1239
Pf3D7_07_v3	390000	400000	3	794	10000	0.0794
Pf3D7_07_v3	435000	445000	3	1073	10000	0.1073
Pf3D7_07_v3	500000	510000	3	2029	10000	0.2029
Pf3D7_07_v3	505000	515000	3	1745	10000	0.1745
Pf3D7_07_v3	750000	760000	3	334	10000	0.0334
Pf3D7_07_v3	810000	820000	3	2628	10000	0.2628
Pf3D7_07_v3	845000	855000	3	478	10000	0.0478
Pf3D7_07_v3	850000	860000	3	1089	10000	0.1089
Pf3D7_07_v3	975000	985000	4	1044	10000	0.1044
Pf3D7_07_v3	1080000	1090000	3	485	10000	0.0485
Pf3D7_07_v3	1085000	1095000	3	848	10000	0.0848
Pf3D7_07_v3	1095000	1105000	5	1076	10000	0.1076
Pf3D7_07_v3	1100000	1110000	5	1299	10000	0.1299
Pf3D7_07_v3	1140000	1150000	3	1066	10000	0.1066
Pf3D7_07_v3	1145000	1155000	3	913	10000	0.0913
Pf3D7_07_v3	1300000	1310000	3	665	10000	0.0665
Pf3D7_07_v3	1395000	1405000	3	162	10000	0.0162
Pf3D7_07_v3	1435000	1445000	3	1389	10000	0.1389
Pf3D7_08_v3	5000	15000	3	678	10000	0.0678
Pf3D7_08_v3	10000	20000	3	1168	10000	0.1168
Pf3D7_08_v3	20000	30000	5	443	10000	0.0443
Pf3D7_08_v3	25000	35000	6	552	10000	0.0552
Pf3D7_08_v3	90000	100000	4	2421	10000	0.2421
Pf3D7_08_v3	95000	105000	5	1705	10000	0.1705
Pf3D7_08_v3	100000	110000	3	752	10000	0.0752
Pf3D7_08_v3	150000	160000	3	900	10000	0.09
Pf3D7_08_v3	180000	190000	3	532	10000	0.0532
Pf3D7_08_v3	185000	195000	4	696	10000	0.0696
Pf3D7_08_v3	260000	270000	3	467	10000	0.0467
Pf3D7_08_v3	265000	275000	3	420	10000	0.042
Pf3D7_08_v3	295000	305000	3	1165	10000	0.1165
Pf3D7_08_v3	390000	400000	3	861	10000	0.0861
Pf3D7_08_v3	395000	405000	3	693	10000	0.0693
Pf3D7_08_v3	640000	650000	3	1091	10000	0.1091
Pf3D7_08_v3	670000	680000	3	487	10000	0.0487
Pf3D7_08_v3	675000	685000	3	431	10000	0.0431
Pf3D7_08_v3	735000	745000	3	727	10000	0.0727
Pf3D7_08_v3	1080000	1090000	3	868	10000	0.0868
Pf3D7_08_v3	1195000	1205000	3	2294	10000	0.2294
Pf3D7_08_v3	1200000	1210000	3	2264	10000	0.2264
Pf3D7_08_v3	1285000	1295000	3	921	10000	0.0921
Pf3D7_08_v3	1430000	1440000	3	228	10000	0.0228
Pf3D7_08_v3	1435000	1445000	4	508	10000	0.0508
Pf3D7_08_v3	1460000	1470000	3	2796	10000	0.2796
Pf3D7_09_v3	120000	130000	3	442	10000	0.0442
Pf3D7_09_v3	245000	255000	3	1292	10000	0.1292
Pf3D7_09_v3	265000	275000	3	536	10000	0.0536
Pf3D7_09_v3	270000	280000	3	536	10000	0.0536
Pf3D7_09_v3	500000	510000	3	1095	10000	0.1095
Pf3D7_09_v3	625000	635000	3	703	10000	0.0703
Pf3D7_09_v3	630000	640000	4	954	10000	0.0954
Pf3D7_09_v3	780000	790000	3	650	10000	0.065
Pf3D7_09_v3	1150000	1160000	3	938	10000	0.0938
Pf3D7_09_v3	1155000	1165000	3	938	10000	0.0938
Pf3D7_09_v3	1195000	1205000	3	301	10000	0.0301
Pf3D7_09_v3	1200000	1210000	3	301	10000	0.0301
Pf3D7_09_v3	1230000	1240000	4	2084	10000	0.2084
Pf3D7_09_v3	1235000	1245000	4	2084	10000	0.2084
Pf3D7_09_v3	1245000	1255000	3	2201	10000	0.2201
Pf3D7_09_v3	1250000	1260000	4	1344	10000	0.1344
Pf3D7_09_v3	1255000	1265000	3	1204	10000	0.1204
Pf3D7_09_v3	1430000	1440000	4	951	10000	0.0951
Pf3D7_09_v3	1435000	1445000	3	536	10000	0.0536
Pf3D7_09_v3	1495000	1505000	3	401	10000	0.0401
Pf3D7_09_v3	1500000	1510000	3	1167	10000	0.1167
Pf3D7_10_v3	195000	205000	3	1245	10000	0.1245
Pf3D7_10_v3	200000	210000	3	877	10000	0.0877
Pf3D7_10_v3	265000	275000	3	1472	10000	0.1472
Pf3D7_10_v3	270000	280000	3	1792	10000	0.1792
Pf3D7_10_v3	375000	385000	3	1305	10000	0.1305
Pf3D7_10_v3	380000	390000	3	2003	10000	0.2003
Pf3D7_10_v3	730000	740000	3	992	10000	0.0992
Pf3D7_10_v3	735000	745000	4	1703	10000	0.1703
Pf3D7_10_v3	1010000	1020000	3	872	10000	0.0872
Pf3D7_10_v3	1015000	1025000	3	872	10000	0.0872
Pf3D7_10_v3	1245000	1255000	4	522	10000	0.0522
Pf3D7_10_v3	1250000	1260000	4	338	10000	0.0338
Pf3D7_10_v3	1340000	1350000	4	1732	10000	0.1732
Pf3D7_10_v3	1345000	1355000	4	1443	10000	0.1443
Pf3D7_10_v3	1400000	1410000	3	279	10000	0.0279
Pf3D7_10_v3	1405000	1415000	3	259	10000	0.0259
Pf3D7_10_v3	1545000	1555000	3	736	10000	0.0736
Pf3D7_10_v3	1605000	1615000	3	255	10000	0.0255
Pf3D7_11_v3	25000	35000	4	300	10000	0.03
Pf3D7_11_v3	30000	40000	3	237	10000	0.0237
Pf3D7_11_v3	55000	65000	3	249	10000	0.0249
Pf3D7_11_v3	60000	70000	3	254	10000	0.0254
Pf3D7_11_v3	215000	225000	3	917	10000	0.0917
Pf3D7_11_v3	820000	830000	3	1785	10000	0.1785
Pf3D7_11_v3	825000	835000	4	2096	10000	0.2096
Pf3D7_11_v3	830000	840000	4	2196	10000	0.2196
Pf3D7_11_v3	835000	845000	3	1885	10000	0.1885
Pf3D7_11_v3	1005000	1015000	3	587	10000	0.0587
Pf3D7_11_v3	1715000	1725000	3	436	10000	0.0436
Pf3D7_11_v3	1720000	1730000	3	436	10000	0.0436
Pf3D7_11_v3	1920000	1930000	3	1257	10000	0.1257
Pf3D7_11_v3	1970000	1980000	3	358	10000	0.0358
Pf3D7_11_v3	1975000	1985000	3	660	10000	0.066
Pf3D7_11_v3	2030000	2038340	3	553	8340	0.066307
Pf3D7_12_v3	40000	50000	3	289	10000	0.0289
Pf3D7_12_v3	60000	70000	3	1385	10000	0.1385
Pf3D7_12_v3	180000	190000	3	580	10000	0.058
Pf3D7_12_v3	465000	475000	3	1324	10000	0.1324
Pf3D7_12_v3	565000	575000	3	706	10000	0.0706
Pf3D7_12_v3	695000	705000	3	468	10000	0.0468
Pf3D7_12_v3	700000	710000	3	468	10000	0.0468
Pf3D7_12_v3	790000	800000	3	1220	10000	0.122
Pf3D7_12_v3	1205000	1215000	3	1346	10000	0.1346
Pf3D7_12_v3	1210000	1220000	3	490	10000	0.049
Pf3D7_12_v3	1255000	1265000	3	945	10000	0.0945
Pf3D7_12_v3	1280000	1290000	3	2288	10000	0.2288
Pf3D7_12_v3	1285000	1295000	3	2288	10000	0.2288
Pf3D7_12_v3	1335000	1345000	3	915	10000	0.0915
Pf3D7_12_v3	1440000	1450000	3	2824	10000	0.2824
Pf3D7_12_v3	1610000	1620000	5	989	10000	0.0989
Pf3D7_12_v3	1615000	1625000	4	1215	10000	0.1215
Pf3D7_12_v3	1680000	1690000	3	809	10000	0.0809
Pf3D7_12_v3	1685000	1695000	4	925	10000	0.0925
Pf3D7_12_v3	1740000	1750000	3	558	10000	0.0558
Pf3D7_12_v3	1745000	1755000	3	841	10000	0.0841
Pf3D7_12_v3	1975000	1985000	3	1033	10000	0.1033
Pf3D7_12_v3	1995000	2005000	3	755	10000	0.0755
Pf3D7_12_v3	2000000	2010000	3	590	10000	0.059
Pf3D7_13_v3	295000	305000	3	753	10000	0.0753
Pf3D7_13_v3	490000	500000	3	516	10000	0.0516
Pf3D7_13_v3	1045000	1055000	3	747	10000	0.0747
Pf3D7_13_v3	1145000	1155000	3	303	10000	0.0303
Pf3D7_13_v3	1165000	1175000	3	992	10000	0.0992
Pf3D7_13_v3	1170000	1180000	4	1777	10000	0.1777
Pf3D7_13_v3	1175000	1185000	3	1478	10000	0.1478
Pf3D7_13_v3	1280000	1290000	3	1035	10000	0.1035
Pf3D7_13_v3	1285000	1295000	3	1035	10000	0.1035
Pf3D7_13_v3	1405000	1415000	3	858	10000	0.0858
Pf3D7_13_v3	2395000	2405000	3	1013	10000	0.1013
Pf3D7_13_v3	2655000	2665000	3	559	10000	0.0559
Pf3D7_13_v3	2885000	2895000	3	975	10000	0.0975
Pf3D7_13_v3	2915000	2925000	3	1135	10000	0.1135
Pf3D7_14_v3	0	10000	3	342	10000	0.0342
Pf3D7_14_v3	35000	45000	3	278	10000	0.0278
Pf3D7_14_v3	40000	50000	4	291	10000	0.0291
Pf3D7_14_v3	45000	55000	3	466	10000	0.0466
Pf3D7_14_v3	50000	60000	3	885	10000	0.0885
Pf3D7_14_v3	155000	165000	3	986	10000	0.0986
Pf3D7_14_v3	160000	170000	3	986	10000	0.0986
Pf3D7_14_v3	825000	835000	3	1132	10000	0.1132
Pf3D7_14_v3	1050000	1060000	5	711	10000	0.0711
Pf3D7_14_v3	1055000	1065000	3	284	10000	0.0284
Pf3D7_14_v3	1330000	1340000	3	850	10000	0.085
Pf3D7_14_v3	1405000	1415000	3	574	10000	0.0574
Pf3D7_14_v3	1985000	1995000	3	978	10000	0.0978
Pf3D7_14_v3	2215000	2225000	3	911	10000	0.0911
Pf3D7_14_v3	2450000	2460000	3	986	10000	0.0986
Pf3D7_14_v3	2455000	2465000	3	984	10000	0.0984
Pf3D7_14_v3	2490000	2500000	3	644	10000	0.0644
Pf3D7_14_v3	2620000	2630000	3	740	10000	0.074
Pf3D7_14_v3	2905000	2915000	3	1226	10000	0.1226
Pf3D7_14_v3	2910000	2920000	4	1324	10000	0.1324
Pf3D7_14_v3	2920000	2930000	3	1640	10000	0.164

## Sheet: choice ORC intersection - union
		SNS ORIs	NFS ORIs	G4FS
	ORC1 (Rep 1 ⋂ Rep 2)	pvalue: 1.39e-90	pvalue: 0.19	pvalue: 1.27e-17
	2693 peaks	ratio: 2.72	ratio: 1.07	ratio: 2.161
		overlaps: 667	overlaps: 967	overlaps: 152
	ORC2 (Rep 1 ⋂ Rep 2)	pvalue: 1.75e-203	pvalue: 2.18e-4	pvalue: 2.07e-23
	2748 peaks	ratio: 4.17	ratio: 1.20	ratio: 2.43
		overlaps: 852	overlaps: 978	overlaps: 149
	ORC1-2 (ORC1 ⋂ ORC 2)	pvalue: 1.49e-147	pvalue: 1.34e-2	pvalue: 4.12e-28
	1861 peaks	ratio: 4.20	ratio: 1.15	ratio: 3.02
		overlaps: 596	overlaps: 640	overlaps: 122
	ORC1+2 (ORC1(rep1⋂rep2) ⋃ ORC 2(rep1⋂rep2))	pvalue: 1.43e-152	pvalue: 8.41e-7	pvalue: 5.38e-19
	3829 peaks	ratio: 3.04	ratio: 1.27	ratio: 2.01
		overlaps: 981	overlaps: 1405	overlaps: 187
Fisher's test applied for the different comparisons between datasets
