# Supplementary material for: The genetic landscape of origins of replication in P. falciparum
Source: Nucleic Acids Res. 2023 Dec 1;52(2):660–76. doi: 10.1093/nar/gkad1103 (PMC10810204; doi:10.1093/nar/gkad1103)
Supplement: gkad1103_supplemental_files [file gkad1103_supplemental_files.zip › supplemental table 2.xlsx]

## Sheet: Table of contents
tab name	Description
sns-seq merged	bed file with start and end coordinates of the nascent strands (called using MACS2). This list is the result of the union of 2 sequencing experiments.
sns-seq clusters	List of the SNS clusters. Start and end positions are listed as well as the number of SNS peaks in each cluster

## Sheet: sns-seq merged
chr	start	end
Pf3D7_01_v3	27409	27593
Pf3D7_01_v3	35038	35245
Pf3D7_01_v3	44468	44759
Pf3D7_01_v3	66080	66316
Pf3D7_01_v3	66686	66767
Pf3D7_01_v3	78520	78968
Pf3D7_01_v3	82141	82484
Pf3D7_01_v3	84988	85323
Pf3D7_01_v3	87547	87884
Pf3D7_01_v3	90659	91161
Pf3D7_01_v3	100009	100163
Pf3D7_01_v3	100526	100771
Pf3D7_01_v3	113204	113310
Pf3D7_01_v3	113363	113556
Pf3D7_01_v3	114838	115039
Pf3D7_01_v3	115093	115285
Pf3D7_01_v3	115336	115500
Pf3D7_01_v3	116485	116591
Pf3D7_01_v3	119722	119834
Pf3D7_01_v3	120061	120367
Pf3D7_01_v3	125262	125386
Pf3D7_01_v3	148762	149184
Pf3D7_01_v3	150182	150502
Pf3D7_01_v3	156779	156855
Pf3D7_01_v3	157097	157320
Pf3D7_01_v3	177383	177536
Pf3D7_01_v3	180297	180434
Pf3D7_01_v3	182967	183052
Pf3D7_01_v3	192490	192612
Pf3D7_01_v3	199644	199952
Pf3D7_01_v3	203606	204041
Pf3D7_01_v3	215949	216040
Pf3D7_01_v3	216122	216333
Pf3D7_01_v3	217015	217277
Pf3D7_01_v3	234486	234554
Pf3D7_01_v3	243439	243550
Pf3D7_01_v3	266157	266274
Pf3D7_01_v3	282373	282643
Pf3D7_01_v3	283028	283425
Pf3D7_01_v3	283515	283671
Pf3D7_01_v3	283890	284096
Pf3D7_01_v3	284496	284591
Pf3D7_01_v3	300450	300669
Pf3D7_01_v3	305144	305286
Pf3D7_01_v3	306865	306958
Pf3D7_01_v3	307608	307822
Pf3D7_01_v3	308485	308729
Pf3D7_01_v3	328923	329245
Pf3D7_01_v3	340879	341730
Pf3D7_01_v3	342108	342217
Pf3D7_01_v3	342678	342790
Pf3D7_01_v3	353825	353952
Pf3D7_01_v3	369706	369794
Pf3D7_01_v3	382081	382343
Pf3D7_01_v3	396892	397344
Pf3D7_01_v3	398182	398270
Pf3D7_01_v3	401510	401698
Pf3D7_01_v3	408171	408693
Pf3D7_01_v3	413928	414179
Pf3D7_01_v3	414868	415056
Pf3D7_01_v3	418380	418569
Pf3D7_01_v3	423877	424240
Pf3D7_01_v3	424506	424893
Pf3D7_01_v3	425022	425375
Pf3D7_01_v3	425712	425960
Pf3D7_01_v3	465169	465237
Pf3D7_01_v3	467966	468129
Pf3D7_01_v3	474832	475223
Pf3D7_01_v3	477435	477741
Pf3D7_01_v3	478233	478951
Pf3D7_01_v3	479415	480125
Pf3D7_01_v3	480503	480806
Pf3D7_01_v3	495940	496063
Pf3D7_01_v3	501317	501482
Pf3D7_01_v3	508441	508881
Pf3D7_01_v3	512419	512588
Pf3D7_01_v3	512782	513592
Pf3D7_01_v3	513842	514520
Pf3D7_01_v3	522083	522305
Pf3D7_01_v3	528748	528877
Pf3D7_01_v3	529865	530081
Pf3D7_01_v3	530401	530793
Pf3D7_01_v3	531190	531415
Pf3D7_01_v3	538610	538732
Pf3D7_01_v3	542925	543082
Pf3D7_01_v3	543769	543887
Pf3D7_01_v3	544211	544313
Pf3D7_01_v3	544658	544821
Pf3D7_01_v3	545067	545375
Pf3D7_01_v3	545435	545486
Pf3D7_01_v3	560841	560943
Pf3D7_01_v3	563971	564457
Pf3D7_01_v3	578148	578269
Pf3D7_01_v3	589769	589892
Pf3D7_01_v3	592255	592767
Pf3D7_01_v3	592823	592997
Pf3D7_01_v3	595519	595896
Pf3D7_01_v3	598760	598977
Pf3D7_01_v3	599025	599127
Pf3D7_01_v3	599198	599333
Pf3D7_01_v3	601407	601749
Pf3D7_01_v3	604541	604718
Pf3D7_01_v3	604850	605249
Pf3D7_01_v3	608353	608476
Pf3D7_01_v3	609656	610026
Pf3D7_01_v3	610530	610760
Pf3D7_01_v3	611047	611508
Pf3D7_01_v3	611623	611743
Pf3D7_01_v3	612110	612713
Pf3D7_01_v3	614419	614702
Pf3D7_01_v3	614783	614973
Pf3D7_01_v3	621514	621593
Pf3D7_01_v3	621896	622009
Pf3D7_01_v3	623995	624120
Pf3D7_01_v3	625063	625192
Pf3D7_01_v3	625327	625644
Pf3D7_01_v3	626031	626168
Pf3D7_02_v3	378	559
Pf3D7_02_v3	795	900
Pf3D7_02_v3	25172	25408
Pf3D7_02_v3	25951	26186
Pf3D7_02_v3	26278	26440
Pf3D7_02_v3	26606	26877
Pf3D7_02_v3	28264	28512
Pf3D7_02_v3	28738	28983
Pf3D7_02_v3	30203	30265
Pf3D7_02_v3	33294	33634
Pf3D7_02_v3	35955	36103
Pf3D7_02_v3	36194	36434
Pf3D7_02_v3	41738	42524
Pf3D7_02_v3	45473	45958
Pf3D7_02_v3	49052	49587
Pf3D7_02_v3	49722	49830
Pf3D7_02_v3	52066	52338
Pf3D7_02_v3	54436	54768
Pf3D7_02_v3	54849	54963
Pf3D7_02_v3	57469	57812
Pf3D7_02_v3	57859	58125
Pf3D7_02_v3	63441	63869
Pf3D7_02_v3	66769	66932
Pf3D7_02_v3	67074	67340
Pf3D7_02_v3	73538	73703
Pf3D7_02_v3	77327	77848
Pf3D7_02_v3	82669	83043
Pf3D7_02_v3	92149	92255
Pf3D7_02_v3	96154	96754
Pf3D7_02_v3	96946	97000
Pf3D7_02_v3	97233	97311
Pf3D7_02_v3	98200	98398
Pf3D7_02_v3	103394	103735
Pf3D7_02_v3	103943	104577
Pf3D7_02_v3	104771	105161
Pf3D7_02_v3	109901	110135
Pf3D7_02_v3	122916	123343
Pf3D7_02_v3	130591	130754
Pf3D7_02_v3	150720	151174
Pf3D7_02_v3	169163	169489
Pf3D7_02_v3	177336	177667
Pf3D7_02_v3	183494	183771
Pf3D7_02_v3	184822	185039
Pf3D7_02_v3	187354	187648
Pf3D7_02_v3	203799	203925
Pf3D7_02_v3	206139	206335
Pf3D7_02_v3	206758	207023
Pf3D7_02_v3	207433	207613
Pf3D7_02_v3	213236	213327
Pf3D7_02_v3	229647	229901
Pf3D7_02_v3	236888	237128
Pf3D7_02_v3	240759	240911
Pf3D7_02_v3	243156	243286
Pf3D7_02_v3	249212	249763
Pf3D7_02_v3	259142	259297
Pf3D7_02_v3	266141	266749
Pf3D7_02_v3	272674	272908
Pf3D7_02_v3	273793	274354
Pf3D7_02_v3	277642	277809
Pf3D7_02_v3	286677	287010
Pf3D7_02_v3	291229	291519
Pf3D7_02_v3	294808	294996
Pf3D7_02_v3	295364	295490
Pf3D7_02_v3	297153	297228
Pf3D7_02_v3	301518	301951
Pf3D7_02_v3	303806	303916
Pf3D7_02_v3	304148	304565
Pf3D7_02_v3	306130	306302
Pf3D7_02_v3	309103	309466
Pf3D7_02_v3	311613	311901
Pf3D7_02_v3	313620	313741
Pf3D7_02_v3	314013	314380
Pf3D7_02_v3	315059	315277
Pf3D7_02_v3	316266	316411
Pf3D7_02_v3	317731	318305
Pf3D7_02_v3	318440	318632
Pf3D7_02_v3	320581	320923
Pf3D7_02_v3	322685	322745
Pf3D7_02_v3	331640	331996
Pf3D7_02_v3	355040	355322
Pf3D7_02_v3	363678	363749
Pf3D7_02_v3	366884	367248
Pf3D7_02_v3	371519	371689
Pf3D7_02_v3	381253	381657
Pf3D7_02_v3	381969	382135
Pf3D7_02_v3	398215	398343
Pf3D7_02_v3	400207	400409
Pf3D7_02_v3	400674	400994
Pf3D7_02_v3	401184	401326
Pf3D7_02_v3	405113	405196
Pf3D7_02_v3	415408	415599
Pf3D7_02_v3	419380	419908
Pf3D7_02_v3	423274	423401
Pf3D7_02_v3	434464	434645
Pf3D7_02_v3	437174	437338
Pf3D7_02_v3	442068	442183
Pf3D7_02_v3	449355	449556
Pf3D7_02_v3	469868	469985
Pf3D7_02_v3	475868	476024
Pf3D7_02_v3	476712	477030
Pf3D7_02_v3	486619	486774
Pf3D7_02_v3	486965	487145
Pf3D7_02_v3	493315	493752
Pf3D7_02_v3	494048	494157
Pf3D7_02_v3	506422	506572
Pf3D7_02_v3	507718	507849
Pf3D7_02_v3	523520	523803
Pf3D7_02_v3	528933	529434
Pf3D7_02_v3	530243	530670
Pf3D7_02_v3	533587	533656
Pf3D7_02_v3	538403	538655
Pf3D7_02_v3	538834	539019
Pf3D7_02_v3	562099	562243
Pf3D7_02_v3	566921	567125
Pf3D7_02_v3	567412	567720
Pf3D7_02_v3	569811	569866
Pf3D7_02_v3	571013	571277
Pf3D7_02_v3	571994	572113
Pf3D7_02_v3	575455	575640
Pf3D7_02_v3	581350	581585
Pf3D7_02_v3	599048	599171
Pf3D7_02_v3	604867	604983
Pf3D7_02_v3	617484	617616
Pf3D7_02_v3	618992	619066
Pf3D7_02_v3	642188	642304
Pf3D7_02_v3	643883	644029
Pf3D7_02_v3	646195	646436
Pf3D7_02_v3	646605	647117
Pf3D7_02_v3	648120	648284
Pf3D7_02_v3	648454	648691
Pf3D7_02_v3	649696	649924
Pf3D7_02_v3	659075	659208
Pf3D7_02_v3	663761	663917
Pf3D7_02_v3	687438	687713
Pf3D7_02_v3	692846	693037
Pf3D7_02_v3	697682	698660
Pf3D7_02_v3	707914	708473
Pf3D7_02_v3	708691	709039
Pf3D7_02_v3	721145	721571
Pf3D7_02_v3	725457	725965
Pf3D7_02_v3	738916	739177
Pf3D7_02_v3	761108	761223
Pf3D7_02_v3	798391	798499
Pf3D7_02_v3	798799	798890
Pf3D7_02_v3	798947	799122
Pf3D7_02_v3	799617	799859
Pf3D7_02_v3	800429	800526
Pf3D7_02_v3	806684	806978
Pf3D7_02_v3	807031	807162
Pf3D7_02_v3	807392	807673
Pf3D7_02_v3	809586	809744
Pf3D7_02_v3	824298	824422
Pf3D7_02_v3	831516	831940
Pf3D7_02_v3	834262	834502
Pf3D7_02_v3	834547	834603
Pf3D7_02_v3	855535	855693
Pf3D7_02_v3	861119	861399
Pf3D7_02_v3	874593	875274
Pf3D7_02_v3	887100	887325
Pf3D7_02_v3	893435	893859
Pf3D7_02_v3	899929	900303
Pf3D7_02_v3	902326	902602
Pf3D7_02_v3	905109	905360
Pf3D7_02_v3	908028	908578
Pf3D7_02_v3	910031	910085
Pf3D7_02_v3	910141	910292
Pf3D7_02_v3	913868	913925
Pf3D7_02_v3	913970	914161
Pf3D7_02_v3	916519	916688
Pf3D7_02_v3	918379	918764
Pf3D7_02_v3	919153	919323
Pf3D7_02_v3	919768	920283
Pf3D7_02_v3	920360	920495
Pf3D7_02_v3	920770	921256
Pf3D7_02_v3	921697	922080
Pf3D7_02_v3	922363	922498
Pf3D7_02_v3	922687	922932
Pf3D7_02_v3	923126	923190
Pf3D7_02_v3	923476	923682
Pf3D7_02_v3	936605	936715
Pf3D7_02_v3	937856	937984
Pf3D7_02_v3	938371	938509
Pf3D7_02_v3	938554	938826
Pf3D7_02_v3	940000	940175
Pf3D7_02_v3	940236	940335
Pf3D7_02_v3	940401	940687
Pf3D7_02_v3	941089	941353
Pf3D7_02_v3	941817	942125
Pf3D7_02_v3	942181	942478
Pf3D7_02_v3	943093	943874
Pf3D7_02_v3	944627	944928
Pf3D7_02_v3	946758	947034
Pf3D7_03_v3	846	961
Pf3D7_03_v3	2583	2684
Pf3D7_03_v3	2782	2860
Pf3D7_03_v3	3435	3571
Pf3D7_03_v3	4053	4226
Pf3D7_03_v3	4689	4826
Pf3D7_03_v3	4939	5473
Pf3D7_03_v3	5526	6899
Pf3D7_03_v3	7118	7880
Pf3D7_03_v3	8279	8689
Pf3D7_03_v3	9121	9264
Pf3D7_03_v3	9553	9976
Pf3D7_03_v3	10281	10408
Pf3D7_03_v3	10629	11246
Pf3D7_03_v3	12590	12711
Pf3D7_03_v3	12759	13124
Pf3D7_03_v3	13526	13966
Pf3D7_03_v3	15631	15762
Pf3D7_03_v3	16029	16119
Pf3D7_03_v3	16737	16955
Pf3D7_03_v3	20420	20639
Pf3D7_03_v3	20770	20985
Pf3D7_03_v3	21773	21995
Pf3D7_03_v3	22888	23093
Pf3D7_03_v3	24365	24547
Pf3D7_03_v3	25075	25178
Pf3D7_03_v3	26190	26315
Pf3D7_03_v3	29806	30050
Pf3D7_03_v3	36920	37312
Pf3D7_03_v3	38438	38644
Pf3D7_03_v3	38722	38839
Pf3D7_03_v3	39119	39874
Pf3D7_03_v3	39970	40673
Pf3D7_03_v3	41506	41591
Pf3D7_03_v3	41787	42209
Pf3D7_03_v3	44127	44227
Pf3D7_03_v3	47112	47248
Pf3D7_03_v3	50394	50452
Pf3D7_03_v3	50815	50936
Pf3D7_03_v3	52474	52997
Pf3D7_03_v3	55603	55689
Pf3D7_03_v3	55866	56190
Pf3D7_03_v3	61692	61778
Pf3D7_03_v3	62012	62433
Pf3D7_03_v3	65258	65456
Pf3D7_03_v3	70320	70569
Pf3D7_03_v3	70616	70760
Pf3D7_03_v3	97100	97197
Pf3D7_03_v3	104720	104974
Pf3D7_03_v3	108927	109031
Pf3D7_03_v3	115583	115852
Pf3D7_03_v3	116002	116283
Pf3D7_03_v3	117375	117459
Pf3D7_03_v3	119600	119680
Pf3D7_03_v3	127235	127589
Pf3D7_03_v3	128316	128451
Pf3D7_03_v3	128647	128820
Pf3D7_03_v3	129100	129516
Pf3D7_03_v3	129806	130044
Pf3D7_03_v3	139601	139679
Pf3D7_03_v3	140478	140593
Pf3D7_03_v3	160307	160420
Pf3D7_03_v3	160572	161003
Pf3D7_03_v3	163550	163689
Pf3D7_03_v3	172656	172834
Pf3D7_03_v3	186938	187114
Pf3D7_03_v3	195558	195711
Pf3D7_03_v3	200300	200374
Pf3D7_03_v3	200430	200627
Pf3D7_03_v3	221583	221912
Pf3D7_03_v3	221989	222328
Pf3D7_03_v3	232079	232221
Pf3D7_03_v3	234733	234938
Pf3D7_03_v3	238906	239082
Pf3D7_03_v3	245070	245328
Pf3D7_03_v3	245964	246361
Pf3D7_03_v3	246729	246904
Pf3D7_03_v3	269358	269564
Pf3D7_03_v3	270177	270373
Pf3D7_03_v3	283153	283346
Pf3D7_03_v3	284162	284236
Pf3D7_03_v3	298640	298881
Pf3D7_03_v3	299159	299305
Pf3D7_03_v3	301076	301235
Pf3D7_03_v3	301801	301878
Pf3D7_03_v3	306115	306652
Pf3D7_03_v3	306990	307051
Pf3D7_03_v3	307217	307671
Pf3D7_03_v3	315053	315411
Pf3D7_03_v3	326530	326664
Pf3D7_03_v3	330060	330649
Pf3D7_03_v3	330699	331049
Pf3D7_03_v3	346042	346366
Pf3D7_03_v3	354725	354955
Pf3D7_03_v3	362421	362538
Pf3D7_03_v3	370306	370515
Pf3D7_03_v3	379332	380076
Pf3D7_03_v3	380123	380190
Pf3D7_03_v3	380405	380510
Pf3D7_03_v3	390308	390640
Pf3D7_03_v3	394066	394192
Pf3D7_03_v3	398516	398724
Pf3D7_03_v3	399551	399861
Pf3D7_03_v3	403717	403928
Pf3D7_03_v3	404078	404465
Pf3D7_03_v3	404569	404702
Pf3D7_03_v3	405188	405292
Pf3D7_03_v3	422829	422964
Pf3D7_03_v3	423226	423308
Pf3D7_03_v3	428602	428860
Pf3D7_03_v3	429537	429811
Pf3D7_03_v3	434808	435262
Pf3D7_03_v3	440140	440600
Pf3D7_03_v3	444313	444478
Pf3D7_03_v3	444899	445095
Pf3D7_03_v3	450367	450709
Pf3D7_03_v3	452948	453025
Pf3D7_03_v3	453130	453208
Pf3D7_03_v3	455145	455214
Pf3D7_03_v3	456279	456551
Pf3D7_03_v3	480485	480633
Pf3D7_03_v3	482749	482941
Pf3D7_03_v3	489413	489670
Pf3D7_03_v3	490948	491206
Pf3D7_03_v3	507975	508264
Pf3D7_03_v3	508929	509086
Pf3D7_03_v3	513771	513896
Pf3D7_03_v3	519155	519522
Pf3D7_03_v3	529669	529833
Pf3D7_03_v3	529893	530042
Pf3D7_03_v3	545213	545357
Pf3D7_03_v3	549805	549999
Pf3D7_03_v3	559648	559806
Pf3D7_03_v3	580255	580419
Pf3D7_03_v3	589312	589616
Pf3D7_03_v3	590114	590191
Pf3D7_03_v3	591157	591260
Pf3D7_03_v3	609512	609671
Pf3D7_03_v3	613053	613212
Pf3D7_03_v3	616966	617335
Pf3D7_03_v3	617542	618093
Pf3D7_03_v3	618647	619006
Pf3D7_03_v3	619321	619594
Pf3D7_03_v3	620885	621444
Pf3D7_03_v3	621863	622092
Pf3D7_03_v3	622209	622773
Pf3D7_03_v3	638328	638466
Pf3D7_03_v3	639678	639776
Pf3D7_03_v3	652781	652876
Pf3D7_03_v3	654488	654577
Pf3D7_03_v3	663070	663139
Pf3D7_03_v3	664475	664661
Pf3D7_03_v3	683291	683406
Pf3D7_03_v3	700158	700273
Pf3D7_03_v3	700582	700731
Pf3D7_03_v3	703261	703445
Pf3D7_03_v3	705028	705223
Pf3D7_03_v3	706430	706587
Pf3D7_03_v3	718854	719039
Pf3D7_03_v3	719843	720005
Pf3D7_03_v3	720894	721079
Pf3D7_03_v3	725612	725831
Pf3D7_03_v3	730689	730783
Pf3D7_03_v3	739753	739889
Pf3D7_03_v3	742070	742161
Pf3D7_03_v3	748503	748798
Pf3D7_03_v3	749102	749907
Pf3D7_03_v3	750865	751540
Pf3D7_03_v3	752162	752357
Pf3D7_03_v3	752655	752750
Pf3D7_03_v3	753758	753991
Pf3D7_03_v3	755145	755765
Pf3D7_03_v3	757188	757614
Pf3D7_03_v3	770605	770728
Pf3D7_03_v3	776687	776911
Pf3D7_03_v3	779915	780046
Pf3D7_03_v3	781044	781105
Pf3D7_03_v3	784493	784710
Pf3D7_03_v3	785531	785746
Pf3D7_03_v3	785986	786124
Pf3D7_03_v3	788576	788733
Pf3D7_03_v3	797295	797854
Pf3D7_03_v3	798922	799407
Pf3D7_03_v3	799809	799977
Pf3D7_03_v3	800131	800221
Pf3D7_03_v3	812073	812198
Pf3D7_03_v3	812812	813239
Pf3D7_03_v3	816685	816802
Pf3D7_03_v3	827788	827937
Pf3D7_03_v3	829363	829481
Pf3D7_03_v3	845857	845919
Pf3D7_03_v3	846270	846406
Pf3D7_03_v3	846481	847099
Pf3D7_03_v3	848781	849083
Pf3D7_03_v3	849205	849479
Pf3D7_03_v3	849603	849712
Pf3D7_03_v3	849993	850117
Pf3D7_03_v3	850228	850532
Pf3D7_03_v3	850674	850834
Pf3D7_03_v3	851008	851175
Pf3D7_03_v3	851317	851779
Pf3D7_03_v3	854101	854190
Pf3D7_03_v3	854367	854535
Pf3D7_03_v3	882571	882700
Pf3D7_03_v3	895218	895470
Pf3D7_03_v3	909056	909173
Pf3D7_03_v3	920496	920764
Pf3D7_03_v3	928726	928958
Pf3D7_03_v3	948380	948640
Pf3D7_03_v3	950278	950382
Pf3D7_03_v3	959731	960079
Pf3D7_03_v3	981485	981800
Pf3D7_03_v3	982229	982412
Pf3D7_03_v3	1003758	1004244
Pf3D7_03_v3	1016054	1016317
Pf3D7_03_v3	1016382	1016669
Pf3D7_03_v3	1019292	1019572
Pf3D7_03_v3	1022291	1022854
Pf3D7_03_v3	1028247	1028682
Pf3D7_03_v3	1034058	1034218
Pf3D7_03_v3	1034549	1035183
Pf3D7_03_v3	1035234	1036185
Pf3D7_03_v3	1038220	1038326
Pf3D7_03_v3	1040286	1040463
Pf3D7_03_v3	1056033	1056169
Pf3D7_03_v3	1056512	1056586
Pf3D7_03_v3	1056633	1056803
Pf3D7_03_v3	1057731	1058096
Pf3D7_03_v3	1058745	1058853
Pf3D7_03_v3	1059537	1059844
Pf3D7_03_v3	1059902	1060285
Pf3D7_03_v3	1061364	1061611
Pf3D7_03_v3	1065439	1065864
Pf3D7_03_v3	1065973	1066221
Pf3D7_03_v3	1066430	1066570
Pf3D7_03_v3	1066832	1066930
Pf3D7_03_v3	1067039	1067214
Pf3D7_03_v3	1067395	1067669
Pf3D7_04_v3	124	236
Pf3D7_04_v3	2990	3863
Pf3D7_04_v3	4061	4251
Pf3D7_04_v3	4337	4443
Pf3D7_04_v3	4570	4876
Pf3D7_04_v3	26588	26783
Pf3D7_04_v3	28655	29161
Pf3D7_04_v3	29167	29790
Pf3D7_04_v3	30256	30494
Pf3D7_04_v3	30848	31548
Pf3D7_04_v3	31769	31921
Pf3D7_04_v3	32316	32867
Pf3D7_04_v3	33113	33426
Pf3D7_04_v3	34788	35226
Pf3D7_04_v3	37103	37234
Pf3D7_04_v3	37280	37492
Pf3D7_04_v3	42217	42526
Pf3D7_04_v3	42590	42759
Pf3D7_04_v3	45828	46003
Pf3D7_04_v3	47790	48213
Pf3D7_04_v3	48916	48982
Pf3D7_04_v3	49365	50106
Pf3D7_04_v3	50168	50499
Pf3D7_04_v3	50582	51119
Pf3D7_04_v3	51471	51651
Pf3D7_04_v3	51726	52326
Pf3D7_04_v3	52615	52762
Pf3D7_04_v3	53133	53895
Pf3D7_04_v3	54157	54231
Pf3D7_04_v3	55384	55485
Pf3D7_04_v3	56091	56454
Pf3D7_04_v3	56546	56759
Pf3D7_04_v3	60166	60693
Pf3D7_04_v3	63278	63888
Pf3D7_04_v3	66762	66886
Pf3D7_04_v3	66990	67309
Pf3D7_04_v3	70322	70790
Pf3D7_04_v3	73589	73942
Pf3D7_04_v3	80165	80232
Pf3D7_04_v3	86061	86460
Pf3D7_04_v3	89437	89541
Pf3D7_04_v3	89710	89997
Pf3D7_04_v3	92742	93017
Pf3D7_04_v3	93347	93483
Pf3D7_04_v3	101700	101903
Pf3D7_04_v3	104392	105205
Pf3D7_04_v3	109134	109739
Pf3D7_04_v3	114729	114894
Pf3D7_04_v3	132241	132375
Pf3D7_04_v3	132537	132665
Pf3D7_04_v3	132924	133829
Pf3D7_04_v3	141581	141779
Pf3D7_04_v3	156694	156810
Pf3D7_04_v3	159379	159681
Pf3D7_04_v3	159890	160038
Pf3D7_04_v3	167355	167940
Pf3D7_04_v3	168005	168340
Pf3D7_04_v3	168532	168950
Pf3D7_04_v3	169274	169523
Pf3D7_04_v3	169697	170211
Pf3D7_04_v3	171027	171161
Pf3D7_04_v3	175888	176053
Pf3D7_04_v3	184235	184322
Pf3D7_04_v3	199038	199174
Pf3D7_04_v3	206305	206524
Pf3D7_04_v3	209798	209908
Pf3D7_04_v3	213412	213815
Pf3D7_04_v3	241882	241997
Pf3D7_04_v3	242051	242189
Pf3D7_04_v3	259289	259481
Pf3D7_04_v3	260694	260849
Pf3D7_04_v3	260942	261065
Pf3D7_04_v3	265344	265547
Pf3D7_04_v3	273043	273241
Pf3D7_04_v3	274145	274225
Pf3D7_04_v3	275565	276175
Pf3D7_04_v3	282637	282886
Pf3D7_04_v3	285352	285519
Pf3D7_04_v3	287061	287257
Pf3D7_04_v3	291884	292368
Pf3D7_04_v3	292817	293141
Pf3D7_04_v3	293294	293591
Pf3D7_04_v3	293859	294502
Pf3D7_04_v3	294953	295692
Pf3D7_04_v3	295767	296108
Pf3D7_04_v3	296407	296659
Pf3D7_04_v3	296713	297659
Pf3D7_04_v3	297882	297999
Pf3D7_04_v3	298931	299836
Pf3D7_04_v3	300220	300323
Pf3D7_04_v3	309306	309613
Pf3D7_04_v3	310209	310399
Pf3D7_04_v3	310908	311455
Pf3D7_04_v3	312627	312910
Pf3D7_04_v3	323707	324605
Pf3D7_04_v3	329375	329431
Pf3D7_04_v3	329912	330146
Pf3D7_04_v3	335943	336068
Pf3D7_04_v3	336651	336894
Pf3D7_04_v3	343518	343707
Pf3D7_04_v3	374948	375069
Pf3D7_04_v3	385323	385449
Pf3D7_04_v3	391413	391539
Pf3D7_04_v3	391589	392020
Pf3D7_04_v3	394614	394796
Pf3D7_04_v3	404486	404565
Pf3D7_04_v3	409376	409539
Pf3D7_04_v3	410224	410584
Pf3D7_04_v3	414102	414228
Pf3D7_04_v3	414789	414947
Pf3D7_04_v3	415576	415754
Pf3D7_04_v3	417983	418129
Pf3D7_04_v3	425408	425624
Pf3D7_04_v3	436486	436753
Pf3D7_04_v3	439042	439257
Pf3D7_04_v3	439928	440288
Pf3D7_04_v3	446466	446978
Pf3D7_04_v3	453429	453518
Pf3D7_04_v3	454955	455048
Pf3D7_04_v3	466057	466582
Pf3D7_04_v3	468161	468448
Pf3D7_04_v3	468500	468655
Pf3D7_04_v3	479320	479478
Pf3D7_04_v3	489860	490029
Pf3D7_04_v3	499735	500029
Pf3D7_04_v3	500635	500801
Pf3D7_04_v3	501066	501373
Pf3D7_04_v3	506450	506673
Pf3D7_04_v3	511532	511719
Pf3D7_04_v3	527950	528094
Pf3D7_04_v3	531150	531492
Pf3D7_04_v3	538313	538422
Pf3D7_04_v3	538686	539049
Pf3D7_04_v3	540439	540696
Pf3D7_04_v3	546130	546444
Pf3D7_04_v3	546535	546613
Pf3D7_04_v3	548568	549003
Pf3D7_04_v3	550526	550649
Pf3D7_04_v3	551877	552273
Pf3D7_04_v3	552824	553122
Pf3D7_04_v3	553479	553850
Pf3D7_04_v3	559847	560243
Pf3D7_04_v3	562001	562299
Pf3D7_04_v3	563871	564126
Pf3D7_04_v3	564174	564418
Pf3D7_04_v3	564720	564917
Pf3D7_04_v3	565498	566140
Pf3D7_04_v3	566404	566963
Pf3D7_04_v3	567128	567240
Pf3D7_04_v3	568391	568641
Pf3D7_04_v3	568795	569259
Pf3D7_04_v3	576790	577612
Pf3D7_04_v3	579196	579719
Pf3D7_04_v3	580651	581896
Pf3D7_04_v3	581949	582420
Pf3D7_04_v3	582817	582948
Pf3D7_04_v3	583015	583153
Pf3D7_04_v3	583719	583946
Pf3D7_04_v3	584184	584636
Pf3D7_04_v3	591919	592722
Pf3D7_04_v3	594327	594858
Pf3D7_04_v3	595195	595465
Pf3D7_04_v3	595783	597574
Pf3D7_04_v3	597966	598326
Pf3D7_04_v3	598890	599344
Pf3D7_04_v3	599531	599879
Pf3D7_04_v3	603356	603686
Pf3D7_04_v3	603817	603915
Pf3D7_04_v3	609672	610104
Pf3D7_04_v3	612946	613271
Pf3D7_04_v3	613782	614155
Pf3D7_04_v3	616976	617377
Pf3D7_04_v3	617423	617586
Pf3D7_04_v3	617656	617826
Pf3D7_04_v3	625399	625644
Pf3D7_04_v3	669454	669653
Pf3D7_04_v3	697970	698393
Pf3D7_04_v3	709934	710046
Pf3D7_04_v3	712204	712408
Pf3D7_04_v3	713087	713423
Pf3D7_04_v3	713493	713665
Pf3D7_04_v3	714117	714225
Pf3D7_04_v3	719028	719334
Pf3D7_04_v3	720377	720870
Pf3D7_04_v3	720924	720975
Pf3D7_04_v3	721349	721969
Pf3D7_04_v3	736966	737043
Pf3D7_04_v3	749515	749706
Pf3D7_04_v3	772933	773022
Pf3D7_04_v3	780739	780855
Pf3D7_04_v3	788525	788754
Pf3D7_04_v3	800481	800631
Pf3D7_04_v3	803704	803916
Pf3D7_04_v3	804262	804385
Pf3D7_04_v3	808338	808664
Pf3D7_04_v3	819748	820423
Pf3D7_04_v3	820430	820679
Pf3D7_04_v3	820812	820997
Pf3D7_04_v3	821338	821432
Pf3D7_04_v3	835066	835174
Pf3D7_04_v3	839720	839925
Pf3D7_04_v3	841703	841765
Pf3D7_04_v3	865063	865358
Pf3D7_04_v3	867140	867292
Pf3D7_04_v3	907969	908092
Pf3D7_04_v3	922010	922248
Pf3D7_04_v3	922767	923042
Pf3D7_04_v3	923581	924151
Pf3D7_04_v3	924219	924705
Pf3D7_04_v3	926005	926205
Pf3D7_04_v3	926670	926933
Pf3D7_04_v3	938503	938554
Pf3D7_04_v3	938864	939660
Pf3D7_04_v3	940607	941028
Pf3D7_04_v3	941307	942015
Pf3D7_04_v3	947148	947260
Pf3D7_04_v3	948496	949017
Pf3D7_04_v3	949128	949231
Pf3D7_04_v3	949923	950728
Pf3D7_04_v3	950920	951535
Pf3D7_04_v3	951872	952260
Pf3D7_04_v3	952505	952960
Pf3D7_04_v3	958074	958563
Pf3D7_04_v3	960393	960929
Pf3D7_04_v3	961893	962253
Pf3D7_04_v3	962300	962604
Pf3D7_04_v3	962973	963544
Pf3D7_04_v3	963822	964217
Pf3D7_04_v3	964583	964957
Pf3D7_04_v3	965084	965705
Pf3D7_04_v3	969086	969476
Pf3D7_04_v3	969711	970063
Pf3D7_04_v3	971343	971942
Pf3D7_04_v3	972174	972551
Pf3D7_04_v3	972599	974349
Pf3D7_04_v3	974778	974940
Pf3D7_04_v3	976202	976502
Pf3D7_04_v3	982283	982691
Pf3D7_04_v3	986301	986949
Pf3D7_04_v3	1023063	1023341
Pf3D7_04_v3	1030008	1030064
Pf3D7_04_v3	1030112	1030220
Pf3D7_04_v3	1031709	1032108
Pf3D7_04_v3	1032157	1032306
Pf3D7_04_v3	1032689	1032968
Pf3D7_04_v3	1034298	1034413
Pf3D7_04_v3	1037574	1037786
Pf3D7_04_v3	1038534	1038648
Pf3D7_04_v3	1040441	1040878
Pf3D7_04_v3	1059049	1059533
Pf3D7_04_v3	1063229	1063319
Pf3D7_04_v3	1071994	1072103
Pf3D7_04_v3	1076575	1076683
Pf3D7_04_v3	1091984	1092182
Pf3D7_04_v3	1095379	1095491
Pf3D7_04_v3	1095823	1096771
Pf3D7_04_v3	1100364	1100840
Pf3D7_04_v3	1101495	1101919
Pf3D7_04_v3	1110470	1110582
Pf3D7_04_v3	1111198	1111273
Pf3D7_04_v3	1113624	1113732
Pf3D7_04_v3	1119527	1120237
Pf3D7_04_v3	1124218	1124454
Pf3D7_04_v3	1146914	1147037
Pf3D7_04_v3	1147299	1147413
Pf3D7_04_v3	1149637	1150040
Pf3D7_04_v3	1152713	1152764
Pf3D7_04_v3	1152816	1153017
Pf3D7_04_v3	1156451	1156991
Pf3D7_04_v3	1157125	1157364
Pf3D7_04_v3	1158546	1158851
Pf3D7_04_v3	1159351	1160490
Pf3D7_04_v3	1160538	1161182
Pf3D7_04_v3	1161385	1161597
Pf3D7_04_v3	1161884	1161986
Pf3D7_04_v3	1162576	1162958
Pf3D7_04_v3	1163022	1163134
Pf3D7_04_v3	1163336	1163905
Pf3D7_04_v3	1164430	1164482
Pf3D7_04_v3	1165441	1165595
Pf3D7_04_v3	1170575	1170652
Pf3D7_04_v3	1170768	1170878
Pf3D7_04_v3	1173327	1173609
Pf3D7_04_v3	1175288	1175516
Pf3D7_04_v3	1176009	1176458
Pf3D7_04_v3	1176626	1176777
Pf3D7_04_v3	1176860	1178152
Pf3D7_04_v3	1179148	1179528
Pf3D7_04_v3	1179860	1180286
Pf3D7_04_v3	1182079	1182206
Pf3D7_04_v3	1189474	1189548
Pf3D7_04_v3	1191903	1192080
Pf3D7_04_v3	1193398	1193659
Pf3D7_04_v3	1193978	1194093
Pf3D7_04_v3	1194565	1194734
Pf3D7_04_v3	1196404	1196852
Pf3D7_04_v3	1197007	1197288
Pf3D7_05_v3	2605	2682
Pf3D7_05_v3	3107	4178
Pf3D7_05_v3	4398	5245
Pf3D7_05_v3	5610	5963
Pf3D7_05_v3	6313	6701
Pf3D7_05_v3	6829	7342
Pf3D7_05_v3	7576	7690
Pf3D7_05_v3	20850	21178
Pf3D7_05_v3	21340	22080
Pf3D7_05_v3	22283	22672
Pf3D7_05_v3	23141	23863
Pf3D7_05_v3	25968	26257
Pf3D7_05_v3	27995	28161
Pf3D7_05_v3	28713	28957
Pf3D7_05_v3	29967	30429
Pf3D7_05_v3	33259	33741
Pf3D7_05_v3	36709	37216
Pf3D7_05_v3	39578	39798
Pf3D7_05_v3	48017	48286
Pf3D7_05_v3	49803	49921
Pf3D7_05_v3	50873	51058
Pf3D7_05_v3	56321	56394
Pf3D7_05_v3	58955	59070
Pf3D7_05_v3	64784	65002
Pf3D7_05_v3	69897	70094
Pf3D7_05_v3	78076	78177
Pf3D7_05_v3	79359	79635
Pf3D7_05_v3	91717	92104
Pf3D7_05_v3	92761	92902
Pf3D7_05_v3	111106	111269
Pf3D7_05_v3	135449	135630
Pf3D7_05_v3	143399	143795
Pf3D7_05_v3	149498	149825
Pf3D7_05_v3	158794	158936
Pf3D7_05_v3	159574	159768
Pf3D7_05_v3	169008	169127
Pf3D7_05_v3	173055	173843
Pf3D7_05_v3	177843	177916
Pf3D7_05_v3	183314	183456
Pf3D7_05_v3	191113	191343
Pf3D7_05_v3	192020	192247
Pf3D7_05_v3	194086	194592
Pf3D7_05_v3	206272	206387
Pf3D7_05_v3	210317	210437
Pf3D7_05_v3	212106	212313
Pf3D7_05_v3	222936	223137
Pf3D7_05_v3	226669	226824
Pf3D7_05_v3	237030	237462
Pf3D7_05_v3	242344	242453
Pf3D7_05_v3	276603	276789
Pf3D7_05_v3	281062	281148
Pf3D7_05_v3	281352	281728
Pf3D7_05_v3	286110	286222
Pf3D7_05_v3	288348	288507
Pf3D7_05_v3	289130	289685
Pf3D7_05_v3	294935	295141
Pf3D7_05_v3	295444	295846
Pf3D7_05_v3	298718	298895
Pf3D7_05_v3	307576	307777
Pf3D7_05_v3	308762	308958
Pf3D7_05_v3	310901	311092
Pf3D7_05_v3	313284	313480
Pf3D7_05_v3	313996	314120
Pf3D7_05_v3	314698	314947
Pf3D7_05_v3	324554	324712
Pf3D7_05_v3	325254	325448
Pf3D7_05_v3	326080	326291
Pf3D7_05_v3	326413	326483
Pf3D7_05_v3	329398	329656
Pf3D7_05_v3	335135	335560
Pf3D7_05_v3	336128	336333
Pf3D7_05_v3	336435	336620
Pf3D7_05_v3	343093	343191
Pf3D7_05_v3	346006	346115
Pf3D7_05_v3	346248	346580
Pf3D7_05_v3	348416	348999
Pf3D7_05_v3	352287	352652
Pf3D7_05_v3	353495	353862
Pf3D7_05_v3	356236	356323
Pf3D7_05_v3	373226	373420
Pf3D7_05_v3	374867	375105
Pf3D7_05_v3	375236	375428
Pf3D7_05_v3	384980	385042
Pf3D7_05_v3	386028	386081
Pf3D7_05_v3	393259	393513
Pf3D7_05_v3	419106	419463
Pf3D7_05_v3	427111	427251
Pf3D7_05_v3	429656	429767
Pf3D7_05_v3	439192	439595
Pf3D7_05_v3	462879	463137
Pf3D7_05_v3	467769	468025
Pf3D7_05_v3	472363	472590
Pf3D7_05_v3	472742	472870
Pf3D7_05_v3	496107	496169
Pf3D7_05_v3	521158	521382
Pf3D7_05_v3	521697	521852
Pf3D7_05_v3	522389	522521
Pf3D7_05_v3	552478	553087
Pf3D7_05_v3	577057	577137
Pf3D7_05_v3	582202	582580
Pf3D7_05_v3	585800	585868
Pf3D7_05_v3	601164	601464
Pf3D7_05_v3	611914	612038
Pf3D7_05_v3	621610	621769
Pf3D7_05_v3	622133	622557
Pf3D7_05_v3	634221	634627
Pf3D7_05_v3	635154	635342
Pf3D7_05_v3	648232	648469
Pf3D7_05_v3	654107	654445
Pf3D7_05_v3	654628	654962
Pf3D7_05_v3	655135	655258
Pf3D7_05_v3	676069	676147
Pf3D7_05_v3	680114	680562
Pf3D7_05_v3	680781	680915
Pf3D7_05_v3	687629	687771
Pf3D7_05_v3	688938	689271
Pf3D7_05_v3	695330	695600
Pf3D7_05_v3	695988	696069
Pf3D7_05_v3	703996	704166
Pf3D7_05_v3	712823	713390
Pf3D7_05_v3	719631	719700
Pf3D7_05_v3	721619	721881
Pf3D7_05_v3	724728	724974
Pf3D7_05_v3	725337	725609
Pf3D7_05_v3	734242	734508
Pf3D7_05_v3	736470	736781
Pf3D7_05_v3	743721	744037
Pf3D7_05_v3	744487	744856
Pf3D7_05_v3	746182	746347
Pf3D7_05_v3	747934	748150
Pf3D7_05_v3	754421	754711
Pf3D7_05_v3	764269	765029
Pf3D7_05_v3	769829	770033
Pf3D7_05_v3	772702	772961
Pf3D7_05_v3	777480	777630
Pf3D7_05_v3	796835	796948
Pf3D7_05_v3	813807	813950
Pf3D7_05_v3	836474	836673
Pf3D7_05_v3	842481	842601
Pf3D7_05_v3	857120	857542
Pf3D7_05_v3	857661	857721
Pf3D7_05_v3	857808	858032
Pf3D7_05_v3	882434	882604
Pf3D7_05_v3	884453	884660
Pf3D7_05_v3	920417	920592
Pf3D7_05_v3	931461	931613
Pf3D7_05_v3	935502	935720
Pf3D7_05_v3	935766	936239
Pf3D7_05_v3	940329	940583
Pf3D7_05_v3	949331	949468
Pf3D7_05_v3	950219	950554
Pf3D7_05_v3	952126	952222
Pf3D7_05_v3	958734	958862
Pf3D7_05_v3	960559	960771
Pf3D7_05_v3	960938	961207
Pf3D7_05_v3	963364	963920
Pf3D7_05_v3	964317	964418
Pf3D7_05_v3	990144	990232
Pf3D7_05_v3	991201	991309
Pf3D7_05_v3	999992	1000152
Pf3D7_05_v3	1000480	1000745
Pf3D7_05_v3	1001072	1001157
Pf3D7_05_v3	1011219	1011407
Pf3D7_05_v3	1013760	1013855
Pf3D7_05_v3	1014171	1014482
Pf3D7_05_v3	1019706	1019821
Pf3D7_05_v3	1029162	1029530
Pf3D7_05_v3	1037080	1037179
Pf3D7_05_v3	1037501	1037738
Pf3D7_05_v3	1041855	1042295
Pf3D7_05_v3	1042947	1043368
Pf3D7_05_v3	1054170	1054315
Pf3D7_05_v3	1071272	1071478
Pf3D7_05_v3	1071626	1071677
Pf3D7_05_v3	1071678	1071876
Pf3D7_05_v3	1092652	1093187
Pf3D7_05_v3	1102011	1102307
Pf3D7_05_v3	1102852	1102926
Pf3D7_05_v3	1103019	1103427
Pf3D7_05_v3	1104291	1104642
Pf3D7_05_v3	1106345	1106600
Pf3D7_05_v3	1106828	1107494
Pf3D7_05_v3	1107861	1108110
Pf3D7_05_v3	1108339	1108511
Pf3D7_05_v3	1109922	1110224
Pf3D7_05_v3	1110572	1110706
Pf3D7_05_v3	1110758	1110900
Pf3D7_05_v3	1112084	1112276
Pf3D7_05_v3	1113367	1113547
Pf3D7_05_v3	1121482	1121710
Pf3D7_05_v3	1123533	1123837
Pf3D7_05_v3	1125682	1125960
Pf3D7_05_v3	1126372	1126945
Pf3D7_05_v3	1136142	1136347
Pf3D7_05_v3	1144155	1144340
Pf3D7_05_v3	1144537	1144635
Pf3D7_05_v3	1144974	1145250
Pf3D7_05_v3	1154433	1154831
Pf3D7_05_v3	1155164	1155284
Pf3D7_05_v3	1155384	1155530
Pf3D7_05_v3	1159433	1159636
Pf3D7_05_v3	1164674	1164797
Pf3D7_05_v3	1167035	1167347
Pf3D7_05_v3	1178452	1178628
Pf3D7_05_v3	1220537	1220752
Pf3D7_05_v3	1229375	1229771
Pf3D7_05_v3	1236244	1236376
Pf3D7_05_v3	1242757	1243041
Pf3D7_05_v3	1249233	1249490
Pf3D7_05_v3	1252066	1252283
Pf3D7_05_v3	1259946	1260043
Pf3D7_05_v3	1262814	1262927
Pf3D7_05_v3	1262987	1263199
Pf3D7_05_v3	1289910	1290422
Pf3D7_05_v3	1290631	1291546
Pf3D7_05_v3	1292482	1292858
Pf3D7_05_v3	1293651	1293855
Pf3D7_05_v3	1295022	1295131
Pf3D7_05_v3	1309601	1309673
Pf3D7_05_v3	1313469	1313977
Pf3D7_05_v3	1326692	1327229
Pf3D7_05_v3	1330343	1330465
Pf3D7_05_v3	1330518	1330583
Pf3D7_05_v3	1333813	1333922
Pf3D7_05_v3	1334182	1334413
Pf3D7_05_v3	1336003	1336818
Pf3D7_05_v3	1336884	1336975
Pf3D7_05_v3	1337041	1337313
Pf3D7_05_v3	1337693	1337753
Pf3D7_05_v3	1337944	1338060
Pf3D7_05_v3	1338116	1338519
Pf3D7_05_v3	1338994	1339097
Pf3D7_05_v3	1339230	1339718
Pf3D7_05_v3	1340361	1340496
Pf3D7_05_v3	1340928	1341136
Pf3D7_05_v3	1341332	1341777
Pf3D7_05_v3	1342474	1342545
Pf3D7_06_v3	53	340
Pf3D7_06_v3	399	570
Pf3D7_06_v3	983	1146
Pf3D7_06_v3	3483	3886
Pf3D7_06_v3	4215	4361
Pf3D7_06_v3	4771	5039
Pf3D7_06_v3	5532	6067
Pf3D7_06_v3	6218	6796
Pf3D7_06_v3	6901	7413
Pf3D7_06_v3	8341	8492
Pf3D7_06_v3	10027	10278
Pf3D7_06_v3	10700	10960
Pf3D7_06_v3	15513	15581
Pf3D7_06_v3	15639	15787
Pf3D7_06_v3	19325	19618
Pf3D7_06_v3	20321	20610
Pf3D7_06_v3	20786	20972
Pf3D7_06_v3	21823	22631
Pf3D7_06_v3	26816	27468
Pf3D7_06_v3	27616	27694
Pf3D7_06_v3	29876	30093
Pf3D7_06_v3	32656	32942
Pf3D7_06_v3	35733	36083
Pf3D7_06_v3	51432	52049
Pf3D7_06_v3	57095	60065
Pf3D7_06_v3	60209	60415
Pf3D7_06_v3	61027	62814
Pf3D7_06_v3	78627	78769
Pf3D7_06_v3	86001	86201
Pf3D7_06_v3	86511	86788
Pf3D7_06_v3	93339	93788
Pf3D7_06_v3	94105	94186
Pf3D7_06_v3	94341	94567
Pf3D7_06_v3	95272	95334
Pf3D7_06_v3	102401	102516
Pf3D7_06_v3	103100	103269
Pf3D7_06_v3	103937	104240
Pf3D7_06_v3	104588	104726
Pf3D7_06_v3	106442	106540
Pf3D7_06_v3	129686	129771
Pf3D7_06_v3	129871	129990
Pf3D7_06_v3	139668	139908
Pf3D7_06_v3	142437	142540
Pf3D7_06_v3	155084	155192
Pf3D7_06_v3	176403	176517
Pf3D7_06_v3	176948	177107
Pf3D7_06_v3	188222	188329
Pf3D7_06_v3	194148	194291
Pf3D7_06_v3	194519	194584
Pf3D7_06_v3	194698	195036
Pf3D7_06_v3	217269	217552
Pf3D7_06_v3	218599	218784
Pf3D7_06_v3	229008	229148
Pf3D7_06_v3	229670	230106
Pf3D7_06_v3	236566	236705
Pf3D7_06_v3	242857	243131
Pf3D7_06_v3	261102	261242
Pf3D7_06_v3	271116	271597
Pf3D7_06_v3	273061	273303
Pf3D7_06_v3	274119	274354
Pf3D7_06_v3	275279	275394
Pf3D7_06_v3	277521	277640
Pf3D7_06_v3	281840	281986
Pf3D7_06_v3	282121	282475
Pf3D7_06_v3	282848	283075
Pf3D7_06_v3	288957	289208
Pf3D7_06_v3	307863	307939
Pf3D7_06_v3	323121	323324
Pf3D7_06_v3	323876	324359
Pf3D7_06_v3	324891	325052
Pf3D7_06_v3	334696	334847
Pf3D7_06_v3	340458	340818
Pf3D7_06_v3	358442	358647
Pf3D7_06_v3	359352	359505
Pf3D7_06_v3	362753	363012
Pf3D7_06_v3	363246	363728
Pf3D7_06_v3	371715	371892
Pf3D7_06_v3	373084	373212
Pf3D7_06_v3	374774	374924
Pf3D7_06_v3	376057	376182
Pf3D7_06_v3	377589	377672
Pf3D7_06_v3	380236	380479
Pf3D7_06_v3	387026	387188
Pf3D7_06_v3	400963	401076
Pf3D7_06_v3	416793	416970
Pf3D7_06_v3	417016	417099
Pf3D7_06_v3	421777	421906
Pf3D7_06_v3	430775	431107
Pf3D7_06_v3	433846	434102
Pf3D7_06_v3	451066	451159
Pf3D7_06_v3	454002	454217
Pf3D7_06_v3	454922	455296
Pf3D7_06_v3	455458	455530
Pf3D7_06_v3	492791	492921
Pf3D7_06_v3	493101	493335
Pf3D7_06_v3	495396	495621
Pf3D7_06_v3	517955	518095
Pf3D7_06_v3	529550	529807
Pf3D7_06_v3	543467	543579
Pf3D7_06_v3	547399	547679
Pf3D7_06_v3	551142	551464
Pf3D7_06_v3	566679	566857
Pf3D7_06_v3	567735	567870
Pf3D7_06_v3	569396	569662
Pf3D7_06_v3	571872	571966
Pf3D7_06_v3	574024	574460
Pf3D7_06_v3	575983	576213
Pf3D7_06_v3	578059	578213
Pf3D7_06_v3	582040	582150
Pf3D7_06_v3	582458	582906
Pf3D7_06_v3	598577	599052
Pf3D7_06_v3	599526	599990
Pf3D7_06_v3	611854	612036
Pf3D7_06_v3	623341	623785
Pf3D7_06_v3	633092	633362
Pf3D7_06_v3	634815	635126
Pf3D7_06_v3	644583	644747
Pf3D7_06_v3	648290	648463
Pf3D7_06_v3	651237	651367
Pf3D7_06_v3	659015	659294
Pf3D7_06_v3	674267	674475
Pf3D7_06_v3	686184	686772
Pf3D7_06_v3	693906	694006
Pf3D7_06_v3	697323	697446
Pf3D7_06_v3	704048	704258
Pf3D7_06_v3	704325	704518
Pf3D7_06_v3	723169	723293
Pf3D7_06_v3	725431	725870
Pf3D7_06_v3	726554	727547
Pf3D7_06_v3	727796	728084
Pf3D7_06_v3	728903	729477
Pf3D7_06_v3	730160	730225
Pf3D7_06_v3	735916	736229
Pf3D7_06_v3	748496	748722
Pf3D7_06_v3	754460	754581
Pf3D7_06_v3	758616	758926
Pf3D7_06_v3	774641	774864
Pf3D7_06_v3	775063	775191
Pf3D7_06_v3	775284	775420
Pf3D7_06_v3	784738	784838
Pf3D7_06_v3	792028	792165
Pf3D7_06_v3	796105	796248
Pf3D7_06_v3	800166	800218
Pf3D7_06_v3	817121	817347
Pf3D7_06_v3	817473	817590
Pf3D7_06_v3	835777	835892
Pf3D7_06_v3	840767	840911
Pf3D7_06_v3	843124	843204
Pf3D7_06_v3	851527	851611
Pf3D7_06_v3	858753	858825
Pf3D7_06_v3	866549	866663
Pf3D7_06_v3	869051	869285
Pf3D7_06_v3	871939	872069
Pf3D7_06_v3	878970	879191
Pf3D7_06_v3	880214	880694
Pf3D7_06_v3	905101	905221
Pf3D7_06_v3	919780	919843
Pf3D7_06_v3	919993	920109
Pf3D7_06_v3	921971	922475
Pf3D7_06_v3	923411	923597
Pf3D7_06_v3	928577	928703
Pf3D7_06_v3	932870	932970
Pf3D7_06_v3	937518	937740
Pf3D7_06_v3	938149	938260
Pf3D7_06_v3	938738	939023
Pf3D7_06_v3	942877	943120
Pf3D7_06_v3	956776	957401
Pf3D7_06_v3	957838	957965
Pf3D7_06_v3	967321	967661
Pf3D7_06_v3	968801	969189
Pf3D7_06_v3	977292	977458
Pf3D7_06_v3	981103	982180
Pf3D7_06_v3	982281	982490
Pf3D7_06_v3	984017	984218
Pf3D7_06_v3	990452	990588
Pf3D7_06_v3	999654	1000029
Pf3D7_06_v3	1000500	1000680
Pf3D7_06_v3	1002985	1003194
Pf3D7_06_v3	1003352	1003663
Pf3D7_06_v3	1004086	1004317
Pf3D7_06_v3	1039530	1039591
Pf3D7_06_v3	1039805	1039984
Pf3D7_06_v3	1061241	1061294
Pf3D7_06_v3	1061544	1061772
Pf3D7_06_v3	1061842	1062067
Pf3D7_06_v3	1079498	1079813
Pf3D7_06_v3	1079870	1080042
Pf3D7_06_v3	1080841	1080892
Pf3D7_06_v3	1081071	1081222
Pf3D7_06_v3	1092604	1092952
Pf3D7_06_v3	1093425	1093586
Pf3D7_06_v3	1097947	1098016
Pf3D7_06_v3	1109760	1110040
Pf3D7_06_v3	1111035	1111103
Pf3D7_06_v3	1114983	1115048
Pf3D7_06_v3	1116825	1117159
Pf3D7_06_v3	1122814	1122910
Pf3D7_06_v3	1123108	1123657
Pf3D7_06_v3	1124277	1124618
Pf3D7_06_v3	1126371	1126743
Pf3D7_06_v3	1129980	1130230
Pf3D7_06_v3	1132919	1133184
Pf3D7_06_v3	1133719	1133859
Pf3D7_06_v3	1134643	1134760
Pf3D7_06_v3	1136335	1136710
Pf3D7_06_v3	1137390	1137657
Pf3D7_06_v3	1138667	1138993
Pf3D7_06_v3	1140659	1140925
Pf3D7_06_v3	1144458	1144673
Pf3D7_06_v3	1144931	1145344
Pf3D7_06_v3	1145515	1145628
Pf3D7_06_v3	1146901	1146977
Pf3D7_06_v3	1147022	1147179
Pf3D7_06_v3	1147399	1147757
Pf3D7_06_v3	1148703	1148901
Pf3D7_06_v3	1166290	1166499
Pf3D7_06_v3	1167214	1167512
Pf3D7_06_v3	1168940	1169070
Pf3D7_06_v3	1212002	1212195
Pf3D7_06_v3	1226603	1226792
Pf3D7_06_v3	1230984	1231100
Pf3D7_06_v3	1233265	1233496
Pf3D7_06_v3	1235607	1235900
Pf3D7_06_v3	1267887	1268045
Pf3D7_06_v3	1302397	1305580
Pf3D7_06_v3	1305658	1308896
Pf3D7_06_v3	1314654	1315173
Pf3D7_06_v3	1327212	1327702
Pf3D7_06_v3	1330224	1330700
Pf3D7_06_v3	1333235	1333892
Pf3D7_06_v3	1336794	1337302
Pf3D7_06_v3	1338395	1338446
Pf3D7_06_v3	1338491	1338974
Pf3D7_06_v3	1341483	1342095
Pf3D7_06_v3	1342162	1342331
Pf3D7_06_v3	1347695	1347990
Pf3D7_06_v3	1351341	1351881
Pf3D7_06_v3	1354208	1354295
Pf3D7_06_v3	1354369	1354646
Pf3D7_06_v3	1354926	1355081
Pf3D7_06_v3	1356532	1356761
Pf3D7_06_v3	1357328	1357767
Pf3D7_06_v3	1358904	1359062
Pf3D7_06_v3	1359240	1359499
Pf3D7_06_v3	1360444	1360888
Pf3D7_06_v3	1360990	1361141
Pf3D7_06_v3	1361850	1361957
Pf3D7_06_v3	1362280	1363416
Pf3D7_06_v3	1363658	1364040
Pf3D7_06_v3	1364617	1365010
Pf3D7_06_v3	1365404	1365711
Pf3D7_06_v3	1366058	1366495
Pf3D7_06_v3	1368307	1368864
Pf3D7_06_v3	1371989	1372569
Pf3D7_06_v3	1374998	1375089
Pf3D7_06_v3	1375356	1375452
Pf3D7_06_v3	1375855	1375994
Pf3D7_06_v3	1376750	1376855
Pf3D7_06_v3	1377393	1377852
Pf3D7_06_v3	1378242	1378511
Pf3D7_06_v3	1378870	1379477
Pf3D7_06_v3	1379659	1380572
Pf3D7_06_v3	1382163	1382454
Pf3D7_06_v3	1384606	1384715
Pf3D7_06_v3	1395938	1396055
Pf3D7_06_v3	1406387	1406715
Pf3D7_06_v3	1407892	1408190
Pf3D7_06_v3	1408235	1408379
Pf3D7_06_v3	1408649	1408752
Pf3D7_06_v3	1410297	1410395
Pf3D7_06_v3	1412073	1412544
Pf3D7_06_v3	1413140	1413458
Pf3D7_06_v3	1413536	1414043
Pf3D7_06_v3	1417127	1417230
Pf3D7_06_v3	1417751	1417975
Pf3D7_07_v3	286	523
Pf3D7_07_v3	827	949
Pf3D7_07_v3	1202	1408
Pf3D7_07_v3	1461	1619
Pf3D7_07_v3	3615	3763
Pf3D7_07_v3	3833	4528
Pf3D7_07_v3	4908	5146
Pf3D7_07_v3	5216	5778
Pf3D7_07_v3	6202	6327
Pf3D7_07_v3	6694	6918
Pf3D7_07_v3	8936	9042
Pf3D7_07_v3	17582	17770
Pf3D7_07_v3	17819	18035
Pf3D7_07_v3	20539	20816
Pf3D7_07_v3	21339	21400
Pf3D7_07_v3	21412	21593
Pf3D7_07_v3	21767	22225
Pf3D7_07_v3	22592	23528
Pf3D7_07_v3	23682	24284
Pf3D7_07_v3	24821	24935
Pf3D7_07_v3	25222	25751
Pf3D7_07_v3	27590	27722
Pf3D7_07_v3	33731	34227
Pf3D7_07_v3	37077	37162
Pf3D7_07_v3	37447	37645
Pf3D7_07_v3	40647	40917
Pf3D7_07_v3	52244	52744
Pf3D7_07_v3	56004	56433
Pf3D7_07_v3	59874	60086
Pf3D7_07_v3	79934	80521
Pf3D7_07_v3	81538	81688
Pf3D7_07_v3	82048	82314
Pf3D7_07_v3	90095	90829
Pf3D7_07_v3	97128	97377
Pf3D7_07_v3	97480	97753
Pf3D7_07_v3	101731	101839
Pf3D7_07_v3	105044	105487
Pf3D7_07_v3	110008	110146
Pf3D7_07_v3	110849	110951
Pf3D7_07_v3	123879	124075
Pf3D7_07_v3	130089	130291
Pf3D7_07_v3	138820	139765
Pf3D7_07_v3	141011	141511
Pf3D7_07_v3	141637	141724
Pf3D7_07_v3	142324	142453
Pf3D7_07_v3	151696	151942
Pf3D7_07_v3	160447	160616
Pf3D7_07_v3	168791	168861
Pf3D7_07_v3	171341	171432
Pf3D7_07_v3	175106	175475
Pf3D7_07_v3	183214	183382
Pf3D7_07_v3	183474	183563
Pf3D7_07_v3	202236	202304
Pf3D7_07_v3	202984	203067
Pf3D7_07_v3	217720	217819
Pf3D7_07_v3	240510	240872
Pf3D7_07_v3	252599	252817
Pf3D7_07_v3	262258	262362
Pf3D7_07_v3	265314	265557
Pf3D7_07_v3	266103	266169
Pf3D7_07_v3	266482	266763
Pf3D7_07_v3	266857	267045
Pf3D7_07_v3	276064	276320
Pf3D7_07_v3	330154	330406
Pf3D7_07_v3	342276	342550
Pf3D7_07_v3	359262	359489
Pf3D7_07_v3	391595	391683
Pf3D7_07_v3	391839	392060
Pf3D7_07_v3	395814	396028
Pf3D7_07_v3	396181	396400
Pf3D7_07_v3	397027	397525
Pf3D7_07_v3	410148	410819
Pf3D7_07_v3	414680	414935
Pf3D7_07_v3	418163	418283
Pf3D7_07_v3	420764	421148
Pf3D7_07_v3	421641	421733
Pf3D7_07_v3	435938	436164
Pf3D7_07_v3	447909	448205
Pf3D7_07_v3	488787	488967
Pf3D7_07_v3	490517	490657
Pf3D7_07_v3	505343	505483
Pf3D7_07_v3	511924	512299
Pf3D7_07_v3	514243	514559
Pf3D7_07_v3	514956	515285
Pf3D7_07_v3	515646	516084
Pf3D7_07_v3	516397	517189
Pf3D7_07_v3	517548	517736
Pf3D7_07_v3	517852	517937
Pf3D7_07_v3	519063	519516
Pf3D7_07_v3	525571	525901
Pf3D7_07_v3	531145	531539
Pf3D7_07_v3	531676	531896
Pf3D7_07_v3	532140	532866
Pf3D7_07_v3	533196	533403
Pf3D7_07_v3	534148	534398
Pf3D7_07_v3	540685	541052
Pf3D7_07_v3	543832	544060
Pf3D7_07_v3	545169	545442
Pf3D7_07_v3	545528	545764
Pf3D7_07_v3	547468	547629
Pf3D7_07_v3	547808	548266
Pf3D7_07_v3	548621	549135
Pf3D7_07_v3	549285	549698
Pf3D7_07_v3	550210	550570
Pf3D7_07_v3	552547	552685
Pf3D7_07_v3	554179	554729
Pf3D7_07_v3	554844	555060
Pf3D7_07_v3	555155	555441
Pf3D7_07_v3	555801	556157
Pf3D7_07_v3	556260	557031
Pf3D7_07_v3	557455	557657
Pf3D7_07_v3	558163	558354
Pf3D7_07_v3	558605	559154
Pf3D7_07_v3	563083	563680
Pf3D7_07_v3	567534	567639
Pf3D7_07_v3	569055	569467
Pf3D7_07_v3	569901	570129
Pf3D7_07_v3	570482	571146
Pf3D7_07_v3	571352	571958
Pf3D7_07_v3	572375	572756
Pf3D7_07_v3	573059	573180
Pf3D7_07_v3	573323	573533
Pf3D7_07_v3	574025	574380
Pf3D7_07_v3	581343	581490
Pf3D7_07_v3	581567	582250
Pf3D7_07_v3	583677	584021
Pf3D7_07_v3	586091	586782
Pf3D7_07_v3	588012	588278
Pf3D7_07_v3	588341	588455
Pf3D7_07_v3	588863	588993
Pf3D7_07_v3	590544	590784
Pf3D7_07_v3	592435	592777
Pf3D7_07_v3	593264	593589
Pf3D7_07_v3	593904	594557
Pf3D7_07_v3	594714	595316
Pf3D7_07_v3	595607	595965
Pf3D7_07_v3	596012	596348
Pf3D7_07_v3	596812	596917
Pf3D7_07_v3	597278	597715
Pf3D7_07_v3	602760	602927
Pf3D7_07_v3	609615	609711
Pf3D7_07_v3	643167	643258
Pf3D7_07_v3	653348	653628
Pf3D7_07_v3	668439	668553
Pf3D7_07_v3	676861	676974
Pf3D7_07_v3	678679	678731
Pf3D7_07_v3	692014	692593
Pf3D7_07_v3	693209	693320
Pf3D7_07_v3	699395	699743
Pf3D7_07_v3	704276	704529
Pf3D7_07_v3	704595	704652
Pf3D7_07_v3	705951	706310
Pf3D7_07_v3	712539	712611
Pf3D7_07_v3	713615	713833
Pf3D7_07_v3	714215	714404
Pf3D7_07_v3	742771	742897
Pf3D7_07_v3	752774	753022
Pf3D7_07_v3	753155	753269
Pf3D7_07_v3	753557	753608
Pf3D7_07_v3	753849	753992
Pf3D7_07_v3	756951	757182
Pf3D7_07_v3	765204	765336
Pf3D7_07_v3	778353	778516
Pf3D7_07_v3	785264	785461
Pf3D7_07_v3	798708	798981
Pf3D7_07_v3	801645	801834
Pf3D7_07_v3	802323	802457
Pf3D7_07_v3	815058	815112
Pf3D7_07_v3	815469	815606
Pf3D7_07_v3	846511	846657
Pf3D7_07_v3	852306	852479
Pf3D7_07_v3	858859	858954
Pf3D7_07_v3	859041	859153
Pf3D7_07_v3	866357	866542
Pf3D7_07_v3	868301	868426
Pf3D7_07_v3	870676	870868
Pf3D7_07_v3	873518	873785
Pf3D7_07_v3	897109	897250
Pf3D7_07_v3	897830	897981
Pf3D7_07_v3	902181	902265
Pf3D7_07_v3	906500	906644
Pf3D7_07_v3	907763	907952
Pf3D7_07_v3	908388	908655
Pf3D7_07_v3	909918	910121
Pf3D7_07_v3	944153	944313
Pf3D7_07_v3	947639	947765
Pf3D7_07_v3	950531	950716
Pf3D7_07_v3	955311	955582
Pf3D7_07_v3	956088	956213
Pf3D7_07_v3	959061	959206
Pf3D7_07_v3	963490	963628
Pf3D7_07_v3	964528	964749
Pf3D7_07_v3	972791	972958
Pf3D7_07_v3	976944	977370
Pf3D7_07_v3	977535	977823
Pf3D7_07_v3	977873	978270
Pf3D7_07_v3	980793	981122
Pf3D7_07_v3	984898	984981
Pf3D7_07_v3	990243	990813
Pf3D7_07_v3	996451	996829
Pf3D7_07_v3	1019381	1019601
Pf3D7_07_v3	1048283	1048680
Pf3D7_07_v3	1054239	1054413
Pf3D7_07_v3	1055411	1055734
Pf3D7_07_v3	1061352	1061575
Pf3D7_07_v3	1062863	1062931
Pf3D7_07_v3	1066813	1066969
Pf3D7_07_v3	1072260	1072542
Pf3D7_07_v3	1078414	1078567
Pf3D7_07_v3	1084027	1084580
Pf3D7_07_v3	1084794	1085701
Pf3D7_07_v3	1086655	1087033
Pf3D7_07_v3	1087507	1088049
Pf3D7_07_v3	1088887	1089434
Pf3D7_07_v3	1089633	1089922
Pf3D7_07_v3	1093635	1093904
Pf3D7_07_v3	1101047	1101273
Pf3D7_07_v3	1104225	1104448
Pf3D7_07_v3	1105326	1105519
Pf3D7_07_v3	1107539	1107748
Pf3D7_07_v3	1112990	1113162
Pf3D7_07_v3	1128418	1128694
Pf3D7_07_v3	1131795	1131987
Pf3D7_07_v3	1132546	1132665
Pf3D7_07_v3	1133463	1133755
Pf3D7_07_v3	1149840	1150094
Pf3D7_07_v3	1150766	1150985
Pf3D7_07_v3	1152501	1152762
Pf3D7_07_v3	1153721	1153852
Pf3D7_07_v3	1157296	1157403
Pf3D7_07_v3	1157754	1157936
Pf3D7_07_v3	1160150	1160212
Pf3D7_07_v3	1163166	1163315
Pf3D7_07_v3	1177615	1177902
Pf3D7_07_v3	1179174	1179268
Pf3D7_07_v3	1179924	1180210
Pf3D7_07_v3	1180634	1180731
Pf3D7_07_v3	1191570	1192003
Pf3D7_07_v3	1202039	1202313
Pf3D7_07_v3	1212502	1212820
Pf3D7_07_v3	1220047	1220243
Pf3D7_07_v3	1222739	1222864
Pf3D7_07_v3	1227021	1227218
Pf3D7_07_v3	1239258	1239572
Pf3D7_07_v3	1242010	1242466
Pf3D7_07_v3	1253118	1253354
Pf3D7_07_v3	1257104	1257162
Pf3D7_07_v3	1274024	1274283
Pf3D7_07_v3	1274452	1274898
Pf3D7_07_v3	1276246	1276305
Pf3D7_07_v3	1276461	1277110
Pf3D7_07_v3	1277701	1277812
Pf3D7_07_v3	1278904	1279083
Pf3D7_07_v3	1321650	1321769
Pf3D7_07_v3	1321903	1322247
Pf3D7_07_v3	1325865	1326311
Pf3D7_07_v3	1326400	1326784
Pf3D7_07_v3	1327571	1327702
Pf3D7_07_v3	1327874	1328037
Pf3D7_07_v3	1328342	1328520
Pf3D7_07_v3	1339389	1339604
Pf3D7_07_v3	1340175	1340241
Pf3D7_07_v3	1340286	1340423
Pf3D7_07_v3	1354352	1354615
Pf3D7_07_v3	1355055	1355210
Pf3D7_07_v3	1358459	1358655
Pf3D7_07_v3	1358810	1358942
Pf3D7_07_v3	1359727	1360087
Pf3D7_07_v3	1360411	1360824
Pf3D7_07_v3	1360883	1361026
Pf3D7_07_v3	1361243	1361421
Pf3D7_07_v3	1361475	1361775
Pf3D7_07_v3	1362130	1362278
Pf3D7_07_v3	1369635	1369700
Pf3D7_07_v3	1369751	1369894
Pf3D7_07_v3	1372638	1372711
Pf3D7_07_v3	1379745	1379828
Pf3D7_07_v3	1382924	1383258
Pf3D7_07_v3	1385905	1386202
Pf3D7_07_v3	1388497	1388848
Pf3D7_07_v3	1388897	1388997
Pf3D7_07_v3	1391631	1391815
Pf3D7_07_v3	1396815	1397191
Pf3D7_07_v3	1399613	1400197
Pf3D7_07_v3	1403002	1403372
Pf3D7_07_v3	1411150	1411475
Pf3D7_07_v3	1411810	1411962
Pf3D7_07_v3	1417963	1418053
Pf3D7_07_v3	1419974	1420192
Pf3D7_07_v3	1420448	1420618
Pf3D7_07_v3	1421219	1421431
Pf3D7_07_v3	1421973	1422107
Pf3D7_07_v3	1422231	1422938
Pf3D7_07_v3	1423206	1423735
Pf3D7_07_v3	1423805	1423881
Pf3D7_07_v3	1424411	1424613
Pf3D7_07_v3	1425213	1425477
Pf3D7_07_v3	1425638	1425765
Pf3D7_07_v3	1425902	1426185
Pf3D7_07_v3	1435396	1435679
Pf3D7_07_v3	1437503	1437631
Pf3D7_07_v3	1439516	1439837
Pf3D7_07_v3	1440793	1441117
Pf3D7_07_v3	1441497	1442335
Pf3D7_07_v3	1442561	1443186
Pf3D7_07_v3	1444260	1444330
Pf3D7_07_v3	1444484	1444695
Pf3D7_07_v3	1444746	1444889
Pf3D7_08_v3	3330	4192
Pf3D7_08_v3	4408	4930
Pf3D7_08_v3	5613	5969
Pf3D7_08_v3	6131	6221
Pf3D7_08_v3	6432	6678
Pf3D7_08_v3	8534	8672
Pf3D7_08_v3	18937	19170
Pf3D7_08_v3	21967	22459
Pf3D7_08_v3	23120	24181
Pf3D7_08_v3	24287	25021
Pf3D7_08_v3	25339	25408
Pf3D7_08_v3	25468	25719
Pf3D7_08_v3	25889	26265
Pf3D7_08_v3	28249	28509
Pf3D7_08_v3	31764	31921
Pf3D7_08_v3	32300	32515
Pf3D7_08_v3	32821	32975
Pf3D7_08_v3	33260	33518
Pf3D7_08_v3	34000	34296
Pf3D7_08_v3	34657	34790
Pf3D7_08_v3	35207	35432
Pf3D7_08_v3	35568	35921
Pf3D7_08_v3	37855	38232
Pf3D7_08_v3	38461	38544
Pf3D7_08_v3	38658	38985
Pf3D7_08_v3	40894	41240
Pf3D7_08_v3	41739	41872
Pf3D7_08_v3	43040	43436
Pf3D7_08_v3	43890	43977
Pf3D7_08_v3	45060	45522
Pf3D7_08_v3	45633	45794
Pf3D7_08_v3	45890	46273
Pf3D7_08_v3	46936	47117
Pf3D7_08_v3	47663	47772
Pf3D7_08_v3	48162	48540
Pf3D7_08_v3	50438	50676
Pf3D7_08_v3	53234	53413
Pf3D7_08_v3	53572	53658
Pf3D7_08_v3	56525	56706
Pf3D7_08_v3	56971	57295
Pf3D7_08_v3	71108	71400
Pf3D7_08_v3	86977	87382
Pf3D7_08_v3	94502	94817
Pf3D7_08_v3	97050	97253
Pf3D7_08_v3	102015	102825
Pf3D7_08_v3	120133	120230
Pf3D7_08_v3	120563	120706
Pf3D7_08_v3	120864	120997
Pf3D7_08_v3	121872	122039
Pf3D7_08_v3	130815	130990
Pf3D7_08_v3	134813	134961
Pf3D7_08_v3	137053	137290
Pf3D7_08_v3	138038	138368
Pf3D7_08_v3	146293	146441
Pf3D7_08_v3	147169	147272
Pf3D7_08_v3	147457	147589
Pf3D7_08_v3	148229	148830
Pf3D7_08_v3	149575	149651
Pf3D7_08_v3	154394	154532
Pf3D7_08_v3	169492	169800
Pf3D7_08_v3	173153	173516
Pf3D7_08_v3	182223	182461
Pf3D7_08_v3	193851	193964
Pf3D7_08_v3	194172	194260
Pf3D7_08_v3	198084	198234
Pf3D7_08_v3	202010	202250
Pf3D7_08_v3	212637	212749
Pf3D7_08_v3	213571	213938
Pf3D7_08_v3	215018	215641
Pf3D7_08_v3	218761	219095
Pf3D7_08_v3	231453	231827
Pf3D7_08_v3	232331	232494
Pf3D7_08_v3	233998	234097
Pf3D7_08_v3	241332	241432
Pf3D7_08_v3	244144	244611
Pf3D7_08_v3	247028	247258
Pf3D7_08_v3	251206	251443
Pf3D7_08_v3	258214	258496
Pf3D7_08_v3	265459	265787
Pf3D7_08_v3	277468	277681
Pf3D7_08_v3	287404	287795
Pf3D7_08_v3	288047	288120
Pf3D7_08_v3	290938	291116
Pf3D7_08_v3	314749	314919
Pf3D7_08_v3	338122	338253
Pf3D7_08_v3	338567	338856
Pf3D7_08_v3	340094	340558
Pf3D7_08_v3	342700	342840
Pf3D7_08_v3	346264	346541
Pf3D7_08_v3	346659	346791
Pf3D7_08_v3	363526	363971
Pf3D7_08_v3	364662	364761
Pf3D7_08_v3	365712	366115
Pf3D7_08_v3	369535	369658
Pf3D7_08_v3	375680	375847
Pf3D7_08_v3	376974	377303
Pf3D7_08_v3	396542	396697
Pf3D7_08_v3	397172	397243
Pf3D7_08_v3	400015	400108
Pf3D7_08_v3	400751	400847
Pf3D7_08_v3	403122	403372
Pf3D7_08_v3	403502	403776
Pf3D7_08_v3	410434	410632
Pf3D7_08_v3	416337	416538
Pf3D7_08_v3	416666	417296
Pf3D7_08_v3	417612	418029
Pf3D7_08_v3	431180	431400
Pf3D7_08_v3	432885	433095
Pf3D7_08_v3	433391	434185
Pf3D7_08_v3	434438	435032
Pf3D7_08_v3	436047	436477
Pf3D7_08_v3	440346	440744
Pf3D7_08_v3	441163	441349
Pf3D7_08_v3	442074	442188
Pf3D7_08_v3	442637	443129
Pf3D7_08_v3	443534	443676
Pf3D7_08_v3	443752	444055
Pf3D7_08_v3	444620	444729
Pf3D7_08_v3	445148	445709
Pf3D7_08_v3	451445	451713
Pf3D7_08_v3	454122	454582
Pf3D7_08_v3	459237	459712
Pf3D7_08_v3	460021	460245
Pf3D7_08_v3	460773	460898
Pf3D7_08_v3	461483	462892
Pf3D7_08_v3	463157	463272
Pf3D7_08_v3	463335	463539
Pf3D7_08_v3	463945	463998
Pf3D7_08_v3	464054	464259
Pf3D7_08_v3	480500	480693
Pf3D7_08_v3	542009	542121
Pf3D7_08_v3	543495	543775
Pf3D7_08_v3	544996	545113
Pf3D7_08_v3	549647	549799
Pf3D7_08_v3	565228	565336
Pf3D7_08_v3	569728	569942
Pf3D7_08_v3	576475	576608
Pf3D7_08_v3	608726	608957
Pf3D7_08_v3	622594	623044
Pf3D7_08_v3	627238	627648
Pf3D7_08_v3	634328	634438
Pf3D7_08_v3	641291	641404
Pf3D7_08_v3	647447	647607
Pf3D7_08_v3	661115	661234
Pf3D7_08_v3	661413	661558
Pf3D7_08_v3	674805	675005
Pf3D7_08_v3	678079	678209
Pf3D7_08_v3	691443	691788
Pf3D7_08_v3	704325	704460
Pf3D7_08_v3	708645	708745
Pf3D7_08_v3	717715	718695
Pf3D7_08_v3	736152	736259
Pf3D7_08_v3	743841	744009
Pf3D7_08_v3	762605	762886
Pf3D7_08_v3	763655	764343
Pf3D7_08_v3	769137	769448
Pf3D7_08_v3	783455	783524
Pf3D7_08_v3	785012	785108
Pf3D7_08_v3	785180	785256
Pf3D7_08_v3	801941	802270
Pf3D7_08_v3	803291	803554
Pf3D7_08_v3	816918	817024
Pf3D7_08_v3	821468	821907
Pf3D7_08_v3	824603	824828
Pf3D7_08_v3	830882	831109
Pf3D7_08_v3	835650	835709
Pf3D7_08_v3	841135	841284
Pf3D7_08_v3	860513	860858
Pf3D7_08_v3	860907	861265
Pf3D7_08_v3	871473	871670
Pf3D7_08_v3	878726	878830
Pf3D7_08_v3	879779	879966
Pf3D7_08_v3	893929	894009
Pf3D7_08_v3	901233	901327
Pf3D7_08_v3	902266	902372
Pf3D7_08_v3	905202	905389
Pf3D7_08_v3	906019	906303
Pf3D7_08_v3	919594	919685
Pf3D7_08_v3	926727	926955
Pf3D7_08_v3	932845	933020
Pf3D7_08_v3	933347	933824
Pf3D7_08_v3	953468	953573
Pf3D7_08_v3	953592	953773
Pf3D7_08_v3	959768	959990
Pf3D7_08_v3	974890	974990
Pf3D7_08_v3	997665	998223
Pf3D7_08_v3	1005917	1006149
Pf3D7_08_v3	1009884	1010095
Pf3D7_08_v3	1023221	1023456
Pf3D7_08_v3	1033037	1033213
Pf3D7_08_v3	1034636	1034837
Pf3D7_08_v3	1038090	1038284
Pf3D7_08_v3	1047678	1047933
Pf3D7_08_v3	1048030	1048238
Pf3D7_08_v3	1053674	1053876
Pf3D7_08_v3	1060120	1060182
Pf3D7_08_v3	1117494	1117781
Pf3D7_08_v3	1119022	1119497
Pf3D7_08_v3	1121421	1121533
Pf3D7_08_v3	1124151	1124228
Pf3D7_08_v3	1133620	1133825
Pf3D7_08_v3	1137263	1137401
Pf3D7_08_v3	1153154	1153364
Pf3D7_08_v3	1154388	1154636
Pf3D7_08_v3	1160293	1160444
Pf3D7_08_v3	1160599	1160938
Pf3D7_08_v3	1166260	1166334
Pf3D7_08_v3	1169416	1169872
Pf3D7_08_v3	1174349	1174464
Pf3D7_08_v3	1177573	1177817
Pf3D7_08_v3	1181870	1181955
Pf3D7_08_v3	1184673	1184798
Pf3D7_08_v3	1191952	1192206
Pf3D7_08_v3	1199631	1200007
Pf3D7_08_v3	1202625	1202729
Pf3D7_08_v3	1205258	1205505
Pf3D7_08_v3	1206841	1207589
Pf3D7_08_v3	1207698	1208047
Pf3D7_08_v3	1208424	1208616
Pf3D7_08_v3	1228472	1228640
Pf3D7_08_v3	1254731	1255011
Pf3D7_08_v3	1273987	1274329
Pf3D7_08_v3	1276068	1276435
Pf3D7_08_v3	1277412	1277594
Pf3D7_08_v3	1284765	1284978
Pf3D7_08_v3	1286287	1286487
Pf3D7_08_v3	1287773	1288079
Pf3D7_08_v3	1288423	1288690
Pf3D7_08_v3	1296236	1296353
Pf3D7_08_v3	1303823	1303996
Pf3D7_08_v3	1307416	1307642
Pf3D7_08_v3	1311073	1311732
Pf3D7_08_v3	1311882	1312026
Pf3D7_08_v3	1326893	1327116
Pf3D7_08_v3	1335153	1335217
Pf3D7_08_v3	1335474	1335675
Pf3D7_08_v3	1344756	1345071
Pf3D7_08_v3	1361380	1361599
Pf3D7_08_v3	1365825	1365895
Pf3D7_08_v3	1366013	1366270
Pf3D7_08_v3	1366950	1367155
Pf3D7_08_v3	1427306	1427562
Pf3D7_08_v3	1445362	1445539
Pf3D7_09_v3	1235	1441
Pf3D7_09_v3	2726	3086
Pf3D7_09_v3	3584	3869
Pf3D7_09_v3	4653	4844
Pf3D7_09_v3	7978	8196
Pf3D7_09_v3	17953	18078
Pf3D7_09_v3	19993	20530
Pf3D7_09_v3	20811	20905
Pf3D7_09_v3	21128	21370
Pf3D7_09_v3	21600	21959
Pf3D7_09_v3	22336	22749
Pf3D7_09_v3	23352	24109
Pf3D7_09_v3	24220	24445
Pf3D7_09_v3	25238	25485
Pf3D7_09_v3	30199	30309
Pf3D7_09_v3	30383	30828
Pf3D7_09_v3	34055	34355
Pf3D7_09_v3	40129	40266
Pf3D7_09_v3	43246	43775
Pf3D7_09_v3	46095	46584
Pf3D7_09_v3	46760	46908
Pf3D7_09_v3	49773	49895
Pf3D7_09_v3	50016	50386
Pf3D7_09_v3	52679	52792
Pf3D7_09_v3	52943	53110
Pf3D7_09_v3	53603	53713
Pf3D7_09_v3	55449	55789
Pf3D7_09_v3	58478	58817
Pf3D7_09_v3	62162	62278
Pf3D7_09_v3	67599	68020
Pf3D7_09_v3	68231	68458
Pf3D7_09_v3	74820	74889
Pf3D7_09_v3	75086	75397
Pf3D7_09_v3	75510	75596
Pf3D7_09_v3	78080	78320
Pf3D7_09_v3	78559	78689
Pf3D7_09_v3	78734	78791
Pf3D7_09_v3	82042	82223
Pf3D7_09_v3	95020	95169
Pf3D7_09_v3	98608	98860
Pf3D7_09_v3	102822	103124
Pf3D7_09_v3	103179	103303
Pf3D7_09_v3	106867	107004
Pf3D7_09_v3	121754	121865
Pf3D7_09_v3	122271	122442
Pf3D7_09_v3	122862	123029
Pf3D7_09_v3	124270	124396
Pf3D7_09_v3	156115	156189
Pf3D7_09_v3	163525	163624
Pf3D7_09_v3	176315	176581
Pf3D7_09_v3	176796	177341
Pf3D7_09_v3	193922	194054
Pf3D7_09_v3	214762	215009
Pf3D7_09_v3	222850	223114
Pf3D7_09_v3	228655	229229
Pf3D7_09_v3	232592	232741
Pf3D7_09_v3	239617	239691
Pf3D7_09_v3	240465	241758
Pf3D7_09_v3	241870	242225
Pf3D7_09_v3	242287	242505
Pf3D7_09_v3	256357	256537
Pf3D7_09_v3	260487	260641
Pf3D7_09_v3	261289	261586
Pf3D7_09_v3	270972	271096
Pf3D7_09_v3	281721	281844
Pf3D7_09_v3	294075	294193
Pf3D7_09_v3	295776	296107
Pf3D7_09_v3	300019	300157
Pf3D7_09_v3	303905	304029
Pf3D7_09_v3	318406	318515
Pf3D7_09_v3	318889	319027
Pf3D7_09_v3	322657	322945
Pf3D7_09_v3	352992	353349
Pf3D7_09_v3	361192	361290
Pf3D7_09_v3	381148	381270
Pf3D7_09_v3	394067	394191
Pf3D7_09_v3	399686	399902
Pf3D7_09_v3	424546	424618
Pf3D7_09_v3	424678	424827
Pf3D7_09_v3	424878	424951
Pf3D7_09_v3	425526	425853
Pf3D7_09_v3	426378	426543
Pf3D7_09_v3	428411	428570
Pf3D7_09_v3	430784	431072
Pf3D7_09_v3	449988	450251
Pf3D7_09_v3	485391	485522
Pf3D7_09_v3	494578	494638
Pf3D7_09_v3	496541	496704
Pf3D7_09_v3	513853	513913
Pf3D7_09_v3	516042	516240
Pf3D7_09_v3	516526	516688
Pf3D7_09_v3	533930	534331
[truncated: 2,102 more rows]

## Sheet: sns-seq clusters
chr	start	end	number of SNS origins	bp overlap between 10kb window and chip peaks	window size	% window bp with peaks
Pf3D7_01_v3	110000	120000	7	1074	10000	0.1074
Pf3D7_01_v3	115000	125000	6	919	10000	0.0919
Pf3D7_01_v3	275000	285000	5	1124	10000	0.1124
Pf3D7_01_v3	280000	290000	5	1124	10000	0.1124
Pf3D7_01_v3	300000	310000	5	912	10000	0.0912
Pf3D7_01_v3	475000	485000	5	2260	10000	0.226
Pf3D7_01_v3	535000	545000	5	662	10000	0.0662
Pf3D7_01_v3	540000	550000	6	899	10000	0.0899
Pf3D7_01_v3	590000	600000	6	1517	10000	0.1517
Pf3D7_01_v3	595000	605000	7	1500	10000	0.15
Pf3D7_01_v3	600000	610000	5	1385	10000	0.1385
Pf3D7_01_v3	605000	615000	9	2629	10000	0.2629
Pf3D7_01_v3	610000	620000	7	1913	10000	0.1913
Pf3D7_01_v3	620000	630000	6	900	10000	0.09
Pf3D7_02_v3	20000	30000	6	1397	10000	0.1397
Pf3D7_02_v3	25000	35000	8	1799	10000	0.1799
Pf3D7_02_v3	45000	55000	6	1846	10000	0.1846
Pf3D7_02_v3	50000	60000	5	1327	10000	0.1327
Pf3D7_02_v3	90000	100000	5	1036	10000	0.1036
Pf3D7_02_v3	95000	105000	7	2134	10000	0.2134
Pf3D7_02_v3	295000	305000	5	1161	10000	0.1161
Pf3D7_02_v3	300000	310000	5	1495	10000	0.1495
Pf3D7_02_v3	305000	315000	5	1311	10000	0.1311
Pf3D7_02_v3	310000	320000	7	1905	10000	0.1905
Pf3D7_02_v3	315000	325000	6	1531	10000	0.1531
Pf3D7_02_v3	565000	575000	5	950	10000	0.095
Pf3D7_02_v3	640000	650000	7	1644	10000	0.1644
Pf3D7_02_v3	645000	655000	5	1382	10000	0.1382
Pf3D7_02_v3	795000	805000	5	713	10000	0.0713
Pf3D7_02_v3	800000	810000	5	961	10000	0.0961
Pf3D7_02_v3	905000	915000	6	1254	10000	0.1254
Pf3D7_02_v3	910000	920000	8	1409	10000	0.1409
Pf3D7_02_v3	915000	925000	11	2893	10000	0.2893
Pf3D7_02_v3	920000	930000	8	1937	10000	0.1937
Pf3D7_02_v3	935000	945000	12	3159	10000	0.3159
Pf3D7_02_v3	940000	947102	9	2787	7102	0.3924247
Pf3D7_03_v3	0	10000	12	4385	10000	0.4385
Pf3D7_03_v3	5000	15000	11	5254	10000	0.5254
Pf3D7_03_v3	10000	20000	8	2109	10000	0.2109
Pf3D7_03_v3	15000	25000	8	1482	10000	0.1482
Pf3D7_03_v3	20000	30000	8	1465	10000	0.1465
Pf3D7_03_v3	30000	40000	6	1550	10000	0.155
Pf3D7_03_v3	35000	45000	8	2780	10000	0.278
Pf3D7_03_v3	40000	50000	5	1416	10000	0.1416
Pf3D7_03_v3	50000	60000	5	1112	10000	0.1112
Pf3D7_03_v3	120000	130000	5	1272	10000	0.1272
Pf3D7_03_v3	125000	135000	5	1316	10000	0.1316
Pf3D7_03_v3	300000	310000	5	1288	10000	0.1288
Pf3D7_03_v3	395000	405000	5	1249	10000	0.1249
Pf3D7_03_v3	450000	460000	5	838	10000	0.0838
Pf3D7_03_v3	610000	620000	5	1711	10000	0.1711
Pf3D7_03_v3	615000	625000	7	2904	10000	0.2904
Pf3D7_03_v3	700000	710000	5	800	10000	0.08
Pf3D7_03_v3	745000	755000	6	2298	10000	0.2298
Pf3D7_03_v3	750000	760000	6	2244	10000	0.2244
Pf3D7_03_v3	780000	790000	6	834	10000	0.0834
Pf3D7_03_v3	840000	850000	7	1508	10000	0.1508
Pf3D7_03_v3	845000	855000	13	2975	10000	0.2975
Pf3D7_03_v3	850000	860000	7	1467	10000	0.1467
Pf3D7_03_v3	1050000	1060000	7	1258	10000	0.1258
Pf3D7_03_v3	1055000	1065000	8	1790	10000	0.179
Pf3D7_03_v3	1060000	1067971	8	1892	7971	0.2373604
Pf3D7_03_v3	1065000	1067971	6	1360	2971	0.4577583
Pf3D7_04_v3	0	10000	5	1587	10000	0.1587
Pf3D7_04_v3	25000	35000	9	3490	10000	0.349
Pf3D7_04_v3	30000	40000	8	2735	10000	0.2735
Pf3D7_04_v3	35000	45000	5	1047	10000	0.1047
Pf3D7_04_v3	40000	50000	6	1777	10000	0.1777
Pf3D7_04_v3	45000	55000	11	4036	10000	0.4036
Pf3D7_04_v3	50000	60000	11	3414	10000	0.3414
Pf3D7_04_v3	55000	65000	5	1814	10000	0.1814
Pf3D7_04_v3	85000	95000	5	1201	10000	0.1201
Pf3D7_04_v3	160000	170000	6	1928	10000	0.1928
Pf3D7_04_v3	165000	175000	6	2235	10000	0.2235
Pf3D7_04_v3	285000	295000	7	2158	10000	0.2158
Pf3D7_04_v3	290000	300000	10	5048	10000	0.5048
Pf3D7_04_v3	295000	305000	7	3356	10000	0.3356
Pf3D7_04_v3	410000	420000	5	968	10000	0.0968
Pf3D7_04_v3	545000	555000	7	2015	10000	0.2015
Pf3D7_04_v3	550000	560000	5	1341	10000	0.1341
Pf3D7_04_v3	555000	565000	5	1390	10000	0.139
Pf3D7_04_v3	560000	570000	10	3264	10000	0.3264
Pf3D7_04_v3	565000	575000	5	2027	10000	0.2027
Pf3D7_04_v3	575000	585000	8	4009	10000	0.4009
Pf3D7_04_v3	580000	590000	6	2664	10000	0.2664
Pf3D7_04_v3	590000	600000	7	4557	10000	0.4557
Pf3D7_04_v3	595000	605000	7	3651	10000	0.3651
Pf3D7_04_v3	610000	620000	6	1536	10000	0.1536
Pf3D7_04_v3	705000	715000	5	932	10000	0.0932
Pf3D7_04_v3	710000	720000	6	1172	10000	0.1172
Pf3D7_04_v3	920000	930000	6	2032	10000	0.2032
Pf3D7_04_v3	940000	950000	6	1942	10000	0.1942
Pf3D7_04_v3	945000	955000	7	2999	10000	0.2999
Pf3D7_04_v3	950000	960000	5	2675	10000	0.2675
Pf3D7_04_v3	955000	965000	7	3029	10000	0.3029
Pf3D7_04_v3	960000	970000	9	3840	10000	0.384
Pf3D7_04_v3	965000	975000	7	4251	10000	0.4251
Pf3D7_04_v3	970000	980000	6	3251	10000	0.3251
Pf3D7_04_v3	1025000	1035000	6	1106	10000	0.1106
Pf3D7_04_v3	1030000	1040000	8	1432	10000	0.1432
Pf3D7_04_v3	1145000	1155000	5	892	10000	0.0892
Pf3D7_04_v3	1150000	1160000	7	2025	10000	0.2025
Pf3D7_04_v3	1155000	1165000	11	4296	10000	0.4296
Pf3D7_04_v3	1160000	1170000	9	2717	10000	0.2717
Pf3D7_04_v3	1170000	1180000	9	3109	10000	0.3109
Pf3D7_04_v3	1175000	1185000	7	3053	10000	0.3053
Pf3D7_04_v3	1185000	1195000	5	796	10000	0.0796
Pf3D7_04_v3	1190000	1200000	6	1451	10000	0.1451
Pf3D7_05_v3	0	10000	7	3363	10000	0.3363
Pf3D7_05_v3	5000	15000	5	1613	10000	0.1613
Pf3D7_05_v3	20000	30000	8	2911	10000	0.2911
Pf3D7_05_v3	25000	35000	5	1643	10000	0.1643
Pf3D7_05_v3	280000	290000	5	1288	10000	0.1288
Pf3D7_05_v3	305000	315000	6	1157	10000	0.1157
Pf3D7_05_v3	320000	330000	5	891	10000	0.0891
Pf3D7_05_v3	345000	355000	5	1756	10000	0.1756
Pf3D7_05_v3	955000	965000	5	1266	10000	0.1266
Pf3D7_05_v3	1100000	1110000	9	2549	10000	0.2549
Pf3D7_05_v3	1105000	1115000	9	2292	10000	0.2292
Pf3D7_05_v3	1110000	1120000	5	872	10000	0.0872
Pf3D7_05_v3	1290000	1300000	5	2026	10000	0.2026
Pf3D7_05_v3	1325000	1335000	5	1064	10000	0.1064
Pf3D7_05_v3	1330000	1340000	12	2875	10000	0.2875
Pf3D7_05_v3	1335000	1343557	12	3207	8557	0.3747809
Pf3D7_06_v3	0	10000	10	3214	10000	0.3214
Pf3D7_06_v3	5000	15000	7	2326	10000	0.2326
Pf3D7_06_v3	10000	20000	5	1020	10000	0.102
Pf3D7_06_v3	15000	25000	6	1792	10000	0.1792
Pf3D7_06_v3	20000	30000	6	2137	10000	0.2137
Pf3D7_06_v3	85000	95000	5	1233	10000	0.1233
Pf3D7_06_v3	95000	105000	5	787	10000	0.0787
Pf3D7_06_v3	100000	110000	5	823	10000	0.0823
Pf3D7_06_v3	270000	280000	5	1192	10000	0.1192
Pf3D7_06_v3	275000	285000	5	961	10000	0.0961
Pf3D7_06_v3	370000	380000	5	663	10000	0.0663
Pf3D7_06_v3	565000	575000	5	1109	10000	0.1109
Pf3D7_06_v3	720000	730000	5	2418	10000	0.2418
Pf3D7_06_v3	725000	735000	5	2359	10000	0.2359
Pf3D7_06_v3	995000	1005000	5	1306	10000	0.1306
Pf3D7_06_v3	1000000	1010000	5	960	10000	0.096
Pf3D7_06_v3	1115000	1125000	5	1368	10000	0.1368
Pf3D7_06_v3	1120000	1130000	5	1378	10000	0.1378
Pf3D7_06_v3	1125000	1135000	5	1144	10000	0.1144
Pf3D7_06_v3	1130000	1140000	7	1720	10000	0.172
Pf3D7_06_v3	1135000	1145000	6	1518	10000	0.1518
Pf3D7_06_v3	1140000	1150000	8	1796	10000	0.1796
Pf3D7_06_v3	1145000	1155000	6	1246	10000	0.1246
Pf3D7_06_v3	1330000	1340000	5	2175	10000	0.2175
Pf3D7_06_v3	1335000	1345000	5	1823	10000	0.1823
Pf3D7_06_v3	1345000	1355000	5	1273	10000	0.1273
Pf3D7_06_v3	1350000	1360000	8	2144	10000	0.2144
Pf3D7_06_v3	1355000	1365000	11	3769	10000	0.3769
Pf3D7_06_v3	1360000	1370000	9	3914	10000	0.3914
Pf3D7_06_v3	1365000	1375000	6	1893	10000	0.1893
Pf3D7_06_v3	1370000	1380000	9	2687	10000	0.2687
Pf3D7_06_v3	1375000	1385000	10	3077	10000	0.3077
Pf3D7_06_v3	1405000	1415000	8	2267	10000	0.2267
Pf3D7_06_v3	1410000	1418242	6	1721	8242	0.2088085
Pf3D7_07_v3	0	10000	11	2821	10000	0.2821
Pf3D7_07_v3	5000	15000	5	1163	10000	0.1163
Pf3D7_07_v3	15000	25000	9	3033	10000	0.3033
Pf3D7_07_v3	20000	30000	9	3290	10000	0.329
Pf3D7_07_v3	260000	270000	5	882	10000	0.0882
Pf3D7_07_v3	390000	400000	5	1240	10000	0.124
Pf3D7_07_v3	510000	520000	8	2976	10000	0.2976
Pf3D7_07_v3	515000	525000	6	2241	10000	0.2241
Pf3D7_07_v3	525000	535000	6	2127	10000	0.2127
Pf3D7_07_v3	530000	540000	5	1797	10000	0.1797
Pf3D7_07_v3	540000	550000	8	2650	10000	0.265
Pf3D7_07_v3	545000	555000	10	3259	10000	0.3259
Pf3D7_07_v3	550000	560000	10	3619	10000	0.3619
Pf3D7_07_v3	555000	565000	8	3012	10000	0.3012
Pf3D7_07_v3	565000	575000	9	3082	10000	0.3082
Pf3D7_07_v3	570000	580000	7	2466	10000	0.2466
Pf3D7_07_v3	580000	590000	7	2375	10000	0.2375
Pf3D7_07_v3	585000	595000	9	3047	10000	0.3047
Pf3D7_07_v3	590000	600000	9	3398	10000	0.3398
Pf3D7_07_v3	595000	605000	6	1719	10000	0.1719
Pf3D7_07_v3	750000	760000	5	787	10000	0.0787
Pf3D7_07_v3	900000	910000	5	766	10000	0.0766
Pf3D7_07_v3	955000	965000	5	900	10000	0.09
Pf3D7_07_v3	975000	985000	5	1523	10000	0.1523
Pf3D7_07_v3	1080000	1090000	6	3216	10000	0.3216
Pf3D7_07_v3	1085000	1095000	6	2726	10000	0.2726
Pf3D7_07_v3	1150000	1160000	6	994	10000	0.0994
Pf3D7_07_v3	1270000	1280000	6	1703	10000	0.1703
Pf3D7_07_v3	1320000	1330000	7	1765	10000	0.1765
Pf3D7_07_v3	1325000	1335000	5	1302	10000	0.1302
Pf3D7_07_v3	1350000	1360000	5	1019	10000	0.1019
Pf3D7_07_v3	1355000	1365000	9	2025	10000	0.2025
Pf3D7_07_v3	1360000	1370000	8	1477	10000	0.1477
Pf3D7_07_v3	1415000	1425000	9	2338	10000	0.2338
Pf3D7_07_v3	1420000	1430000	11	2896	10000	0.2896
Pf3D7_07_v3	1435000	1445000	9	2943	10000	0.2943
Pf3D7_07_v3	1440000	1445207	6	2211	5207	0.4246207
Pf3D7_08_v3	0	10000	6	2214	10000	0.2214
Pf3D7_08_v3	20000	30000	7	3243	10000	0.3243
Pf3D7_08_v3	25000	35000	11	2190	10000	0.219
Pf3D7_08_v3	30000	40000	11	2578	10000	0.2578
Pf3D7_08_v3	35000	45000	9	2327	10000	0.2327
Pf3D7_08_v3	40000	50000	10	2636	10000	0.2636
Pf3D7_08_v3	45000	55000	9	2177	10000	0.2177
Pf3D7_08_v3	50000	60000	5	1008	10000	0.1008
Pf3D7_08_v3	140000	150000	5	1060	10000	0.106
Pf3D7_08_v3	145000	155000	6	1198	10000	0.1198
Pf3D7_08_v3	395000	405000	6	939	10000	0.0939
Pf3D7_08_v3	430000	440000	5	2248	10000	0.2248
Pf3D7_08_v3	435000	445000	9	2206	10000	0.2206
Pf3D7_08_v3	440000	450000	8	2305	10000	0.2305
Pf3D7_08_v3	455000	465000	8	2810	10000	0.281
Pf3D7_08_v3	460000	470000	7	2335	10000	0.2335
Pf3D7_08_v3	1200000	1210000	6	1647	10000	0.1647
Pf3D7_09_v3	0	10000	5	1260	10000	0.126
Pf3D7_09_v3	15000	25000	8	2752	10000	0.2752
Pf3D7_09_v3	20000	30000	8	2867	10000	0.2867
Pf3D7_09_v3	40000	50000	5	1425	10000	0.1425
Pf3D7_09_v3	45000	55000	7	1519	10000	0.1519
Pf3D7_09_v3	50000	60000	6	1439	10000	0.1439
Pf3D7_09_v3	70000	80000	6	893	10000	0.0893
Pf3D7_09_v3	75000	85000	6	1005	10000	0.1005
Pf3D7_09_v3	420000	430000	6	945	10000	0.0945
Pf3D7_09_v3	730000	740000	6	1599	10000	0.1599
Pf3D7_09_v3	735000	745000	7	1898	10000	0.1898
Pf3D7_09_v3	910000	920000	5	1259	10000	0.1259
Pf3D7_09_v3	1200000	1210000	6	1425	10000	0.1425
Pf3D7_09_v3	1490000	1500000	7	2565	10000	0.2565
Pf3D7_09_v3	1495000	1505000	12	3689	10000	0.3689
Pf3D7_09_v3	1500000	1510000	7	1866	10000	0.1866
Pf3D7_09_v3	1530000	1540000	12	3838	10000	0.3838
Pf3D7_09_v3	1535000	1541735	9	3171	6735	0.4708241
Pf3D7_10_v3	25000	35000	9	2851	10000	0.2851
Pf3D7_10_v3	30000	40000	8	1748	10000	0.1748
Pf3D7_10_v3	35000	45000	5	1064	10000	0.1064
Pf3D7_10_v3	40000	50000	5	1939	10000	0.1939
Pf3D7_10_v3	45000	55000	6	1654	10000	0.1654
Pf3D7_10_v3	200000	210000	5	1621	10000	0.1621
Pf3D7_10_v3	360000	370000	6	1636	10000	0.1636
Pf3D7_10_v3	725000	735000	5	942	10000	0.0942
Pf3D7_10_v3	995000	1005000	8	1590	10000	0.159
Pf3D7_10_v3	1000000	1010000	5	1235	10000	0.1235
Pf3D7_10_v3	1030000	1040000	5	1478	10000	0.1478
Pf3D7_10_v3	1035000	1045000	5	1403	10000	0.1403
Pf3D7_10_v3	1220000	1230000	5	766	10000	0.0766
Pf3D7_10_v3	1320000	1330000	5	982	10000	0.0982
Pf3D7_10_v3	1340000	1350000	6	1461	10000	0.1461
Pf3D7_10_v3	1360000	1370000	6	1362	10000	0.1362
Pf3D7_10_v3	1365000	1375000	5	1373	10000	0.1373
Pf3D7_10_v3	1395000	1405000	5	1323	10000	0.1323
Pf3D7_10_v3	1400000	1410000	5	1423	10000	0.1423
Pf3D7_10_v3	1415000	1425000	5	1216	10000	0.1216
Pf3D7_10_v3	1420000	1430000	6	1755	10000	0.1755
Pf3D7_10_v3	1435000	1445000	6	1020	10000	0.102
Pf3D7_10_v3	1515000	1525000	6	1407	10000	0.1407
Pf3D7_10_v3	1520000	1530000	13	3187	10000	0.3187
Pf3D7_10_v3	1525000	1535000	13	3882	10000	0.3882
Pf3D7_10_v3	1530000	1540000	7	2255	10000	0.2255
Pf3D7_10_v3	1535000	1545000	7	2080	10000	0.208
Pf3D7_10_v3	1540000	1550000	9	2904	10000	0.2904
Pf3D7_10_v3	1600000	1610000	6	2027	10000	0.2027
Pf3D7_10_v3	1610000	1620000	6	1647	10000	0.1647
Pf3D7_10_v3	1615000	1625000	5	1624	10000	0.1624
Pf3D7_10_v3	1620000	1630000	5	1720	10000	0.172
Pf3D7_10_v3	1625000	1635000	5	1463	10000	0.1463
Pf3D7_10_v3	1640000	1650000	10	2660	10000	0.266
Pf3D7_10_v3	1645000	1655000	9	2330	10000	0.233
Pf3D7_10_v3	1675000	1685000	11	2255	10000	0.2255
Pf3D7_10_v3	1680000	1687656	10	1950	7656	0.2547022
Pf3D7_11_v3	0	10000	10	2658	10000	0.2658
Pf3D7_11_v3	5000	15000	6	1397	10000	0.1397
Pf3D7_11_v3	20000	30000	8	3253	10000	0.3253
Pf3D7_11_v3	25000	35000	8	2635	10000	0.2635
Pf3D7_11_v3	30000	40000	7	2407	10000	0.2407
Pf3D7_11_v3	35000	45000	7	2333	10000	0.2333
Pf3D7_11_v3	90000	100000	6	3645	10000	0.3645
Pf3D7_11_v3	165000	175000	5	956	10000	0.0956
Pf3D7_11_v3	415000	425000	6	1278	10000	0.1278
Pf3D7_11_v3	1165000	1175000	5	1293	10000	0.1293
Pf3D7_11_v3	1355000	1365000	6	1114	10000	0.1114
Pf3D7_11_v3	1690000	1700000	5	1155	10000	0.1155
Pf3D7_11_v3	1695000	1705000	6	1298	10000	0.1298
Pf3D7_11_v3	1785000	1795000	5	1276	10000	0.1276
Pf3D7_11_v3	1790000	1800000	5	1552	10000	0.1552
Pf3D7_11_v3	1925000	1935000	5	2237	10000	0.2237
Pf3D7_11_v3	1945000	1955000	5	856	10000	0.0856
Pf3D7_11_v3	1950000	1960000	10	2219	10000	0.2219
Pf3D7_11_v3	1955000	1965000	9	2817	10000	0.2817
Pf3D7_11_v3	1960000	1970000	6	1658	10000	0.1658
Pf3D7_11_v3	2020000	2030000	8	2006	10000	0.2006
Pf3D7_11_v3	2025000	2035000	11	4050	10000	0.405
Pf3D7_11_v3	2030000	2038340	5	2174	8340	0.2606715
Pf3D7_12_v3	0	10000	10	3634	10000	0.3634
Pf3D7_12_v3	5000	15000	5	1541	10000	0.1541
Pf3D7_12_v3	15000	25000	8	2391	10000	0.2391
Pf3D7_12_v3	20000	30000	6	1399	10000	0.1399
Pf3D7_12_v3	25000	35000	5	1603	10000	0.1603
Pf3D7_12_v3	30000	40000	9	4543	10000	0.4543
Pf3D7_12_v3	35000	45000	8	3977	10000	0.3977
Pf3D7_12_v3	45000	55000	9	2597	10000	0.2597
Pf3D7_12_v3	50000	60000	9	3032	10000	0.3032
Pf3D7_12_v3	145000	155000	6	1694	10000	0.1694
Pf3D7_12_v3	150000	160000	6	1694	10000	0.1694
Pf3D7_12_v3	430000	440000	5	1192	10000	0.1192
Pf3D7_12_v3	485000	495000	6	1445	10000	0.1445
Pf3D7_12_v3	520000	530000	6	2810	10000	0.281
Pf3D7_12_v3	525000	535000	7	1747	10000	0.1747
Pf3D7_12_v3	665000	675000	5	786	10000	0.0786
Pf3D7_12_v3	760000	770000	6	1442	10000	0.1442
Pf3D7_12_v3	765000	775000	6	2069	10000	0.2069
Pf3D7_12_v3	770000	780000	6	3282	10000	0.3282
Pf3D7_12_v3	830000	840000	5	555	10000	0.0555
Pf3D7_12_v3	1205000	1215000	5	1143	10000	0.1143
Pf3D7_12_v3	1210000	1220000	5	1244	10000	0.1244
Pf3D7_12_v3	1260000	1270000	5	827	10000	0.0827
Pf3D7_12_v3	1445000	1455000	7	1039	10000	0.1039
Pf3D7_12_v3	1450000	1460000	7	1144	10000	0.1144
Pf3D7_12_v3	1475000	1485000	5	968	10000	0.0968
Pf3D7_12_v3	1480000	1490000	7	2085	10000	0.2085
Pf3D7_12_v3	1485000	1495000	5	1419	10000	0.1419
Pf3D7_12_v3	1545000	1555000	5	1083	10000	0.1083
Pf3D7_12_v3	1650000	1660000	7	1846	10000	0.1846
Pf3D7_12_v3	1685000	1695000	6	1776	10000	0.1776
Pf3D7_12_v3	1690000	1700000	10	4570	10000	0.457
Pf3D7_12_v3	1695000	1705000	7	3607	10000	0.3607
Pf3D7_12_v3	1700000	1710000	6	1909	10000	0.1909
Pf3D7_12_v3	1705000	1715000	5	1362	10000	0.1362
Pf3D7_12_v3	1730000	1740000	6	2665	10000	0.2665
Pf3D7_12_v3	1735000	1745000	9	3445	10000	0.3445
Pf3D7_12_v3	1740000	1750000	5	1093	10000	0.1093
Pf3D7_12_v3	1995000	2005000	7	1787	10000	0.1787
Pf3D7_12_v3	2045000	2055000	5	1287	10000	0.1287
Pf3D7_12_v3	2200000	2210000	5	1446	10000	0.1446
Pf3D7_12_v3	2220000	2230000	5	1133	10000	0.1133
Pf3D7_12_v3	2245000	2255000	5	2627	10000	0.2627
Pf3D7_12_v3	2260000	2270000	9	3436	10000	0.3436
Pf3D7_12_v3	2265000	2271494	6	2296	6494	0.3535571
Pf3D7_13_v3	0	10000	11	3446	10000	0.3446
Pf3D7_13_v3	5000	15000	8	1874	10000	0.1874
Pf3D7_13_v3	15000	25000	6	2604	10000	0.2604
Pf3D7_13_v3	20000	30000	10	3253	10000	0.3253
Pf3D7_13_v3	25000	35000	6	781	10000	0.0781
Pf3D7_13_v3	30000	40000	9	2381	10000	0.2381
Pf3D7_13_v3	35000	45000	12	4445	10000	0.4445
Pf3D7_13_v3	40000	50000	7	2727	10000	0.2727
Pf3D7_13_v3	55000	65000	5	1258	10000	0.1258
Pf3D7_13_v3	495000	505000	5	1107	10000	0.1107
Pf3D7_13_v3	500000	510000	7	2117	10000	0.2117
Pf3D7_13_v3	705000	715000	6	1365	10000	0.1365
Pf3D7_13_v3	710000	720000	6	1365	10000	0.1365
Pf3D7_13_v3	1220000	1230000	5	1115	10000	0.1115
Pf3D7_13_v3	1225000	1235000	5	1118	10000	0.1118
Pf3D7_13_v3	1345000	1355000	5	1188	10000	0.1188
Pf3D7_13_v3	1460000	1470000	5	1343	10000	0.1343
Pf3D7_13_v3	1625000	1635000	5	1152	10000	0.1152
Pf3D7_13_v3	1650000	1660000	6	1803	10000	0.1803
Pf3D7_13_v3	1670000	1680000	6	845	10000	0.0845
Pf3D7_13_v3	1675000	1685000	7	1044	10000	0.1044
Pf3D7_13_v3	1800000	1810000	5	603	10000	0.0603
Pf3D7_13_v3	1855000	1865000	5	1061	10000	0.1061
Pf3D7_13_v3	1860000	1870000	7	1539	10000	0.1539
Pf3D7_13_v3	1865000	1875000	5	1415	10000	0.1415
Pf3D7_13_v3	2430000	2440000	6	1334	10000	0.1334
Pf3D7_13_v3	2445000	2455000	5	962	10000	0.0962
Pf3D7_13_v3	2470000	2480000	9	3525	10000	0.3525
Pf3D7_13_v3	2475000	2485000	8	4126	10000	0.4126
Pf3D7_13_v3	2490000	2500000	7	1758	10000	0.1758
Pf3D7_13_v3	2495000	2505000	5	1653	10000	0.1653
Pf3D7_13_v3	2510000	2520000	5	707	10000	0.0707
Pf3D7_13_v3	2695000	2705000	5	810	10000	0.081
Pf3D7_13_v3	2795000	2805000	5	1818	10000	0.1818
Pf3D7_13_v3	2800000	2810000	6	2448	10000	0.2448
Pf3D7_13_v3	2805000	2815000	7	1833	10000	0.1833
Pf3D7_13_v3	2810000	2820000	8	1827	10000	0.1827
Pf3D7_13_v3	2850000	2860000	5	1274	10000	0.1274
Pf3D7_13_v3	2855000	2865000	5	1531	10000	0.1531
Pf3D7_13_v3	2880000	2890000	7	2256	10000	0.2256
Pf3D7_13_v3	2885000	2895000	11	3375	10000	0.3375
Pf3D7_13_v3	2890000	2900000	5	1522	10000	0.1522
Pf3D7_13_v3	2910000	2920000	5	1261	10000	0.1261
Pf3D7_13_v3	2915000	2925000	6	1198	10000	0.1198
Pf3D7_14_v3	0	10000	5	924	10000	0.0924
Pf3D7_14_v3	5000	15000	5	1187	10000	0.1187
Pf3D7_14_v3	110000	120000	5	659	10000	0.0659
Pf3D7_14_v3	250000	260000	5	988	10000	0.0988
Pf3D7_14_v3	650000	660000	5	987	10000	0.0987
Pf3D7_14_v3	725000	735000	5	1183	10000	0.1183
Pf3D7_14_v3	730000	740000	5	724	10000	0.0724
Pf3D7_14_v3	920000	930000	5	703	10000	0.0703
Pf3D7_14_v3	925000	935000	5	763	10000	0.0763
Pf3D7_14_v3	1190000	1200000	5	2279	10000	0.2279
Pf3D7_14_v3	1415000	1425000	5	774	10000	0.0774
Pf3D7_14_v3	1420000	1430000	10	2886	10000	0.2886
Pf3D7_14_v3	1425000	1435000	6	2235	10000	0.2235
Pf3D7_14_v3	2085000	2095000	5	1393	10000	0.1393
Pf3D7_14_v3	2090000	2100000	8	1897	10000	0.1897
Pf3D7_14_v3	2130000	2140000	5	962	10000	0.0962
Pf3D7_14_v3	2135000	2145000	5	1004	10000	0.1004
Pf3D7_14_v3	2190000	2200000	6	1070	10000	0.107
Pf3D7_14_v3	2195000	2205000	6	1070	10000	0.107
Pf3D7_14_v3	2315000	2325000	5	1146	10000	0.1146
Pf3D7_14_v3	2490000	2500000	5	952	10000	0.0952
Pf3D7_14_v3	2525000	2535000	5	546	10000	0.0546
Pf3D7_14_v3	2670000	2680000	5	746	10000	0.0746
Pf3D7_14_v3	2785000	2795000	5	1129	10000	0.1129
Pf3D7_14_v3	3085000	3095000	5	898	10000	0.0898
Pf3D7_14_v3	3090000	3100000	5	999	10000	0.0999
