# Supplementary material for: The genetic landscape of origins of replication in P. falciparum
Source: Nucleic Acids Res. 2023 Dec 1;52(2):660–76. doi: 10.1093/nar/gkad1103 (PMC10810204; doi:10.1093/nar/gkad1103)
Supplement: gkad1103_supplemental_files [file gkad1103_supplemental_files.zip › supplemental_table3.xlsx]

## Sheet: Table of contents
tab name	Description
t29h_forks	bed file with start and end coordinates of all forks called with the NFS algorithm at 29hpi.
t35h_forks	bed file with start and end coordinates of all forks called with the NFS algorithm at 35hpi.
t29h_ini	bed file with start and end coordinates of all initation events called with the NFS algorithm at 29hpi.
NFS_clusters29h	List of the t29h NFS clusters. Start and end positions are listed as well as the number of NFS origins in each cluster
t35h_ini	bed file with start and end coordinates of all initation events called with the NFS algorithm at 35hpi.
t29h_ter	bed file with start and end coordinates of all termination events called with the NFS algorithm at 29hpi.
t35h_ter	bed file with start and end coordinates of all termination events called with the NFS algorithm at 35hpi.
t29h_ini_SC	bed file with start and end coordinates of origins called on reads with at least two initiation events at 29hpi. The read ID is also shown to allow identification of the single nuclei events.
t35h_ini_SC	bed file with start and end coordinates of origins called on reads with at least two initiation events at 35hpi. The read ID is also shown to allow identification of the single nuclei events.
SC_IOD-speed	list of inter-origin distances (IOD) and corresponding speed of the leading fork in between them. Data collected for pairs of origins originating from the same ead (single nucleus measurements)

## Sheet: t29h_forks
chr	start	end	speed	strand	direc	type
Pf3D7_01_v3	63276	64199	462	+	L	lagging
Pf3D7_01_v3	63690	64764	537	+	L	lagging
Pf3D7_01_v3	63876	66564	1344	+	L	lagging
Pf3D7_01_v3	63894	66302	1204	+	L	lagging
Pf3D7_01_v3	63899	66040	1070	+	L	lagging
Pf3D7_01_v3	63944	71741	3898	+	L	lagging
Pf3D7_01_v3	64209	68330	2060	+	L	lagging
Pf3D7_01_v3	64641	69211	2285	+	R	leading
Pf3D7_01_v3	64882	66013	566	+	L	lagging
Pf3D7_01_v3	64983	66435	726	+	L	lagging
Pf3D7_01_v3	65106	67918	1406	+	L	lagging
Pf3D7_01_v3	65109	68221	1556	+	L	lagging
Pf3D7_01_v3	65134	69188	2027	+	L	lagging
Pf3D7_01_v3	65142	70748	2803	+	L	lagging
Pf3D7_01_v3	65229	67957	1364	-	R	lagging
Pf3D7_01_v3	65230	67113	942	+	L	lagging
Pf3D7_01_v3	65236	68042	1403	+	L	lagging
Pf3D7_01_v3	65246	69307	2030	+	L	lagging
Pf3D7_01_v3	65287	68340	1526	+	L	lagging
Pf3D7_01_v3	65415	69055	1820	+	L	lagging
Pf3D7_01_v3	65419	69255	1918	+	L	lagging
Pf3D7_01_v3	65495	66900	702	+	L	lagging
Pf3D7_01_v3	65513	67074	780	+	L	lagging
Pf3D7_01_v3	65586	69066	1740	-	L	leading
Pf3D7_01_v3	65624	67862	1119	+	L	lagging
Pf3D7_01_v3	65671	67898	1114	-	L	leading
Pf3D7_01_v3	65714	67513	900	+	L	lagging
Pf3D7_01_v3	65714	68242	1264	+	L	lagging
Pf3D7_01_v3	65772	67430	829	+	R	leading
Pf3D7_01_v3	65783	69474	1846	+	L	lagging
Pf3D7_01_v3	65989	68375	1193	+	L	lagging
Pf3D7_01_v3	66068	69214	1573	+	R	leading
Pf3D7_01_v3	66093	67522	714	+	L	lagging
Pf3D7_01_v3	66162	67022	430	-	L	leading
Pf3D7_01_v3	66484	68887	1202	+	L	lagging
Pf3D7_01_v3	66533	68489	978	+	R	leading
Pf3D7_01_v3	66540	70097	1778	+	L	lagging
Pf3D7_01_v3	66628	70862	2117	+	L	lagging
Pf3D7_01_v3	66688	68535	924	-	R	lagging
Pf3D7_01_v3	66705	69768	1532	+	L	lagging
Pf3D7_01_v3	66762	69250	1244	+	R	leading
Pf3D7_01_v3	66988	69509	1260	-	L	leading
Pf3D7_01_v3	66996	69959	1482	+	L	lagging
Pf3D7_01_v3	67063	70786	1862	+	L	lagging
Pf3D7_01_v3	67145	68431	643	+	L	lagging
Pf3D7_01_v3	67352	68815	732	+	L	lagging
Pf3D7_01_v3	67409	68716	654	-	L	leading
Pf3D7_01_v3	67481	70143	1331	+	L	lagging
Pf3D7_01_v3	67485	69535	1025	+	L	lagging
Pf3D7_01_v3	67539	70077	1269	+	L	lagging
Pf3D7_01_v3	67669	70872	1602	+	L	lagging
Pf3D7_01_v3	67735	71484	1874	+	L	lagging
Pf3D7_01_v3	67790	70118	1164	+	L	lagging
Pf3D7_01_v3	67817	69221	702	+	R	leading
Pf3D7_01_v3	68054	71280	1613	-	R	lagging
Pf3D7_01_v3	68486	72851	2182	+	L	lagging
Pf3D7_01_v3	68619	71329	1355	+	L	lagging
Pf3D7_01_v3	68636	70492	928	+	L	lagging
Pf3D7_01_v3	68669	72315	1823	+	L	lagging
Pf3D7_01_v3	68778	71630	1426	+	L	lagging
Pf3D7_01_v3	69112	70399	644	+	L	lagging
Pf3D7_01_v3	69114	70632	759	+	R	leading
Pf3D7_01_v3	69114	72968	1927	+	R	leading
Pf3D7_01_v3	69178	71611	1216	+	R	leading
Pf3D7_01_v3	69211	71207	998	+	R	leading
Pf3D7_01_v3	69222	71509	1144	+	L	lagging
Pf3D7_01_v3	69229	70394	582	+	L	lagging
Pf3D7_01_v3	69470	71673	1102	+	L	lagging
Pf3D7_01_v3	69508	74167	2330	+	L	lagging
Pf3D7_01_v3	69516	70802	643	-	R	lagging
Pf3D7_01_v3	69517	73229	1856	+	L	lagging
Pf3D7_01_v3	69731	72443	1356	+	R	leading
Pf3D7_01_v3	69775	74823	2524	+	L	lagging
Pf3D7_01_v3	69856	74940	2542	+	L	lagging
Pf3D7_01_v3	70161	72907	1373	+	L	lagging
Pf3D7_01_v3	70181	73162	1490	+	L	lagging
Pf3D7_01_v3	70399	72992	1296	+	R	leading
Pf3D7_01_v3	70629	71991	681	+	L	lagging
Pf3D7_01_v3	70708	72165	728	+	L	lagging
Pf3D7_01_v3	70827	72059	616	-	R	lagging
Pf3D7_01_v3	70902	72775	936	-	L	leading
Pf3D7_01_v3	71091	73172	1040	+	L	lagging
Pf3D7_01_v3	71095	73398	1152	+	L	lagging
Pf3D7_01_v3	71151	73773	1311	+	L	lagging
Pf3D7_01_v3	71174	72550	688	+	L	lagging
Pf3D7_01_v3	71290	73719	1214	+	L	lagging
Pf3D7_01_v3	71384	75037	1826	+	L	lagging
Pf3D7_01_v3	71432	72817	692	+	R	leading
Pf3D7_01_v3	71767	74841	1537	+	R	leading
Pf3D7_01_v3	71783	74930	1574	+	L	lagging
Pf3D7_01_v3	71820	73811	996	+	R	leading
Pf3D7_01_v3	71833	74735	1451	+	L	lagging
Pf3D7_01_v3	71931	75269	1669	+	L	lagging
Pf3D7_01_v3	71953	78338	3192	-	R	lagging
Pf3D7_01_v3	71967	74151	1092	+	L	lagging
Pf3D7_01_v3	71967	75064	1548	+	L	lagging
Pf3D7_01_v3	71967	75222	1628	+	L	lagging
Pf3D7_01_v3	71967	75422	1728	+	L	lagging
Pf3D7_01_v3	71979	76106	2064	+	L	lagging
Pf3D7_01_v3	72039	75911	1936	+	L	lagging
Pf3D7_01_v3	72041	75080	1520	+	L	lagging
Pf3D7_01_v3	72063	73937	937	+	R	leading
Pf3D7_01_v3	72825	75336	1256	+	L	lagging
Pf3D7_01_v3	72859	74934	1038	+	L	lagging
Pf3D7_01_v3	73221	76035	1407	+	L	lagging
Pf3D7_01_v3	73242	76670	1714	+	L	lagging
Pf3D7_01_v3	73319	75152	916	+	L	lagging
Pf3D7_01_v3	73359	75835	1238	+	L	lagging
Pf3D7_01_v3	73394	77624	2115	+	L	lagging
Pf3D7_01_v3	74324	79258	2467	+	L	lagging
Pf3D7_01_v3	74480	77945	1732	+	L	lagging
Pf3D7_01_v3	74548	76466	959	+	L	lagging
Pf3D7_01_v3	74574	79909	2668	+	R	leading
Pf3D7_01_v3	74636	75883	624	+	L	lagging
Pf3D7_01_v3	74717	78147	1715	+	L	lagging
Pf3D7_01_v3	74940	79159	2110	+	L	lagging
Pf3D7_01_v3	74940	80199	2630	+	L	lagging
Pf3D7_01_v3	75204	78053	1424	+	L	lagging
Pf3D7_01_v3	75314	76308	497	+	L	lagging
Pf3D7_01_v3	75411	79157	1873	-	L	leading
Pf3D7_01_v3	75514	79409	1948	+	R	leading
Pf3D7_01_v3	75589	80804	2608	+	L	lagging
Pf3D7_01_v3	75672	78751	1540	+	L	lagging
Pf3D7_01_v3	75771	79244	1736	-	L	leading
Pf3D7_01_v3	75798	79711	1956	+	L	lagging
Pf3D7_01_v3	75835	80905	2535	+	L	lagging
Pf3D7_01_v3	75902	76989	544	+	L	lagging
Pf3D7_01_v3	76288	79095	1404	+	R	leading
Pf3D7_01_v3	76886	80901	2008	+	L	lagging
Pf3D7_01_v3	76900	82382	2741	+	L	lagging
Pf3D7_01_v3	76980	79433	1226	+	L	lagging
Pf3D7_01_v3	77298	80729	1716	+	R	leading
Pf3D7_01_v3	77371	78656	642	-	L	leading
Pf3D7_01_v3	77583	80042	1230	+	L	lagging
Pf3D7_01_v3	77809	79317	754	+	L	lagging
Pf3D7_01_v3	77928	80822	1447	+	L	lagging
Pf3D7_01_v3	78234	79318	542	+	L	lagging
Pf3D7_01_v3	78242	81080	1419	+	L	lagging
Pf3D7_01_v3	78277	79876	800	+	L	lagging
Pf3D7_01_v3	78315	83939	2812	+	L	lagging
Pf3D7_01_v3	78399	81722	1662	+	R	leading
Pf3D7_01_v3	78435	82409	1987	-	L	leading
Pf3D7_01_v3	78690	81284	1297	+	R	leading
Pf3D7_01_v3	78823	80941	1059	+	R	leading
Pf3D7_01_v3	79106	80199	546	+	L	lagging
Pf3D7_01_v3	79177	82649	1736	+	L	lagging
Pf3D7_01_v3	79282	83390	2054	+	L	lagging
Pf3D7_01_v3	79353	81051	849	-	L	leading
Pf3D7_01_v3	79418	83504	2043	+	L	lagging
Pf3D7_01_v3	79494	81975	1240	-	R	lagging
Pf3D7_01_v3	79521	80743	611	-	L	leading
Pf3D7_01_v3	79573	83244	1836	+	L	lagging
Pf3D7_01_v3	79582	81235	826	+	L	lagging
Pf3D7_01_v3	79792	81759	984	+	L	lagging
Pf3D7_01_v3	79942	82251	1154	+	L	lagging
Pf3D7_01_v3	80309	83464	1578	+	L	lagging
Pf3D7_01_v3	80649	83494	1422	+	L	lagging
Pf3D7_01_v3	80769	83813	1522	+	L	lagging
Pf3D7_01_v3	81068	87004	2968	+	R	leading
Pf3D7_01_v3	81075	84614	1770	+	L	lagging
Pf3D7_01_v3	81090	82515	712	-	L	leading
Pf3D7_01_v3	81101	82192	546	-	L	leading
Pf3D7_01_v3	81731	85166	1718	+	L	lagging
Pf3D7_01_v3	81947	85074	1564	+	L	lagging
Pf3D7_01_v3	82568	85788	1610	+	L	lagging
Pf3D7_01_v3	82740	83933	596	+	L	lagging
Pf3D7_01_v3	82769	84597	914	+	L	lagging
Pf3D7_01_v3	82924	85750	1413	+	L	lagging
Pf3D7_01_v3	83172	86944	1886	+	L	lagging
Pf3D7_01_v3	83888	85581	846	+	L	lagging
Pf3D7_01_v3	84249	90061	2906	-	R	lagging
Pf3D7_01_v3	84288	88581	2146	+	L	lagging
Pf3D7_01_v3	84585	87352	1384	+	L	lagging
Pf3D7_01_v3	84588	85626	519	-	L	leading
Pf3D7_01_v3	84738	85791	526	+	L	lagging
Pf3D7_01_v3	84767	86362	798	+	L	lagging
Pf3D7_01_v3	84861	88046	1592	-	L	leading
Pf3D7_01_v3	84870	86622	876	+	L	lagging
Pf3D7_01_v3	84975	87506	1266	+	L	lagging
Pf3D7_01_v3	85040	87449	1204	-	L	leading
Pf3D7_01_v3	85524	86986	731	+	R	leading
Pf3D7_01_v3	85658	88239	1290	-	L	leading
Pf3D7_01_v3	85765	88760	1498	+	R	leading
Pf3D7_01_v3	85897	89353	1728	-	L	leading
Pf3D7_01_v3	86186	88358	1086	+	L	lagging
Pf3D7_01_v3	86694	89262	1284	+	L	lagging
Pf3D7_01_v3	86878	89143	1132	+	L	lagging
Pf3D7_01_v3	87090	89478	1194	+	L	lagging
Pf3D7_01_v3	87095	89000	952	+	L	lagging
Pf3D7_01_v3	87207	89631	1212	+	L	lagging
Pf3D7_01_v3	87350	89802	1226	-	L	leading
Pf3D7_01_v3	87473	90554	1540	-	L	leading
Pf3D7_01_v3	88052	90290	1119	+	R	leading
Pf3D7_01_v3	88270	91576	1653	+	L	lagging
Pf3D7_01_v3	88354	91934	1790	-	L	leading
Pf3D7_01_v3	88449	90920	1236	-	L	leading
Pf3D7_01_v3	88572	91495	1462	+	L	lagging
Pf3D7_01_v3	88691	90919	1114	-	L	leading
Pf3D7_01_v3	88719	90338	810	+	L	lagging
Pf3D7_01_v3	88737	89987	625	+	R	leading
Pf3D7_01_v3	89411	91206	898	+	L	lagging
Pf3D7_01_v3	89834	92544	1355	+	L	lagging
Pf3D7_01_v3	89873	93952	2040	+	L	lagging
Pf3D7_01_v3	89896	91576	840	+	L	lagging
Pf3D7_01_v3	90132	91884	876	+	L	lagging
Pf3D7_01_v3	90563	93678	1558	+	L	lagging
Pf3D7_01_v3	90788	94618	1915	+	L	lagging
Pf3D7_01_v3	91330	92775	722	+	L	lagging
Pf3D7_01_v3	91391	93958	1284	+	L	lagging
Pf3D7_01_v3	91422	94284	1431	+	L	lagging
Pf3D7_01_v3	91524	92708	592	-	R	lagging
Pf3D7_01_v3	91604	92616	506	+	L	lagging
Pf3D7_01_v3	91901	93752	926	+	L	lagging
Pf3D7_01_v3	91906	96416	2255	+	R	leading
Pf3D7_01_v3	91931	94766	1418	+	L	lagging
Pf3D7_01_v3	92044	93707	832	+	R	leading
Pf3D7_01_v3	92075	94220	1072	+	L	lagging
Pf3D7_01_v3	92209	94787	1289	+	L	lagging
Pf3D7_01_v3	92234	93985	876	+	L	lagging
Pf3D7_01_v3	92296	94733	1218	-	L	leading
Pf3D7_01_v3	92487	94958	1236	+	R	leading
Pf3D7_01_v3	92731	95960	1614	+	L	lagging
Pf3D7_01_v3	92817	96218	1700	+	L	lagging
Pf3D7_01_v3	92834	94830	998	+	L	lagging
Pf3D7_01_v3	93143	96068	1462	+	L	lagging
Pf3D7_01_v3	93901	95914	1006	-	L	leading
Pf3D7_01_v3	94170	98247	2038	-	L	leading
Pf3D7_01_v3	94651	97261	1305	+	L	lagging
Pf3D7_01_v3	94977	97384	1204	+	L	lagging
Pf3D7_01_v3	95024	97920	1448	-	L	leading
Pf3D7_01_v3	95715	99783	2034	-	L	leading
Pf3D7_01_v3	95807	101185	2689	-	L	leading
Pf3D7_01_v3	96194	100651	2228	+	L	lagging
Pf3D7_01_v3	97412	100241	1414	-	L	leading
Pf3D7_01_v3	97910	101476	1783	+	L	lagging
Pf3D7_01_v3	98575	100883	1154	+	L	lagging
Pf3D7_01_v3	98790	101993	1602	-	L	leading
Pf3D7_01_v3	98861	100446	792	+	L	lagging
Pf3D7_01_v3	99015	101915	1450	+	R	leading
Pf3D7_01_v3	99302	100566	632	+	R	leading
Pf3D7_01_v3	99459	102134	1338	+	L	lagging
Pf3D7_01_v3	99587	100230	322	+	L	lagging
Pf3D7_01_v3	99692	106127	3218	+	L	lagging
Pf3D7_01_v3	100073	103613	1770	+	L	lagging
Pf3D7_01_v3	100796	101980	592	+	R	leading
Pf3D7_01_v3	100818	101960	571	+	R	leading
Pf3D7_01_v3	100846	102027	590	+	R	leading
Pf3D7_01_v3	101032	101985	476	+	R	leading
Pf3D7_01_v3	101309	107493	3092	+	R	leading
Pf3D7_01_v3	101465	104076	1306	-	L	leading
Pf3D7_01_v3	101667	103986	1160	+	L	lagging
Pf3D7_01_v3	101973	105680	1854	+	L	lagging
Pf3D7_01_v3	101980	102942	481	+	L	lagging
Pf3D7_01_v3	102155	107084	2464	+	L	lagging
Pf3D7_01_v3	102252	104197	972	+	L	lagging
Pf3D7_01_v3	102801	104712	956	-	L	leading
Pf3D7_01_v3	103058	107227	2084	-	L	leading
Pf3D7_01_v3	103530	107715	2092	-	L	leading
Pf3D7_01_v3	103596	106881	1642	+	L	lagging
Pf3D7_01_v3	103885	108019	2067	+	L	lagging
Pf3D7_01_v3	103896	106482	1293	-	L	leading
Pf3D7_01_v3	104150	107871	1860	+	L	lagging
Pf3D7_01_v3	104815	110396	2790	-	L	leading
Pf3D7_01_v3	104842	108640	1899	+	R	leading
Pf3D7_01_v3	105675	111025	2675	-	L	leading
Pf3D7_01_v3	107606	113337	2866	+	L	lagging
Pf3D7_01_v3	107670	111483	1906	-	L	leading
Pf3D7_01_v3	108097	110773	1338	-	L	leading
Pf3D7_01_v3	108801	110801	1000	+	R	leading
Pf3D7_01_v3	110888	114908	2010	+	L	lagging
Pf3D7_01_v3	111462	113969	1254	+	L	lagging
Pf3D7_01_v3	114323	116352	1014	+	L	lagging
Pf3D7_01_v3	114685	116391	853	-	R	lagging
Pf3D7_01_v3	114816	119501	2342	-	R	lagging
Pf3D7_01_v3	114966	123085	4060	-	R	lagging
Pf3D7_01_v3	116037	118860	1412	+	L	lagging
Pf3D7_01_v3	118294	120113	910	+	L	lagging
Pf3D7_01_v3	118635	120398	882	+	R	leading
Pf3D7_01_v3	119979	123043	1532	-	L	leading
Pf3D7_01_v3	121270	124893	1812	+	L	lagging
Pf3D7_01_v3	122291	125123	1416	+	L	lagging
Pf3D7_01_v3	122384	124734	1175	-	L	leading
Pf3D7_01_v3	122727	127523	2398	-	L	leading
Pf3D7_01_v3	122789	124623	917	+	L	lagging
Pf3D7_01_v3	123554	124731	588	+	L	lagging
Pf3D7_01_v3	124074	129306	2616	+	L	lagging
Pf3D7_01_v3	125637	129400	1882	-	L	leading
Pf3D7_01_v3	125689	130872	2592	+	R	leading
Pf3D7_01_v3	126173	128659	1243	-	R	lagging
Pf3D7_01_v3	126564	130036	1736	+	L	lagging
Pf3D7_01_v3	127542	129831	1144	+	R	leading
Pf3D7_01_v3	127965	130536	1286	-	L	leading
Pf3D7_01_v3	129123	131338	1108	+	L	lagging
Pf3D7_01_v3	130591	134078	1744	-	L	leading
Pf3D7_01_v3	131167	135239	2036	-	L	leading
Pf3D7_01_v3	131576	133504	964	+	R	leading
Pf3D7_01_v3	131577	135334	1878	-	L	leading
Pf3D7_01_v3	132200	137043	2422	-	L	leading
Pf3D7_01_v3	132455	136657	2101	-	L	leading
Pf3D7_01_v3	133796	135526	865	-	R	lagging
Pf3D7_01_v3	134257	137872	1808	-	L	leading
Pf3D7_01_v3	135007	138022	1508	-	L	leading
Pf3D7_01_v3	136115	141057	2471	-	L	leading
Pf3D7_01_v3	136399	140241	1921	-	L	leading
Pf3D7_01_v3	137014	140191	1588	-	L	leading
Pf3D7_01_v3	137818	142080	2131	-	L	leading
Pf3D7_01_v3	139690	141042	676	+	R	leading
Pf3D7_01_v3	140127	144934	2404	+	L	lagging
Pf3D7_01_v3	140579	143728	1574	+	L	lagging
Pf3D7_01_v3	142061	143751	845	+	L	lagging
Pf3D7_01_v3	142114	148592	3239	+	L	lagging
Pf3D7_01_v3	142576	145851	1638	+	L	lagging
Pf3D7_01_v3	142910	144434	762	-	R	lagging
Pf3D7_01_v3	143586	148854	2634	-	L	leading
Pf3D7_01_v3	144366	145985	810	+	L	lagging
Pf3D7_01_v3	144506	150201	2848	-	L	leading
Pf3D7_01_v3	145998	148781	1392	+	L	lagging
Pf3D7_01_v3	147000	151384	2192	-	L	leading
Pf3D7_01_v3	147083	149709	1313	-	L	leading
Pf3D7_01_v3	147091	150971	1940	+	L	lagging
Pf3D7_01_v3	147531	150250	1360	+	L	lagging
Pf3D7_01_v3	147648	150000	1176	-	L	leading
Pf3D7_01_v3	148465	154591	3063	-	L	leading
Pf3D7_01_v3	149227	153596	2184	-	L	leading
Pf3D7_01_v3	150421	152386	982	+	L	lagging
Pf3D7_01_v3	151761	155460	1850	-	L	leading
Pf3D7_01_v3	152452	155682	1615	-	R	lagging
Pf3D7_01_v3	154166	156301	1068	-	R	lagging
Pf3D7_01_v3	154179	155937	879	-	L	leading
Pf3D7_01_v3	156415	158002	794	-	L	leading
Pf3D7_01_v3	156591	159978	1694	-	L	leading
Pf3D7_01_v3	156749	160699	1975	-	R	lagging
Pf3D7_01_v3	157202	158675	736	-	R	lagging
Pf3D7_01_v3	157692	162425	2366	-	L	leading
Pf3D7_01_v3	158064	161229	1582	-	L	leading
Pf3D7_01_v3	159145	161121	988	+	L	lagging
Pf3D7_01_v3	159637	162975	1669	+	R	leading
Pf3D7_01_v3	160057	163908	1926	+	L	lagging
Pf3D7_01_v3	160169	166061	2946	-	L	leading
Pf3D7_01_v3	160440	167399	3480	-	L	leading
Pf3D7_01_v3	160708	163905	1598	-	L	leading
Pf3D7_01_v3	161051	162099	524	-	L	leading
Pf3D7_01_v3	161361	164555	1597	-	R	lagging
Pf3D7_01_v3	161687	165724	2018	+	R	leading
Pf3D7_01_v3	164008	167267	1630	-	L	leading
Pf3D7_01_v3	165156	168181	1512	-	L	leading
Pf3D7_01_v3	165558	168687	1564	-	L	leading
Pf3D7_01_v3	165581	168835	1627	+	R	leading
Pf3D7_01_v3	166037	172460	3212	+	R	leading
Pf3D7_01_v3	166056	170800	2372	+	L	lagging
Pf3D7_01_v3	166443	172118	2838	-	L	leading
Pf3D7_01_v3	166797	171227	2215	-	L	leading
Pf3D7_01_v3	166809	169119	1155	+	R	leading
Pf3D7_01_v3	167287	169675	1194	-	R	lagging
Pf3D7_01_v3	168320	170623	1152	-	L	leading
Pf3D7_01_v3	168817	173098	2140	-	R	lagging
Pf3D7_01_v3	169603	177736	4066	-	R	lagging
Pf3D7_01_v3	169861	172023	1081	+	R	leading
Pf3D7_01_v3	170039	173160	1560	+	L	lagging
Pf3D7_01_v3	170619	175257	2319	-	R	lagging
Pf3D7_01_v3	170760	175570	2405	-	R	lagging
Pf3D7_01_v3	171858	172972	557	+	L	lagging
Pf3D7_01_v3	172723	180186	3732	-	L	leading
Pf3D7_01_v3	172843	175730	1444	-	L	leading
Pf3D7_01_v3	173903	176250	1174	+	L	lagging
Pf3D7_01_v3	174043	176930	1444	-	R	lagging
Pf3D7_01_v3	174083	176369	1143	+	R	leading
Pf3D7_01_v3	174143	177087	1472	+	L	lagging
Pf3D7_01_v3	174583	176851	1134	-	R	lagging
Pf3D7_01_v3	175279	182805	3763	-	R	lagging
Pf3D7_01_v3	175372	179137	1882	+	R	leading
Pf3D7_01_v3	175510	178943	1716	+	L	lagging
Pf3D7_01_v3	175564	178990	1713	-	R	lagging
Pf3D7_01_v3	175803	180626	2412	-	L	leading
Pf3D7_01_v3	176547	177875	664	+	R	leading
Pf3D7_01_v3	176605	178755	1075	+	R	leading
Pf3D7_01_v3	176754	180203	1724	+	L	lagging
Pf3D7_01_v3	177109	178056	474	+	L	lagging
Pf3D7_01_v3	177285	182903	2809	-	R	lagging
Pf3D7_01_v3	177573	181761	2094	-	R	lagging
Pf3D7_01_v3	179207	183413	2103	-	L	leading
Pf3D7_01_v3	179507	184288	2390	-	R	lagging
Pf3D7_01_v3	180153	184656	2252	-	R	lagging
Pf3D7_01_v3	180953	184877	1962	+	R	leading
Pf3D7_01_v3	181010	183062	1026	-	R	lagging
Pf3D7_01_v3	181248	183050	901	+	R	leading
Pf3D7_01_v3	181418	184070	1326	-	R	lagging
Pf3D7_01_v3	181735	185148	1706	-	L	leading
Pf3D7_01_v3	181748	183773	1012	-	R	lagging
Pf3D7_01_v3	181876	187711	2918	-	L	leading
Pf3D7_01_v3	182785	184519	867	-	L	leading
Pf3D7_01_v3	183119	186405	1643	-	L	leading
Pf3D7_01_v3	184102	187473	1686	+	L	lagging
Pf3D7_01_v3	184752	188248	1748	+	R	leading
Pf3D7_01_v3	184855	186116	630	-	R	lagging
Pf3D7_01_v3	185208	188143	1468	-	R	lagging
Pf3D7_01_v3	186154	188546	1196	-	R	lagging
Pf3D7_01_v3	186158	190756	2299	+	R	leading
Pf3D7_01_v3	186487	189744	1628	-	R	lagging
Pf3D7_01_v3	186652	189819	1584	+	L	lagging
Pf3D7_01_v3	186668	189138	1235	-	L	leading
Pf3D7_01_v3	187197	189237	1020	+	R	leading
Pf3D7_01_v3	189065	199128	5032	-	R	lagging
Pf3D7_01_v3	189094	192857	1882	+	L	lagging
Pf3D7_01_v3	189262	193339	2038	-	R	lagging
Pf3D7_01_v3	189465	191399	967	+	L	lagging
Pf3D7_01_v3	190113	192806	1346	+	L	lagging
Pf3D7_01_v3	190185	193288	1552	-	L	leading
Pf3D7_01_v3	190227	193346	1560	+	R	leading
Pf3D7_01_v3	190577	195185	2304	-	L	leading
Pf3D7_01_v3	190658	193262	1302	+	L	lagging
Pf3D7_01_v3	190881	195724	2422	-	R	lagging
Pf3D7_01_v3	190959	195420	2230	-	R	lagging
Pf3D7_01_v3	191002	198515	3756	-	R	lagging
Pf3D7_01_v3	191266	195327	2030	-	R	lagging
Pf3D7_01_v3	191506	194660	1577	-	L	leading
Pf3D7_01_v3	191729	194899	1585	-	L	leading
Pf3D7_01_v3	192000	194068	1034	-	L	leading
Pf3D7_01_v3	192664	197167	2252	-	R	lagging
Pf3D7_01_v3	192809	194949	1070	-	R	lagging
Pf3D7_01_v3	193028	197554	2263	+	L	lagging
Pf3D7_01_v3	193289	196960	1836	+	R	leading
Pf3D7_01_v3	193515	196668	1576	-	L	leading
Pf3D7_01_v3	193760	196420	1330	+	L	lagging
Pf3D7_01_v3	193834	196374	1270	-	L	leading
Pf3D7_01_v3	194250	198869	2310	-	R	lagging
Pf3D7_01_v3	194728	197481	1376	+	L	lagging
Pf3D7_01_v3	195763	198837	1537	-	L	leading
Pf3D7_01_v3	196874	202312	2719	-	L	leading
Pf3D7_01_v3	197207	199594	1194	+	L	lagging
Pf3D7_01_v3	197251	198420	584	-	L	leading
Pf3D7_01_v3	197724	200144	1210	-	L	leading
Pf3D7_01_v3	197989	200230	1120	+	R	leading
Pf3D7_01_v3	198060	204227	3084	+	R	leading
Pf3D7_01_v3	198537	202882	2172	-	L	leading
Pf3D7_01_v3	198692	205832	3570	+	L	lagging
Pf3D7_01_v3	199022	202963	1970	-	L	leading
Pf3D7_01_v3	199272	203430	2079	-	R	lagging
Pf3D7_01_v3	199525	203541	2008	-	R	lagging
Pf3D7_01_v3	200398	203477	1540	-	L	leading
Pf3D7_01_v3	200591	202019	714	-	L	leading
Pf3D7_01_v3	200737	204838	2050	+	L	lagging
Pf3D7_01_v3	201387	203406	1010	+	R	leading
Pf3D7_01_v3	201853	206887	2517	+	L	lagging
Pf3D7_01_v3	201869	209133	3632	+	L	lagging
Pf3D7_01_v3	202400	204805	1202	-	L	leading
Pf3D7_01_v3	202640	205336	1348	-	R	lagging
Pf3D7_01_v3	204415	207062	1324	+	L	lagging
Pf3D7_01_v3	204626	208203	1788	+	L	lagging
Pf3D7_01_v3	205273	206535	631	+	L	lagging
Pf3D7_01_v3	205582	209364	1891	+	R	leading
Pf3D7_01_v3	205821	210915	2547	-	L	leading
Pf3D7_01_v3	206047	210127	2040	+	L	lagging
Pf3D7_01_v3	206206	210352	2073	-	L	leading
Pf3D7_01_v3	207535	208697	581	-	R	lagging
Pf3D7_01_v3	207833	209274	720	-	R	lagging
Pf3D7_01_v3	208071	212569	2249	+	L	lagging
Pf3D7_01_v3	208320	212535	2108	+	L	lagging
Pf3D7_01_v3	209002	211933	1466	+	R	leading
Pf3D7_01_v3	210346	213474	1564	+	L	lagging
Pf3D7_01_v3	210452	215928	2738	-	R	lagging
Pf3D7_01_v3	210726	216091	2682	+	L	lagging
Pf3D7_01_v3	210875	214287	1706	+	L	lagging
Pf3D7_01_v3	211192	213982	1395	-	R	lagging
Pf3D7_01_v3	211467	213890	1212	-	L	leading
Pf3D7_01_v3	213325	216713	1694	-	L	leading
Pf3D7_01_v3	213408	216065	1328	+	L	lagging
Pf3D7_01_v3	213424	219345	2960	+	R	leading
Pf3D7_01_v3	214573	220513	2970	+	L	lagging
Pf3D7_01_v3	215113	217886	1386	-	R	lagging
Pf3D7_01_v3	215618	220823	2602	+	R	leading
Pf3D7_01_v3	215716	219250	1767	+	L	lagging
Pf3D7_01_v3	216113	219761	1824	-	L	leading
Pf3D7_01_v3	216294	221019	2362	+	R	leading
Pf3D7_01_v3	216755	218455	850	-	L	leading
Pf3D7_01_v3	216816	219203	1194	+	R	leading
Pf3D7_01_v3	217527	219339	906	-	R	lagging
Pf3D7_01_v3	217556	221612	2028	+	L	lagging
Pf3D7_01_v3	218055	219169	557	+	R	leading
Pf3D7_01_v3	218597	225239	3321	+	L	lagging
Pf3D7_01_v3	219569	222973	1702	-	L	leading
Pf3D7_01_v3	219614	224876	2631	-	L	leading
Pf3D7_01_v3	219840	221427	794	+	L	lagging
Pf3D7_01_v3	219890	223423	1766	+	L	lagging
Pf3D7_01_v3	220972	224650	1839	-	R	lagging
Pf3D7_01_v3	221636	224260	1312	-	R	lagging
Pf3D7_01_v3	221640	226994	2677	+	L	lagging
Pf3D7_01_v3	221930	226401	2236	+	L	lagging
Pf3D7_01_v3	222386	224325	970	-	L	leading
Pf3D7_01_v3	222675	227066	2196	-	L	leading
Pf3D7_01_v3	223623	227088	1732	-	L	leading
Pf3D7_01_v3	223784	225910	1063	+	R	leading
Pf3D7_01_v3	223835	227323	1744	-	L	leading
Pf3D7_01_v3	224119	227884	1882	-	L	leading
Pf3D7_01_v3	224856	228002	1573	-	R	lagging
Pf3D7_01_v3	226174	230712	2269	+	L	lagging
Pf3D7_01_v3	226429	230379	1975	-	R	lagging
Pf3D7_01_v3	226595	229604	1504	+	R	leading
Pf3D7_01_v3	226956	229028	1036	-	R	lagging
Pf3D7_01_v3	227021	231482	2230	-	R	lagging
Pf3D7_01_v3	227386	236035	4324	-	R	lagging
Pf3D7_01_v3	228483	234325	2921	-	R	lagging
Pf3D7_01_v3	228757	231776	1510	+	L	lagging
Pf3D7_01_v3	229704	233128	1712	-	R	lagging
Pf3D7_01_v3	229973	235370	2698	+	R	leading
Pf3D7_01_v3	230291	233993	1851	-	L	leading
Pf3D7_01_v3	230664	233071	1204	-	L	leading
Pf3D7_01_v3	230813	233897	1542	-	R	lagging
Pf3D7_01_v3	231741	235799	2029	-	L	leading
Pf3D7_01_v3	232872	240563	3846	-	L	leading
Pf3D7_01_v3	232886	237267	2190	+	R	leading
Pf3D7_01_v3	233084	238355	2636	+	R	leading
Pf3D7_01_v3	233090	235432	1171	-	L	leading
Pf3D7_01_v3	233107	237254	2074	+	L	lagging
Pf3D7_01_v3	233352	237351	2000	+	L	lagging
Pf3D7_01_v3	233942	239670	2864	+	L	lagging
Pf3D7_01_v3	234198	238270	2036	-	R	lagging
Pf3D7_01_v3	235337	237949	1306	-	R	lagging
Pf3D7_01_v3	236204	241873	2834	-	L	leading
Pf3D7_01_v3	236245	238042	898	+	R	leading
Pf3D7_01_v3	237007	241710	2352	+	R	leading
Pf3D7_01_v3	237102	241071	1984	+	L	lagging
Pf3D7_01_v3	237368	240872	1752	+	R	leading
Pf3D7_01_v3	237600	240966	1683	+	L	lagging
Pf3D7_01_v3	237677	239258	790	-	L	leading
Pf3D7_01_v3	238616	241079	1232	-	R	lagging
Pf3D7_01_v3	238850	244096	2623	-	R	lagging
Pf3D7_01_v3	239056	242611	1778	-	R	lagging
Pf3D7_01_v3	240139	243465	1663	+	R	leading
Pf3D7_01_v3	240426	241503	538	+	L	lagging
Pf3D7_01_v3	240509	241721	606	-	L	leading
Pf3D7_01_v3	241776	244311	1268	+	R	leading
Pf3D7_01_v3	242197	246057	1930	+	R	leading
Pf3D7_01_v3	242324	246858	2267	-	L	leading
Pf3D7_01_v3	242530	247990	2730	-	L	leading
Pf3D7_01_v3	242732	247725	2496	+	L	lagging
Pf3D7_01_v3	244270	246578	1154	+	R	leading
Pf3D7_01_v3	244467	248328	1930	+	R	leading
Pf3D7_01_v3	244531	247925	1697	+	R	leading
Pf3D7_01_v3	245851	252414	3282	-	R	lagging
Pf3D7_01_v3	246606	249611	1502	+	R	leading
Pf3D7_01_v3	247012	252277	2632	+	R	leading
Pf3D7_01_v3	247385	249873	1244	-	R	lagging
Pf3D7_01_v3	247496	249834	1169	-	R	lagging
Pf3D7_01_v3	247834	253222	2694	-	L	leading
Pf3D7_01_v3	247846	248870	512	-	R	lagging
Pf3D7_01_v3	248047	249753	853	-	R	lagging
Pf3D7_01_v3	248051	253287	2618	+	L	lagging
Pf3D7_01_v3	248314	249912	799	-	R	lagging
Pf3D7_01_v3	248503	250331	914	+	L	lagging
Pf3D7_01_v3	249167	252621	1727	+	L	lagging
Pf3D7_01_v3	249220	252381	1580	-	R	lagging
Pf3D7_01_v3	249430	253652	2111	-	R	lagging
Pf3D7_01_v3	249786	256047	3130	-	R	lagging
Pf3D7_01_v3	249834	253072	1619	-	R	lagging
Pf3D7_01_v3	249913	253234	1660	+	R	leading
Pf3D7_01_v3	250387	255520	2566	+	R	leading
Pf3D7_01_v3	250898	254947	2024	-	R	lagging
Pf3D7_01_v3	251120	252560	720	+	L	lagging
Pf3D7_01_v3	251147	253192	1022	-	R	lagging
Pf3D7_01_v3	251387	254402	1508	-	L	leading
Pf3D7_01_v3	252524	255590	1533	+	R	leading
Pf3D7_01_v3	252802	258329	2764	+	L	lagging
Pf3D7_01_v3	252867	256147	1640	-	R	lagging
Pf3D7_01_v3	252903	255716	1406	+	L	lagging
Pf3D7_01_v3	252939	254965	1013	-	R	lagging
Pf3D7_01_v3	253268	256358	1545	+	R	leading
Pf3D7_01_v3	253289	254932	822	+	R	leading
Pf3D7_01_v3	253406	255339	966	-	R	lagging
Pf3D7_01_v3	253959	257485	1763	-	L	leading
Pf3D7_01_v3	254425	256068	822	+	L	lagging
Pf3D7_01_v3	256244	258152	954	+	R	leading
Pf3D7_01_v3	258285	261603	1659	-	L	leading
Pf3D7_01_v3	258480	261364	1442	+	R	leading
Pf3D7_01_v3	259034	261724	1345	+	L	lagging
Pf3D7_01_v3	260210	263546	1668	-	R	lagging
Pf3D7_01_v3	260700	264886	2093	-	R	lagging
Pf3D7_01_v3	260761	265337	2288	+	L	lagging
Pf3D7_01_v3	261482	265086	1802	+	R	leading
Pf3D7_01_v3	261878	267430	2776	-	L	leading
Pf3D7_01_v3	262180	268348	3084	-	L	leading
Pf3D7_01_v3	262241	268127	2943	+	L	lagging
Pf3D7_01_v3	262256	264557	1150	+	R	leading
Pf3D7_01_v3	263113	264087	487	+	L	lagging
Pf3D7_01_v3	263724	265882	1079	-	R	lagging
Pf3D7_01_v3	264244	268663	2210	+	L	lagging
Pf3D7_01_v3	264850	269788	2469	-	L	leading
Pf3D7_01_v3	265086	267896	1405	+	L	lagging
Pf3D7_01_v3	265178	267176	999	-	L	leading
Pf3D7_01_v3	265396	268445	1524	-	R	lagging
Pf3D7_01_v3	265584	269379	1898	-	R	lagging
Pf3D7_01_v3	265665	269749	2042	-	L	leading
Pf3D7_01_v3	265872	269752	1940	+	L	lagging
Pf3D7_01_v3	265921	271851	2965	+	L	lagging
Pf3D7_01_v3	266649	269991	1671	+	R	leading
Pf3D7_01_v3	267988	269750	881	-	L	leading
Pf3D7_01_v3	268210	270428	1109	+	R	leading
Pf3D7_01_v3	268222	273403	2590	-	L	leading
Pf3D7_01_v3	268440	275281	3420	-	L	leading
Pf3D7_01_v3	268937	272428	1746	+	L	lagging
Pf3D7_01_v3	269530	272357	1414	+	L	lagging
Pf3D7_01_v3	269955	274901	2473	-	L	leading
Pf3D7_01_v3	271133	277157	3012	-	L	leading
Pf3D7_01_v3	271235	276895	2830	-	L	leading
Pf3D7_01_v3	271348	274257	1454	+	R	leading
Pf3D7_01_v3	271723	273617	947	-	R	lagging
Pf3D7_01_v3	272159	273091	466	-	R	lagging
Pf3D7_01_v3	272721	277398	2338	+	R	leading
Pf3D7_01_v3	274679	277760	1540	+	L	lagging
Pf3D7_01_v3	274696	276766	1035	-	R	lagging
Pf3D7_01_v3	275868	277605	868	-	R	lagging
Pf3D7_01_v3	276030	280072	2021	-	L	leading
Pf3D7_01_v3	276553	277557	502	+	R	leading
Pf3D7_01_v3	277688	278896	604	+	L	lagging
Pf3D7_01_v3	278147	280808	1330	+	L	lagging
Pf3D7_01_v3	279040	281681	1320	-	L	leading
Pf3D7_01_v3	279217	281349	1066	+	R	leading
Pf3D7_01_v3	279568	283245	1838	+	R	leading
Pf3D7_01_v3	280791	286356	2782	+	R	leading
Pf3D7_01_v3	280895	284106	1606	+	L	lagging
Pf3D7_01_v3	281315	284682	1684	+	L	lagging
Pf3D7_01_v3	282239	287338	2550	-	R	lagging
Pf3D7_01_v3	283136	285814	1339	-	L	leading
Pf3D7_01_v3	283197	286197	1500	+	L	lagging
Pf3D7_01_v3	283257	287048	1896	+	L	lagging
Pf3D7_01_v3	283453	285927	1237	+	R	leading
Pf3D7_01_v3	283636	286157	1260	-	R	lagging
Pf3D7_01_v3	284008	289950	2971	-	L	leading
Pf3D7_01_v3	284166	288927	2380	+	R	leading
Pf3D7_01_v3	284666	289730	2532	-	R	lagging
Pf3D7_01_v3	284854	288670	1908	-	R	lagging
Pf3D7_01_v3	284905	286927	1011	-	L	leading
Pf3D7_01_v3	285027	290651	2812	-	R	lagging
Pf3D7_01_v3	285873	289195	1661	-	L	leading
Pf3D7_01_v3	285954	288182	1114	-	L	leading
Pf3D7_01_v3	286847	290502	1828	-	L	leading
Pf3D7_01_v3	287080	288248	584	+	L	lagging
Pf3D7_01_v3	287437	292891	2727	-	R	lagging
Pf3D7_01_v3	287933	289439	753	+	R	leading
Pf3D7_01_v3	288953	292665	1856	-	L	leading
Pf3D7_01_v3	289339	291248	954	-	L	leading
Pf3D7_01_v3	289448	291117	834	-	L	leading
Pf3D7_01_v3	289709	292904	1598	+	R	leading
Pf3D7_01_v3	290050	293633	1792	+	L	lagging
Pf3D7_01_v3	290588	295191	2302	-	R	lagging
Pf3D7_01_v3	290682	294007	1662	+	L	lagging
Pf3D7_01_v3	292002	295596	1797	+	L	lagging
Pf3D7_01_v3	292670	297107	2218	-	L	leading
Pf3D7_01_v3	292728	297492	2382	-	L	leading
Pf3D7_01_v3	292871	294857	993	+	L	lagging
Pf3D7_01_v3	293052	296793	1870	+	L	lagging
Pf3D7_01_v3	293611	296892	1640	+	L	lagging
Pf3D7_01_v3	293702	296298	1298	+	L	lagging
Pf3D7_01_v3	294262	298118	1928	-	L	leading
Pf3D7_01_v3	295219	299284	2032	+	L	lagging
Pf3D7_01_v3	296401	301361	2480	+	L	lagging
Pf3D7_01_v3	296630	301427	2398	+	L	lagging
Pf3D7_01_v3	297011	300039	1514	-	L	leading
Pf3D7_01_v3	297387	302346	2480	+	L	lagging
Pf3D7_01_v3	297458	302091	2316	+	L	lagging
Pf3D7_01_v3	297901	302235	2167	-	L	leading
Pf3D7_01_v3	298342	300297	978	+	L	lagging
Pf3D7_01_v3	298724	306563	3920	+	L	lagging
Pf3D7_01_v3	298930	301085	1078	-	R	lagging
Pf3D7_01_v3	298930	305772	3421	-	R	lagging
Pf3D7_01_v3	299471	303441	1985	+	L	lagging
Pf3D7_01_v3	299615	303558	1972	-	L	leading
Pf3D7_01_v3	300493	306201	2854	-	L	leading
Pf3D7_01_v3	301119	303797	1339	-	L	leading
Pf3D7_01_v3	301120	306226	2553	+	R	leading
Pf3D7_01_v3	302393	303831	719	-	L	leading
Pf3D7_01_v3	302706	304217	756	-	R	lagging
Pf3D7_01_v3	302737	305586	1424	+	R	leading
Pf3D7_01_v3	302977	304893	958	+	R	leading
Pf3D7_01_v3	303480	305905	1212	-	R	lagging
Pf3D7_01_v3	303503	306362	1430	+	R	leading
Pf3D7_01_v3	303657	308391	2367	-	L	leading
Pf3D7_01_v3	303882	304767	442	-	L	leading
Pf3D7_01_v3	303938	305905	984	-	R	lagging
Pf3D7_01_v3	304691	309127	2218	-	R	lagging
Pf3D7_01_v3	304886	306257	686	+	R	leading
Pf3D7_01_v3	305156	309851	2348	+	L	lagging
Pf3D7_01_v3	306116	307714	799	+	R	leading
Pf3D7_01_v3	306321	308078	878	-	L	leading
Pf3D7_01_v3	306944	310759	1908	+	R	leading
Pf3D7_01_v3	306967	312858	2946	+	R	leading
Pf3D7_01_v3	307122	309350	1114	+	R	leading
Pf3D7_01_v3	307176	313438	3131	-	L	leading
Pf3D7_01_v3	307413	309204	896	+	L	lagging
Pf3D7_01_v3	307507	310243	1368	-	R	lagging
Pf3D7_01_v3	307974	311739	1882	+	R	leading
Pf3D7_01_v3	308708	311827	1560	-	R	lagging
Pf3D7_01_v3	308766	315774	3504	-	L	leading
Pf3D7_01_v3	309359	310226	434	-	R	lagging
Pf3D7_01_v3	309450	314219	2384	-	R	lagging
Pf3D7_01_v3	310203	314487	2142	+	L	lagging
Pf3D7_01_v3	310414	312111	848	-	L	leading
Pf3D7_01_v3	311040	312173	566	-	L	leading
Pf3D7_01_v3	311432	316591	2580	+	R	leading
Pf3D7_01_v3	311865	315643	1889	-	L	leading
Pf3D7_01_v3	312119	314263	1072	+	L	lagging
Pf3D7_01_v3	313202	316480	1639	+	L	lagging
Pf3D7_01_v3	313311	313993	341	+	L	lagging
Pf3D7_01_v3	313636	317958	2161	+	L	lagging
Pf3D7_01_v3	314373	315293	460	-	R	lagging
Pf3D7_01_v3	314454	321248	3397	+	L	lagging
Pf3D7_01_v3	314589	317521	1466	-	L	leading
Pf3D7_01_v3	314683	319272	2294	+	L	lagging
Pf3D7_01_v3	315281	318986	1852	+	L	lagging
Pf3D7_01_v3	315600	318458	1429	-	L	leading
Pf3D7_01_v3	315956	321228	2636	-	L	leading
Pf3D7_01_v3	316327	319810	1742	-	L	leading
Pf3D7_01_v3	316976	319895	1460	-	L	leading
Pf3D7_01_v3	317127	319457	1165	+	R	leading
Pf3D7_01_v3	317333	319126	896	-	R	lagging
Pf3D7_01_v3	317493	320278	1392	-	L	leading
Pf3D7_01_v3	317587	319705	1059	-	R	lagging
Pf3D7_01_v3	317595	318618	512	-	L	leading
Pf3D7_01_v3	317695	323663	2984	-	L	leading
Pf3D7_01_v3	318091	320657	1283	+	R	leading
Pf3D7_01_v3	319201	325351	3075	-	L	leading
Pf3D7_01_v3	320536	326399	2932	-	L	leading
Pf3D7_01_v3	320916	324505	1794	-	R	lagging
Pf3D7_01_v3	322256	327292	2518	-	L	leading
Pf3D7_01_v3	322769	326649	1940	+	R	leading
Pf3D7_01_v3	324205	330292	3044	-	R	lagging
Pf3D7_01_v3	324485	327710	1612	+	R	leading
Pf3D7_01_v3	326410	328098	844	+	L	lagging
Pf3D7_01_v3	326662	330137	1738	+	R	leading
Pf3D7_01_v3	327568	330504	1468	-	L	leading
Pf3D7_01_v3	327600	331779	2090	+	R	leading
Pf3D7_01_v3	328202	331118	1458	+	R	leading
Pf3D7_01_v3	328239	330930	1346	-	L	leading
Pf3D7_01_v3	328406	330300	947	-	L	leading
Pf3D7_01_v3	329340	331956	1308	-	L	leading
Pf3D7_01_v3	329517	334979	2731	-	R	lagging
Pf3D7_01_v3	330106	335214	2554	+	L	lagging
Pf3D7_01_v3	330296	332361	1032	+	R	leading
Pf3D7_01_v3	330678	335339	2330	-	L	leading
Pf3D7_01_v3	330841	333923	1541	+	L	lagging
Pf3D7_01_v3	331703	336224	2260	+	L	lagging
Pf3D7_01_v3	333011	335150	1070	+	R	leading
Pf3D7_01_v3	333122	335165	1022	-	L	leading
Pf3D7_01_v3	333471	337089	1809	-	L	leading
Pf3D7_01_v3	333730	334853	562	+	L	lagging
Pf3D7_01_v3	334444	339313	2434	+	L	lagging
Pf3D7_01_v3	334762	339453	2346	-	L	leading
Pf3D7_01_v3	334803	339300	2248	-	L	leading
Pf3D7_01_v3	335297	342903	3803	+	L	lagging
Pf3D7_01_v3	335516	338764	1624	-	L	leading
Pf3D7_01_v3	337533	339121	794	-	R	lagging
Pf3D7_01_v3	337683	340602	1460	+	L	lagging
Pf3D7_01_v3	337740	343650	2955	+	L	lagging
Pf3D7_01_v3	337959	343883	2962	+	L	lagging
Pf3D7_01_v3	338252	341575	1662	-	R	lagging
Pf3D7_01_v3	338274	342374	2050	+	R	leading
Pf3D7_01_v3	339350	344859	2754	-	R	lagging
Pf3D7_01_v3	340041	342514	1236	-	L	leading
Pf3D7_01_v3	340536	348978	4221	+	R	leading
Pf3D7_01_v3	340864	343677	1406	-	R	lagging
Pf3D7_01_v3	340908	342954	1023	+	R	leading
Pf3D7_01_v3	341326	343093	884	-	L	leading
Pf3D7_01_v3	341621	344954	1666	+	L	lagging
Pf3D7_01_v3	341708	345068	1680	+	R	leading
Pf3D7_01_v3	342104	345380	1638	+	L	lagging
Pf3D7_01_v3	343206	345821	1308	+	R	leading
Pf3D7_01_v3	343536	349352	2908	+	L	lagging
Pf3D7_01_v3	344305	345831	763	-	L	leading
Pf3D7_01_v3	344435	347309	1437	-	R	lagging
Pf3D7_01_v3	345428	348229	1400	-	L	leading
Pf3D7_01_v3	346256	348756	1250	+	R	leading
Pf3D7_01_v3	348031	350342	1156	-	L	leading
Pf3D7_01_v3	348523	349346	412	-	R	lagging
Pf3D7_01_v3	348680	350288	804	-	R	lagging
Pf3D7_01_v3	348823	352733	1955	+	R	leading
Pf3D7_01_v3	349085	357618	4266	-	R	lagging
Pf3D7_01_v3	349118	355207	3044	-	L	leading
Pf3D7_01_v3	349259	355742	3242	+	L	lagging
Pf3D7_01_v3	350263	352930	1334	-	L	leading
Pf3D7_01_v3	350369	355084	2358	+	L	lagging
Pf3D7_01_v3	350584	353705	1560	-	L	leading
Pf3D7_01_v3	351012	354781	1884	+	L	lagging
Pf3D7_01_v3	351318	355180	1931	+	L	lagging
Pf3D7_01_v3	351353	354392	1520	+	L	lagging
Pf3D7_01_v3	351995	352939	472	+	L	lagging
Pf3D7_01_v3	352565	356647	2041	-	L	leading
Pf3D7_01_v3	352762	354437	838	-	R	lagging
Pf3D7_01_v3	352824	354655	916	-	L	leading
Pf3D7_01_v3	352854	357587	2366	+	L	lagging
Pf3D7_01_v3	353925	360022	3048	+	L	lagging
Pf3D7_01_v3	354088	357785	1848	+	L	lagging
Pf3D7_01_v3	354412	357941	1764	-	L	leading
Pf3D7_01_v3	354590	358935	2172	-	L	leading
Pf3D7_01_v3	354879	358091	1606	+	L	lagging
Pf3D7_01_v3	354906	358233	1664	+	R	leading
Pf3D7_01_v3	356278	358626	1174	+	L	lagging
Pf3D7_01_v3	356413	358856	1222	-	L	leading
Pf3D7_01_v3	356752	358781	1014	+	L	lagging
Pf3D7_01_v3	356881	361194	2156	+	L	lagging
Pf3D7_01_v3	357317	361764	2224	+	L	lagging
Pf3D7_01_v3	357570	361313	1872	+	L	lagging
Pf3D7_01_v3	358120	361365	1622	-	L	leading
Pf3D7_01_v3	359637	362484	1424	+	L	lagging
Pf3D7_01_v3	359871	363544	1836	+	L	lagging
Pf3D7_01_v3	360136	361932	898	-	L	leading
Pf3D7_01_v3	360872	363139	1134	+	R	leading
Pf3D7_01_v3	361510	362750	620	-	R	lagging
Pf3D7_01_v3	362236	367780	2772	+	R	leading
Pf3D7_01_v3	364112	369119	2504	+	L	lagging
Pf3D7_01_v3	364888	368519	1816	+	R	leading
Pf3D7_01_v3	365335	367990	1328	-	L	leading
Pf3D7_01_v3	367126	370693	1784	-	L	leading
Pf3D7_01_v3	367649	372475	2413	+	L	lagging
Pf3D7_01_v3	368503	371409	1453	+	L	lagging
Pf3D7_01_v3	368956	372467	1756	-	L	leading
Pf3D7_01_v3	369125	373366	2120	-	R	lagging
Pf3D7_01_v3	369246	373525	2140	-	R	lagging
Pf3D7_01_v3	370679	375726	2524	+	R	leading
Pf3D7_01_v3	372431	375600	1584	-	L	leading
Pf3D7_01_v3	372566	377421	2428	+	R	leading
Pf3D7_01_v3	372942	373903	480	+	L	lagging
Pf3D7_01_v3	373124	375073	974	+	L	lagging
Pf3D7_01_v3	373680	376176	1248	+	L	lagging
Pf3D7_01_v3	374055	376654	1300	+	L	lagging
Pf3D7_01_v3	374497	375604	554	+	L	lagging
Pf3D7_01_v3	374915	380416	2750	+	L	lagging
Pf3D7_01_v3	375503	378440	1468	+	R	leading
Pf3D7_01_v3	376034	377005	486	-	R	lagging
Pf3D7_01_v3	376470	378532	1031	+	L	lagging
Pf3D7_01_v3	376730	384194	3732	-	R	lagging
Pf3D7_01_v3	376991	381734	2372	+	L	lagging
Pf3D7_01_v3	377330	381018	1844	-	L	leading
Pf3D7_01_v3	377739	382614	2438	-	R	lagging
Pf3D7_01_v3	377761	385331	3785	-	R	lagging
Pf3D7_01_v3	378755	380446	846	-	R	lagging
Pf3D7_01_v3	379003	379948	472	-	L	leading
Pf3D7_01_v3	379589	384447	2429	+	R	leading
Pf3D7_01_v3	380191	383990	1900	-	L	leading
Pf3D7_01_v3	380279	384327	2024	-	L	leading
Pf3D7_01_v3	380286	385685	2700	-	L	leading
Pf3D7_01_v3	380290	383560	1635	-	L	leading
Pf3D7_01_v3	380341	386226	2942	-	L	leading
Pf3D7_01_v3	381680	384532	1426	+	R	leading
Pf3D7_01_v3	382115	386068	1976	+	L	lagging
Pf3D7_01_v3	383507	389178	2836	+	L	lagging
Pf3D7_01_v3	383719	385155	718	+	L	lagging
Pf3D7_01_v3	383990	387776	1893	-	L	leading
Pf3D7_01_v3	384180	387742	1781	-	L	leading
Pf3D7_01_v3	385057	392294	3618	+	R	leading
Pf3D7_01_v3	385088	387037	974	-	R	lagging
Pf3D7_01_v3	385686	388334	1324	+	L	lagging
Pf3D7_01_v3	386068	388928	1430	+	R	leading
Pf3D7_01_v3	386126	390522	2198	-	L	leading
Pf3D7_01_v3	386163	389328	1582	-	R	lagging
Pf3D7_01_v3	386195	390771	2288	-	L	leading
Pf3D7_01_v3	386389	395110	4360	+	L	lagging
Pf3D7_01_v3	386679	391736	2528	-	L	leading
Pf3D7_01_v3	386794	390239	1722	-	R	lagging
Pf3D7_01_v3	387313	392562	2624	+	R	leading
Pf3D7_01_v3	387333	394507	3587	-	R	lagging
Pf3D7_01_v3	387763	389637	937	-	R	lagging
Pf3D7_01_v3	387973	394332	3180	+	L	lagging
Pf3D7_01_v3	388003	389349	673	-	L	leading
Pf3D7_01_v3	388104	393473	2684	-	L	leading
Pf3D7_01_v3	388332	391966	1817	+	L	lagging
Pf3D7_01_v3	388836	392935	2050	+	L	lagging
Pf3D7_01_v3	388998	395829	3416	+	L	lagging
Pf3D7_01_v3	389408	395626	3109	-	L	leading
Pf3D7_01_v3	389438	391164	863	-	L	leading
Pf3D7_01_v3	389649	391663	1007	+	L	lagging
Pf3D7_01_v3	389712	393729	2008	+	L	lagging
Pf3D7_01_v3	390529	394464	1968	-	R	lagging
Pf3D7_01_v3	392157	393730	786	-	R	lagging
Pf3D7_01_v3	392265	395293	1514	+	L	lagging
Pf3D7_01_v3	392379	396450	2036	+	R	leading
Pf3D7_01_v3	392388	397121	2366	+	L	lagging
Pf3D7_01_v3	392813	396483	1835	+	L	lagging
Pf3D7_01_v3	393285	397751	2233	+	L	lagging
Pf3D7_01_v3	394379	398380	2000	-	L	leading
Pf3D7_01_v3	394890	397158	1134	+	L	lagging
Pf3D7_01_v3	395824	396859	518	-	R	lagging
Pf3D7_01_v3	396642	402313	2836	-	R	lagging
Pf3D7_01_v3	396851	401660	2404	+	L	lagging
Pf3D7_01_v3	397568	399535	984	+	L	lagging
Pf3D7_01_v3	397649	400081	1216	-	L	leading
Pf3D7_01_v3	397773	400760	1494	-	R	lagging
Pf3D7_01_v3	398475	403944	2734	-	R	lagging
Pf3D7_01_v3	398710	402314	1802	+	R	leading
Pf3D7_01_v3	399379	400799	710	-	L	leading
Pf3D7_01_v3	399392	403791	2200	+	L	lagging
Pf3D7_01_v3	399815	403932	2058	+	R	leading
Pf3D7_01_v3	400052	403763	1856	+	R	leading
Pf3D7_01_v3	400349	405335	2493	-	L	leading
Pf3D7_01_v3	402374	409995	3810	+	R	leading
Pf3D7_01_v3	402602	408040	2719	+	R	leading
Pf3D7_01_v3	403905	408782	2438	-	L	leading
Pf3D7_01_v3	404054	406747	1346	-	L	leading
Pf3D7_01_v3	404345	408143	1899	-	R	lagging
Pf3D7_01_v3	404839	409178	2170	+	L	lagging
Pf3D7_01_v3	404970	411294	3162	-	L	leading
Pf3D7_01_v3	405138	410018	2440	-	L	leading
Pf3D7_01_v3	405290	409084	1897	+	L	lagging
Pf3D7_01_v3	405502	410486	2492	-	L	leading
Pf3D7_01_v3	405512	410379	2434	+	R	leading
Pf3D7_01_v3	405697	409518	1910	-	L	leading
Pf3D7_01_v3	406440	408909	1234	+	L	lagging
Pf3D7_01_v3	406678	408638	980	-	R	lagging
Pf3D7_01_v3	407390	412860	2735	+	L	lagging
Pf3D7_01_v3	408199	414153	2977	-	L	leading
Pf3D7_01_v3	408338	413525	2594	-	R	lagging
Pf3D7_01_v3	409130	412211	1540	+	R	leading
Pf3D7_01_v3	409235	411517	1141	+	R	leading
Pf3D7_01_v3	409254	412842	1794	+	R	leading
Pf3D7_01_v3	410279	412042	882	-	L	leading
Pf3D7_01_v3	410489	415199	2355	-	L	leading
Pf3D7_01_v3	410859	413150	1146	-	L	leading
Pf3D7_01_v3	411383	413192	904	-	R	lagging
Pf3D7_01_v3	411663	414353	1345	-	L	leading
Pf3D7_01_v3	411828	414165	1168	+	L	lagging
Pf3D7_01_v3	411934	414247	1156	+	L	lagging
Pf3D7_01_v3	412345	413598	626	-	R	lagging
Pf3D7_01_v3	412531	414480	974	-	L	leading
Pf3D7_01_v3	412675	414329	827	-	L	leading
Pf3D7_01_v3	412888	417264	2188	-	L	leading
Pf3D7_01_v3	414549	416754	1102	-	L	leading
Pf3D7_01_v3	415662	418118	1228	+	R	leading
Pf3D7_01_v3	415882	421261	2690	-	L	leading
Pf3D7_01_v3	416223	419751	1764	+	L	lagging
Pf3D7_01_v3	417225	419489	1132	-	L	leading
Pf3D7_01_v3	417368	419891	1262	-	L	leading
Pf3D7_01_v3	417495	420202	1354	+	L	lagging
Pf3D7_01_v3	417981	419510	764	-	L	leading
Pf3D7_01_v3	418157	423212	2528	-	L	leading
Pf3D7_01_v3	418890	423048	2079	+	L	lagging
Pf3D7_01_v3	419494	424515	2510	+	L	lagging
Pf3D7_01_v3	419843	421770	964	+	L	lagging
Pf3D7_01_v3	419879	425408	2764	-	R	lagging
Pf3D7_01_v3	419926	426100	3087	-	L	leading
Pf3D7_01_v3	419962	423194	1616	+	R	leading
Pf3D7_01_v3	420393	422762	1184	-	L	leading
Pf3D7_01_v3	420859	424709	1925	-	L	leading
Pf3D7_01_v3	420966	421882	458	+	L	lagging
Pf3D7_01_v3	421615	426246	2316	-	R	lagging
Pf3D7_01_v3	421904	427973	3034	-	R	lagging
Pf3D7_01_v3	423064	427664	2300	+	R	leading
Pf3D7_01_v3	423303	426066	1382	+	L	lagging
Pf3D7_01_v3	424399	431373	3487	-	R	lagging
Pf3D7_01_v3	424651	428061	1705	-	R	lagging
Pf3D7_01_v3	424782	428003	1610	+	R	leading
Pf3D7_01_v3	425253	426835	791	+	L	lagging
Pf3D7_01_v3	425583	431693	3055	+	R	leading
Pf3D7_01_v3	426911	428166	628	+	R	leading
Pf3D7_01_v3	428420	434935	3258	+	R	leading
Pf3D7_01_v3	429385	430908	762	-	R	lagging
Pf3D7_01_v3	429690	432279	1294	-	L	leading
Pf3D7_01_v3	430098	431169	536	-	R	lagging
Pf3D7_01_v3	430403	434510	2054	-	R	lagging
Pf3D7_01_v3	431366	436344	2489	+	L	lagging
Pf3D7_01_v3	431539	434968	1714	+	L	lagging
Pf3D7_01_v3	432444	436172	1864	+	L	lagging
Pf3D7_01_v3	432446	435002	1278	-	L	leading
Pf3D7_01_v3	434369	441035	3333	-	R	lagging
Pf3D7_01_v3	434583	439018	2218	+	R	leading
Pf3D7_01_v3	435214	438739	1762	+	L	lagging
Pf3D7_01_v3	435220	442200	3490	-	L	leading
Pf3D7_01_v3	435305	438960	1828	+	L	lagging
Pf3D7_01_v3	435556	439362	1903	+	L	lagging
Pf3D7_01_v3	435898	442545	3324	-	L	leading
Pf3D7_01_v3	436021	440567	2273	-	L	leading
Pf3D7_01_v3	436185	438485	1150	+	L	lagging
Pf3D7_01_v3	436247	440445	2099	+	R	leading
Pf3D7_01_v3	436522	444112	3795	+	R	leading
Pf3D7_01_v3	436836	437969	566	+	L	lagging
Pf3D7_01_v3	437517	441725	2104	+	R	leading
Pf3D7_01_v3	439130	442266	1568	-	L	leading
Pf3D7_01_v3	439156	440799	822	-	R	lagging
Pf3D7_01_v3	439550	443992	2221	+	L	lagging
Pf3D7_01_v3	439942	444907	2482	-	R	lagging
Pf3D7_01_v3	440222	443659	1718	-	L	leading
Pf3D7_01_v3	440276	448742	4233	-	L	leading
Pf3D7_01_v3	440373	446646	3136	+	R	leading
Pf3D7_01_v3	441001	445237	2118	-	L	leading
Pf3D7_01_v3	441157	443084	964	-	L	leading
Pf3D7_01_v3	442248	445534	1643	-	L	leading
Pf3D7_01_v3	442326	448575	3124	-	L	leading
Pf3D7_01_v3	442405	446946	2270	-	L	leading
Pf3D7_01_v3	443068	444527	730	-	L	leading
Pf3D7_01_v3	443966	450185	3110	+	L	lagging
Pf3D7_01_v3	444245	448557	2156	+	L	lagging
Pf3D7_01_v3	444302	448923	2310	-	L	leading
Pf3D7_01_v3	444808	448574	1883	-	L	leading
Pf3D7_01_v3	444871	448603	1866	-	L	leading
Pf3D7_01_v3	444912	449701	2394	+	L	lagging
Pf3D7_01_v3	445701	449924	2112	+	R	leading
Pf3D7_01_v3	446632	450335	1852	-	L	leading
Pf3D7_01_v3	446921	451183	2131	-	R	lagging
Pf3D7_01_v3	448048	452400	2176	-	R	lagging
Pf3D7_01_v3	448885	454238	2676	-	R	lagging
Pf3D7_01_v3	448964	454079	2558	+	L	lagging
Pf3D7_01_v3	449916	455583	2834	+	R	leading
Pf3D7_01_v3	451019	454270	1626	+	R	leading
Pf3D7_01_v3	451085	454056	1486	+	L	lagging
Pf3D7_01_v3	451468	455787	2160	+	R	leading
Pf3D7_01_v3	452539	454224	842	-	R	lagging
Pf3D7_01_v3	452837	454571	867	+	R	leading
Pf3D7_01_v3	453175	455587	1206	-	R	lagging
Pf3D7_01_v3	453251	454218	484	+	R	leading
Pf3D7_01_v3	453786	455878	1046	-	L	leading
Pf3D7_01_v3	453898	456099	1100	+	R	leading
Pf3D7_01_v3	453981	455616	818	+	L	lagging
Pf3D7_01_v3	455183	457120	968	-	R	lagging
Pf3D7_01_v3	455217	456552	668	+	R	leading
Pf3D7_01_v3	455419	458798	1690	-	L	leading
Pf3D7_01_v3	455988	457537	774	+	R	leading
Pf3D7_01_v3	456086	457930	922	-	L	leading
Pf3D7_01_v3	456158	458387	1114	+	R	leading
Pf3D7_01_v3	456301	457565	632	+	R	leading
Pf3D7_01_v3	456460	458324	932	+	R	leading
Pf3D7_01_v3	456519	458449	965	-	R	lagging
Pf3D7_01_v3	457095	459625	1265	-	L	leading
Pf3D7_01_v3	457278	459046	884	-	L	leading
Pf3D7_01_v3	457395	458473	539	-	R	lagging
Pf3D7_01_v3	457490	458871	690	+	R	leading
Pf3D7_01_v3	457569	458548	490	-	R	lagging
Pf3D7_01_v3	457616	458643	514	-	R	lagging
Pf3D7_01_v3	457618	459437	910	-	L	leading
Pf3D7_01_v3	457660	459030	685	-	R	lagging
Pf3D7_01_v3	457697	459371	837	-	R	lagging
Pf3D7_01_v3	457785	458798	506	-	R	lagging
Pf3D7_01_v3	458065	458910	422	+	R	leading
Pf3D7_01_v3	458076	459387	656	-	L	leading
Pf3D7_01_v3	458091	459757	833	-	R	lagging
Pf3D7_01_v3	458103	459110	504	+	R	leading
Pf3D7_01_v3	458117	459455	669	-	L	leading
Pf3D7_01_v3	458161	459565	702	-	L	leading
Pf3D7_01_v3	458276	459433	578	-	R	lagging
Pf3D7_01_v3	458360	459926	783	-	R	lagging
Pf3D7_01_v3	458365	459588	612	-	R	lagging
Pf3D7_01_v3	459072	460446	687	+	L	lagging
Pf3D7_01_v3	459208	461703	1248	+	L	lagging
Pf3D7_01_v3	459256	460913	828	+	L	lagging
Pf3D7_01_v3	459293	464092	2400	-	R	lagging
Pf3D7_01_v3	459537	461292	878	+	L	lagging
Pf3D7_01_v3	459880	461430	775	-	L	leading
Pf3D7_01_v3	460020	462024	1002	+	R	leading
Pf3D7_01_v3	462149	465030	1440	-	R	lagging
Pf3D7_01_v3	462553	464319	883	+	R	leading
Pf3D7_01_v3	462553	464497	972	+	R	leading
Pf3D7_01_v3	464018	467061	1522	-	L	leading
Pf3D7_01_v3	464022	467375	1676	-	R	lagging
Pf3D7_01_v3	464462	466068	803	+	R	leading
Pf3D7_01_v3	464519	466743	1112	-	L	leading
Pf3D7_01_v3	464618	469024	2203	+	L	lagging
Pf3D7_01_v3	465165	466690	762	-	L	leading
Pf3D7_01_v3	465473	466871	699	-	R	lagging
Pf3D7_01_v3	465523	468482	1480	-	R	lagging
Pf3D7_01_v3	465557	467272	858	+	R	leading
Pf3D7_01_v3	465963	467017	527	+	L	lagging
Pf3D7_01_v3	466462	471505	2522	+	L	lagging
Pf3D7_01_v3	467050	468371	660	+	R	leading
Pf3D7_01_v3	467384	470935	1776	-	L	leading
Pf3D7_01_v3	467497	468852	678	+	L	lagging
Pf3D7_01_v3	467889	472370	2240	+	R	leading
Pf3D7_01_v3	468022	472395	2186	+	L	lagging
Pf3D7_01_v3	468265	471045	1390	+	L	lagging
Pf3D7_01_v3	468304	471356	1526	+	R	leading
Pf3D7_01_v3	468425	469366	470	-	R	lagging
Pf3D7_01_v3	468948	471251	1152	+	L	lagging
Pf3D7_01_v3	469766	470892	563	-	L	leading
Pf3D7_01_v3	470332	473482	1575	+	R	leading
Pf3D7_01_v3	470616	471745	564	+	L	lagging
Pf3D7_01_v3	471018	473662	1322	+	R	leading
Pf3D7_01_v3	471918	473584	833	+	R	leading
Pf3D7_01_v3	471961	476934	2486	+	R	leading
Pf3D7_01_v3	473091	474519	714	-	R	lagging
Pf3D7_01_v3	473657	477424	1884	+	R	leading
Pf3D7_01_v3	474456	478257	1900	-	R	lagging
Pf3D7_01_v3	476912	478152	620	+	R	leading
Pf3D7_01_v3	477037	482426	2694	+	L	lagging
Pf3D7_01_v3	477302	479916	1307	+	R	leading
Pf3D7_01_v3	478069	481882	1906	+	R	leading
Pf3D7_01_v3	478760	482510	1875	+	R	leading
Pf3D7_01_v3	479287	482283	1498	-	R	lagging
Pf3D7_01_v3	479950	483508	1779	+	L	lagging
Pf3D7_01_v3	482465	484588	1062	+	L	lagging
Pf3D7_01_v3	482643	488459	2908	+	L	lagging
Pf3D7_01_v3	483467	484387	460	+	L	lagging
Pf3D7_01_v3	483922	487117	1598	+	R	leading
Pf3D7_01_v3	484607	486176	784	+	R	leading
Pf3D7_01_v3	485027	487475	1224	+	R	leading
Pf3D7_01_v3	487251	489667	1208	+	L	lagging
Pf3D7_01_v3	488508	493096	2294	+	R	leading
Pf3D7_01_v3	488588	489485	448	+	L	lagging
Pf3D7_01_v3	488919	492382	1732	+	R	leading
Pf3D7_01_v3	488928	491197	1134	+	L	lagging
Pf3D7_01_v3	489805	493105	1650	+	R	leading
Pf3D7_01_v3	491085	495374	2144	+	L	lagging
Pf3D7_01_v3	491730	492646	458	+	R	leading
Pf3D7_01_v3	492207	495092	1442	+	R	leading
Pf3D7_01_v3	492294	495084	1395	+	L	lagging
Pf3D7_01_v3	493008	495778	1385	-	R	lagging
Pf3D7_01_v3	494231	497575	1672	-	R	lagging
Pf3D7_01_v3	494273	495689	708	-	L	leading
Pf3D7_01_v3	494319	499227	2454	+	R	leading
Pf3D7_01_v3	494822	499800	2489	+	L	lagging
Pf3D7_01_v3	495296	498831	1768	+	R	leading
Pf3D7_01_v3	495673	499877	2102	+	R	leading
Pf3D7_01_v3	496645	497701	528	-	R	lagging
Pf3D7_01_v3	496773	501083	2155	+	R	leading
Pf3D7_01_v3	496888	498660	886	-	R	lagging
Pf3D7_01_v3	497210	498140	465	-	R	lagging
Pf3D7_01_v3	497315	500337	1511	-	R	lagging
Pf3D7_01_v3	497594	500154	1280	+	R	leading
Pf3D7_01_v3	498744	500534	895	+	R	leading
Pf3D7_01_v3	498823	503089	2133	+	R	leading
Pf3D7_01_v3	498875	503025	2075	+	L	lagging
Pf3D7_01_v3	498876	503191	2158	-	L	leading
Pf3D7_01_v3	498956	500387	716	-	R	lagging
Pf3D7_01_v3	499419	500528	554	+	L	lagging
Pf3D7_01_v3	499629	503595	1983	-	R	lagging
Pf3D7_01_v3	500113	505070	2478	-	R	lagging
Pf3D7_01_v3	500198	504711	2256	-	R	lagging
Pf3D7_01_v3	500282	506869	3294	+	R	leading
Pf3D7_01_v3	500525	505619	2547	-	R	lagging
Pf3D7_01_v3	500837	504417	1790	+	R	leading
Pf3D7_01_v3	500968	505988	2510	+	L	lagging
Pf3D7_01_v3	501813	506624	2406	+	R	leading
Pf3D7_01_v3	501819	503332	756	-	R	lagging
Pf3D7_01_v3	502464	505270	1403	-	R	lagging
Pf3D7_01_v3	502581	507983	2701	+	R	leading
Pf3D7_01_v3	502959	504719	880	-	R	lagging
Pf3D7_01_v3	503120	507625	2252	-	L	leading
Pf3D7_01_v3	504296	507908	1806	-	R	lagging
Pf3D7_01_v3	504772	510289	2758	+	R	leading
Pf3D7_01_v3	504890	508375	1742	+	L	lagging
Pf3D7_01_v3	504977	507605	1314	-	R	lagging
Pf3D7_01_v3	505179	509174	1998	+	L	lagging
Pf3D7_01_v3	505329	507666	1168	+	R	leading
Pf3D7_01_v3	505469	506729	630	-	L	leading
Pf3D7_01_v3	505679	508997	1659	-	R	lagging
Pf3D7_01_v3	505872	509909	2018	+	R	leading
Pf3D7_01_v3	505997	508447	1225	-	R	lagging
Pf3D7_01_v3	507439	510604	1582	+	R	leading
Pf3D7_01_v3	507619	511980	2180	-	R	lagging
Pf3D7_01_v3	507692	512661	2484	+	R	leading
Pf3D7_01_v3	508756	512453	1848	-	R	lagging
Pf3D7_01_v3	508769	511949	1590	+	R	leading
Pf3D7_01_v3	509003	511874	1436	-	R	lagging
Pf3D7_01_v3	509059	511549	1245	-	R	lagging
Pf3D7_01_v3	509343	515192	2924	-	L	leading
Pf3D7_01_v3	509345	511851	1253	-	R	lagging
Pf3D7_01_v3	509506	512409	1452	+	R	leading
Pf3D7_01_v3	509687	511425	869	-	R	lagging
Pf3D7_01_v3	509733	511829	1048	+	R	leading
Pf3D7_01_v3	510773	515879	2553	+	R	leading
Pf3D7_01_v3	511110	514587	1738	+	R	leading
Pf3D7_01_v3	511153	513370	1108	-	R	lagging
Pf3D7_01_v3	511768	515921	2076	+	L	lagging
Pf3D7_01_v3	512430	515016	1293	+	R	leading
Pf3D7_01_v3	513183	518137	2477	+	R	leading
Pf3D7_01_v3	513755	516800	1522	-	R	lagging
Pf3D7_01_v3	514183	517896	1856	-	L	leading
Pf3D7_01_v3	514343	519908	2782	-	L	leading
Pf3D7_01_v3	514444	518166	1861	-	R	lagging
Pf3D7_01_v3	514898	517790	1446	-	R	lagging
Pf3D7_01_v3	515381	518950	1784	+	R	leading
Pf3D7_01_v3	516749	521158	2204	+	R	leading
Pf3D7_01_v3	516868	518847	990	+	R	leading
Pf3D7_01_v3	517207	521195	1994	+	R	leading
Pf3D7_01_v3	517416	519512	1048	-	R	lagging
Pf3D7_01_v3	517613	522645	2516	+	R	leading
Pf3D7_01_v3	517705	522672	2484	+	R	leading
Pf3D7_01_v3	518069	522626	2278	-	R	lagging
Pf3D7_01_v3	518920	521808	1444	-	R	lagging
Pf3D7_01_v3	519109	525474	3182	-	R	lagging
Pf3D7_01_v3	519249	520292	522	-	R	lagging
Pf3D7_01_v3	519445	522156	1356	+	R	leading
Pf3D7_01_v3	519783	521301	759	-	R	lagging
Pf3D7_01_v3	520036	522902	1433	+	R	leading
Pf3D7_01_v3	520123	522636	1256	-	R	lagging
Pf3D7_01_v3	520287	524344	2028	-	R	lagging
Pf3D7_01_v3	521121	525359	2119	+	L	lagging
Pf3D7_01_v3	521457	527023	2783	-	R	lagging
Pf3D7_01_v3	521638	525434	1898	-	R	lagging
Pf3D7_01_v3	521640	525131	1746	-	R	lagging
Pf3D7_01_v3	522397	525866	1734	-	R	lagging
Pf3D7_01_v3	523151	526257	1553	-	R	lagging
Pf3D7_01_v3	523529	526573	1522	+	L	lagging
Pf3D7_01_v3	523549	526341	1396	+	R	leading
Pf3D7_01_v3	524669	529199	2265	+	R	leading
Pf3D7_01_v3	524732	527887	1578	-	R	lagging
Pf3D7_01_v3	525176	528242	1533	+	R	leading
Pf3D7_01_v3	525810	529728	1959	-	R	lagging
Pf3D7_01_v3	525849	527895	1023	-	R	lagging
Pf3D7_01_v3	526114	529005	1446	-	R	lagging
Pf3D7_01_v3	526472	528645	1086	+	R	leading
Pf3D7_01_v3	526665	529786	1560	+	R	leading
Pf3D7_01_v3	527009	531351	2171	-	R	lagging
Pf3D7_01_v3	528030	530427	1198	-	R	lagging
Pf3D7_01_v3	528039	529417	689	-	R	lagging
Pf3D7_01_v3	528689	531889	1600	-	R	lagging
Pf3D7_01_v3	528846	530290	722	+	R	leading
Pf3D7_01_v3	528909	531903	1497	-	R	lagging
Pf3D7_01_v3	529181	531801	1310	-	R	lagging
Pf3D7_01_v3	529230	532211	1490	-	R	lagging
Pf3D7_01_v3	529704	532146	1221	+	L	lagging
Pf3D7_01_v3	530244	533332	1544	-	R	lagging
Pf3D7_01_v3	530303	532031	864	-	L	leading
Pf3D7_01_v3	530436	533098	1331	-	L	leading
Pf3D7_01_v3	531675	535039	1682	+	R	leading
Pf3D7_01_v3	531688	534691	1502	-	R	lagging
Pf3D7_01_v3	532053	535829	1888	+	L	lagging
Pf3D7_01_v3	532142	537186	2522	+	R	leading
Pf3D7_01_v3	532238	534509	1136	-	R	lagging
Pf3D7_01_v3	532381	536041	1830	-	R	lagging
Pf3D7_01_v3	532453	536332	1940	-	R	lagging
Pf3D7_01_v3	532527	536785	2129	+	R	leading
Pf3D7_01_v3	532624	536356	1866	+	R	leading
Pf3D7_01_v3	532726	536719	1996	-	R	lagging
Pf3D7_01_v3	533197	534648	726	-	R	lagging
Pf3D7_01_v3	533409	538036	2314	+	R	leading
Pf3D7_01_v3	533871	536677	1403	+	R	leading
Pf3D7_01_v3	533895	536607	1356	+	R	leading
Pf3D7_01_v3	534470	538938	2234	-	R	lagging
Pf3D7_01_v3	534551	536919	1184	+	R	leading
Pf3D7_01_v3	534581	537224	1322	-	R	lagging
Pf3D7_01_v3	534885	539033	2074	+	R	leading
Pf3D7_01_v3	535079	539913	2417	-	R	lagging
Pf3D7_01_v3	535139	536626	744	+	R	leading
Pf3D7_01_v3	535203	538961	1879	-	R	lagging
Pf3D7_01_v3	535276	537902	1313	-	R	lagging
Pf3D7_01_v3	535616	539033	1708	+	R	leading
Pf3D7_01_v3	535616	539187	1786	+	R	leading
Pf3D7_01_v3	536189	539850	1830	+	R	leading
Pf3D7_01_v3	536204	537998	897	-	R	lagging
Pf3D7_01_v3	536566	538974	1204	-	R	lagging
Pf3D7_01_v3	537931	540671	1370	-	R	lagging
Pf3D7_01_v3	537968	540793	1412	-	R	lagging
Pf3D7_01_v3	538251	541273	1511	+	R	leading
Pf3D7_01_v3	538565	541263	1349	-	R	lagging
Pf3D7_01_v3	538601	542391	1895	-	R	lagging
Pf3D7_01_v3	539224	540182	479	-	L	leading
Pf3D7_01_v3	539250	542424	1587	-	R	lagging
Pf3D7_01_v3	539282	546352	3535	-	R	lagging
Pf3D7_01_v3	539499	542233	1367	-	R	lagging
Pf3D7_01_v3	539721	544849	2564	-	R	lagging
Pf3D7_01_v3	539842	542435	1296	+	R	leading
Pf3D7_01_v3	540672	546921	3124	-	R	lagging
Pf3D7_01_v3	540852	545429	2288	+	R	leading
Pf3D7_01_v3	541469	544949	1740	-	R	lagging
Pf3D7_01_v3	541505	542980	738	-	R	lagging
Pf3D7_01_v3	541648	546138	2245	-	R	lagging
Pf3D7_01_v3	542009	545305	1648	-	R	lagging
Pf3D7_01_v3	542265	545987	1861	-	L	leading
Pf3D7_01_v3	542321	544539	1109	+	L	lagging
Pf3D7_01_v3	542392	545796	1702	-	R	lagging
Pf3D7_01_v3	542627	545407	1390	+	R	leading
Pf3D7_01_v3	542849	544089	620	+	R	leading
Pf3D7_01_v3	543694	545678	992	+	R	leading
Pf3D7_01_v3	543729	549384	2828	+	R	leading
Pf3D7_01_v3	544142	546508	1183	+	R	leading
Pf3D7_01_v3	544312	546820	1254	+	R	leading
Pf3D7_01_v3	544359	546217	929	+	L	lagging
Pf3D7_01_v3	544375	547255	1440	-	R	lagging
Pf3D7_01_v3	544735	546074	670	-	R	lagging
Pf3D7_01_v3	545236	546673	718	-	R	lagging
Pf3D7_01_v3	545351	549291	1970	+	R	leading
Pf3D7_01_v3	545866	548999	1566	+	R	leading
Pf3D7_01_v3	546141	548581	1220	-	R	lagging
Pf3D7_01_v3	546496	548152	828	+	L	lagging
Pf3D7_01_v3	548195	550257	1031	+	R	leading
Pf3D7_01_v3	548593	554300	2854	-	R	lagging
Pf3D7_01_v3	548828	549761	466	-	R	lagging
Pf3D7_01_v3	549556	551202	823	+	L	lagging
Pf3D7_01_v3	549681	553624	1972	-	L	leading
Pf3D7_01_v3	549766	552875	1554	+	R	leading
Pf3D7_01_v3	550081	552600	1260	-	R	lagging
Pf3D7_01_v3	550564	555014	2225	+	R	leading
Pf3D7_01_v3	551080	552957	938	+	R	leading
Pf3D7_01_v3	551209	554732	1762	-	R	lagging
Pf3D7_01_v3	552662	554208	773	+	R	leading
Pf3D7_01_v3	552690	556072	1691	-	R	lagging
Pf3D7_01_v3	552724	554305	790	+	L	lagging
Pf3D7_01_v3	552765	554846	1040	+	R	leading
Pf3D7_01_v3	552859	554986	1064	+	R	leading
Pf3D7_01_v3	553039	554357	659	+	R	leading
Pf3D7_01_v3	553049	555959	1455	-	R	lagging
Pf3D7_01_v3	553124	554198	537	-	L	leading
Pf3D7_01_v3	553228	554900	836	-	R	lagging
Pf3D7_01_v3	553428	555257	914	-	R	lagging
Pf3D7_01_v3	553503	557326	1912	+	R	leading
Pf3D7_01_v3	553577	555526	974	+	R	leading
Pf3D7_01_v3	553592	554829	618	+	R	leading
Pf3D7_01_v3	553743	555091	674	-	L	leading
Pf3D7_01_v3	553933	562588	4328	+	R	leading
Pf3D7_01_v3	554003	555186	592	-	R	lagging
Pf3D7_01_v3	554138	555983	922	-	R	lagging
Pf3D7_01_v3	554227	555521	647	+	R	leading
Pf3D7_01_v3	554493	556845	1176	+	R	leading
Pf3D7_01_v3	555434	557489	1028	-	R	lagging
Pf3D7_01_v3	556446	560711	2132	+	R	leading
Pf3D7_01_v3	556783	561217	2217	-	L	leading
Pf3D7_01_v3	556815	558136	660	+	R	leading
Pf3D7_01_v3	557505	562423	2459	+	R	leading
Pf3D7_01_v3	557669	558632	482	+	R	leading
Pf3D7_01_v3	557790	560406	1308	-	R	lagging
Pf3D7_01_v3	558143	562488	2172	+	R	leading
Pf3D7_01_v3	558166	560976	1405	-	R	lagging
Pf3D7_01_v3	558327	563253	2463	+	R	leading
Pf3D7_01_v3	558339	560715	1188	+	R	leading
Pf3D7_01_v3	558641	563349	2354	+	R	leading
Pf3D7_01_v3	558682	560353	836	+	L	lagging
Pf3D7_01_v3	558963	559823	430	+	L	lagging
Pf3D7_01_v3	559278	562082	1402	+	L	lagging
Pf3D7_01_v3	559564	563313	1874	+	R	leading
Pf3D7_01_v3	560488	564530	2021	-	R	lagging
Pf3D7_01_v3	560628	562697	1034	+	L	lagging
Pf3D7_01_v3	560684	562550	933	-	L	leading
Pf3D7_01_v3	560744	563856	1556	+	R	leading
Pf3D7_01_v3	561069	563794	1362	-	R	lagging
Pf3D7_01_v3	561892	564191	1150	+	L	lagging
Pf3D7_01_v3	562019	564570	1276	+	R	leading
Pf3D7_01_v3	562688	565119	1216	+	R	leading
Pf3D7_01_v3	563374	565518	1072	+	L	lagging
Pf3D7_01_v3	563490	565273	892	+	L	lagging
Pf3D7_01_v3	564215	565232	508	+	L	lagging
Pf3D7_01_v3	564381	566479	1049	-	R	lagging
Pf3D7_01_v3	564953	566789	918	+	R	leading
Pf3D7_01_v3	565524	568211	1344	-	R	lagging
Pf3D7_01_v3	565860	568786	1463	-	R	lagging
Pf3D7_01_v3	566146	567730	792	+	R	leading
Pf3D7_01_v3	566403	568117	857	+	R	leading
Pf3D7_01_v3	566828	569161	1166	-	L	leading
Pf3D7_01_v3	567488	569898	1205	-	R	lagging
Pf3D7_01_v3	568331	569833	751	-	L	leading
Pf3D7_01_v3	569005	572291	1643	+	R	leading
Pf3D7_01_v3	569533	572200	1334	+	R	leading
Pf3D7_01_v3	569982	571666	842	+	R	leading
Pf3D7_01_v3	570420	573356	1468	-	L	leading
Pf3D7_01_v3	571066	573149	1042	+	R	leading
Pf3D7_01_v3	571357	571980	312	+	L	lagging
Pf3D7_01_v3	571406	575977	2286	-	L	leading
Pf3D7_01_v3	572287	573371	542	-	R	lagging
Pf3D7_01_v3	572359	573976	808	-	R	lagging
Pf3D7_01_v3	572632	576027	1698	+	R	leading
Pf3D7_01_v3	573367	575807	1220	+	L	lagging
Pf3D7_01_v3	575961	578059	1049	+	L	lagging
Pf3D7_01_v3	575998	578158	1080	+	R	leading
Pf3D7_01_v3	576402	579508	1553	+	R	leading
Pf3D7_01_v3	577039	584269	3615	-	R	lagging
Pf3D7_01_v3	577495	579787	1146	-	L	leading
Pf3D7_01_v3	578029	581075	1523	-	L	leading
Pf3D7_01_v3	578197	581697	1750	+	R	leading
Pf3D7_01_v3	578226	579526	650	+	R	leading
Pf3D7_01_v3	578375	580642	1134	-	R	lagging
Pf3D7_01_v3	579057	581338	1140	+	R	leading
Pf3D7_01_v3	579126	588337	4606	+	R	leading
Pf3D7_01_v3	579728	581024	648	+	L	lagging
Pf3D7_01_v3	580339	582222	942	-	L	leading
Pf3D7_01_v3	580600	582146	773	+	R	leading
Pf3D7_01_v3	581128	582314	593	+	L	lagging
Pf3D7_01_v3	581249	584945	1848	-	R	lagging
Pf3D7_01_v3	581382	584836	1727	+	R	leading
Pf3D7_01_v3	581417	583209	896	-	L	leading
Pf3D7_01_v3	581444	585821	2188	-	L	leading
Pf3D7_01_v3	581638	584190	1276	+	R	leading
Pf3D7_01_v3	581649	585395	1873	+	R	leading
Pf3D7_01_v3	582416	584247	916	+	R	leading
Pf3D7_01_v3	584655	589684	2514	-	R	lagging
Pf3D7_01_v3	585148	587216	1034	+	R	leading
Pf3D7_01_v3	585877	588573	1348	+	R	leading
Pf3D7_01_v3	587732	590048	1158	+	R	leading
Pf3D7_01_v3	588117	589907	895	+	R	leading
Pf3D7_01_v3	588480	589433	476	-	R	lagging
Pf3D7_01_v3	588753	594706	2976	+	R	leading
Pf3D7_01_v3	589363	593073	1855	+	L	lagging
Pf3D7_01_v3	591314	593470	1078	+	R	leading
Pf3D7_01_v3	591751	594406	1328	-	R	lagging
Pf3D7_01_v3	591819	593251	716	+	R	leading
Pf3D7_01_v3	592278	594459	1090	-	L	leading
Pf3D7_01_v3	592763	595208	1222	+	R	leading
Pf3D7_01_v3	592779	596407	1814	+	R	leading
Pf3D7_01_v3	592805	595775	1485	-	R	lagging
Pf3D7_01_v3	593396	597896	2250	-	R	lagging
Pf3D7_01_v3	595497	598311	1407	-	R	lagging
Pf3D7_01_v3	596907	599247	1170	-	L	leading
Pf3D7_01_v3	598357	601335	1489	+	R	leading
Pf3D7_01_v3	598734	601919	1592	+	R	leading
Pf3D7_01_v3	599119	602604	1742	+	R	leading
Pf3D7_01_v3	599277	601692	1208	+	R	leading
Pf3D7_01_v3	599714	602181	1234	+	L	lagging
Pf3D7_01_v3	600228	602628	1200	-	R	lagging
Pf3D7_01_v3	601039	603457	1209	-	R	lagging
Pf3D7_01_v3	601092	603534	1221	+	L	lagging
Pf3D7_01_v3	601450	605692	2121	-	R	lagging
Pf3D7_01_v3	601634	604655	1510	+	R	leading
Pf3D7_01_v3	602362	608113	2876	+	R	leading
Pf3D7_01_v3	603471	604739	634	-	R	lagging
Pf3D7_01_v3	603742	608390	2324	+	R	leading
Pf3D7_01_v3	604432	606216	892	-	R	lagging
Pf3D7_01_v3	605303	609545	2121	+	R	leading
Pf3D7_01_v3	606194	609877	1842	-	L	leading
Pf3D7_01_v3	607223	609307	1042	+	R	leading
Pf3D7_01_v3	607397	609194	898	+	R	leading
Pf3D7_01_v3	607558	611372	1907	+	R	leading
Pf3D7_01_v3	608551	610047	748	+	R	leading
Pf3D7_01_v3	608792	611686	1447	-	L	leading
Pf3D7_01_v3	609565	613817	2126	+	R	leading
Pf3D7_01_v3	610058	611636	789	-	R	lagging
Pf3D7_01_v3	610312	612211	950	-	R	lagging
Pf3D7_01_v3	610437	612428	996	-	R	lagging
Pf3D7_01_v3	611536	612903	684	+	L	lagging
Pf3D7_01_v3	611537	612522	492	+	R	leading
Pf3D7_01_v3	612208	617139	2466	+	R	leading
Pf3D7_01_v3	612916	614424	754	-	L	leading
Pf3D7_01_v3	613127	614396	634	+	L	lagging
Pf3D7_01_v3	613301	615360	1030	-	R	lagging
Pf3D7_01_v3	613386	616086	1350	+	L	lagging
Pf3D7_01_v3	613597	614777	590	+	L	lagging
Pf3D7_01_v3	613861	615864	1002	-	R	lagging
Pf3D7_01_v3	614873	616976	1052	-	R	lagging
Pf3D7_01_v3	614909	617263	1177	-	R	lagging
Pf3D7_01_v3	615858	617205	674	-	L	leading
Pf3D7_01_v3	615949	617762	906	-	R	lagging
Pf3D7_01_v3	616172	618364	1096	-	R	lagging
Pf3D7_01_v3	616628	618762	1067	+	R	leading
Pf3D7_01_v3	617790	618985	598	+	L	lagging
Pf3D7_01_v3	617817	621440	1812	-	L	leading
Pf3D7_01_v3	618048	620440	1196	-	R	lagging
Pf3D7_01_v3	618689	621390	1350	+	R	leading
Pf3D7_01_v3	618908	621694	1393	-	R	lagging
Pf3D7_01_v3	619395	623984	2294	-	R	lagging
Pf3D7_01_v3	620170	621606	718	+	R	leading
Pf3D7_01_v3	621766	625298	1766	-	L	leading
Pf3D7_01_v3	625271	627679	1204	+	L	lagging
Pf3D7_01_v3	625488	627626	1069	-	R	lagging
Pf3D7_01_v3	626243	627785	771	-	R	lagging
Pf3D7_01_v3	627659	629273	807	+	L	lagging
Pf3D7_01_v3	629732	632793	1530	+	R	leading
Pf3D7_02_v3	25121	27817	1348	+	L	lagging
Pf3D7_02_v3	27542	29330	894	+	L	lagging
Pf3D7_02_v3	29119	33640	2260	+	L	lagging
Pf3D7_02_v3	34012	36261	1124	+	L	lagging
Pf3D7_02_v3	34763	39413	2325	+	L	lagging
Pf3D7_02_v3	37855	39701	923	-	R	lagging
Pf3D7_02_v3	47518	49865	1174	+	L	lagging
Pf3D7_02_v3	48838	51568	1365	+	R	leading
Pf3D7_02_v3	56336	59589	1626	-	L	leading
Pf3D7_02_v3	57443	58754	656	-	L	leading
Pf3D7_02_v3	65080	69097	2008	-	L	leading
Pf3D7_02_v3	67605	71688	2042	-	L	leading
Pf3D7_02_v3	70484	73891	1704	+	L	lagging
Pf3D7_02_v3	71901	73603	851	-	R	lagging
Pf3D7_02_v3	73205	75117	956	-	L	leading
Pf3D7_02_v3	75586	78937	1676	-	R	lagging
Pf3D7_02_v3	76428	77618	595	+	R	leading
Pf3D7_02_v3	77868	82589	2360	-	L	leading
Pf3D7_02_v3	83395	84719	662	+	L	lagging
Pf3D7_02_v3	83803	86572	1384	-	L	leading
Pf3D7_02_v3	84864	88793	1964	+	L	lagging
Pf3D7_02_v3	86311	90761	2225	-	L	leading
Pf3D7_02_v3	86460	91823	2682	+	R	leading
Pf3D7_02_v3	87176	93043	2934	-	L	leading
Pf3D7_02_v3	90529	96129	2800	+	L	lagging
Pf3D7_02_v3	96465	100196	1866	+	L	lagging
Pf3D7_02_v3	102183	105081	1449	-	R	lagging
Pf3D7_02_v3	111744	115893	2074	+	L	lagging
Pf3D7_02_v3	112042	115785	1872	-	L	leading
Pf3D7_02_v3	113579	116931	1676	+	L	lagging
Pf3D7_02_v3	115440	117132	846	-	L	leading
Pf3D7_02_v3	115717	119795	2039	-	R	lagging
Pf3D7_02_v3	116745	118684	970	+	R	leading
Pf3D7_02_v3	119787	125889	3051	+	L	lagging
Pf3D7_02_v3	119829	121838	1004	-	L	leading
Pf3D7_02_v3	120005	122128	1062	+	L	lagging
Pf3D7_02_v3	120050	122855	1402	+	L	lagging
Pf3D7_02_v3	120552	122220	834	-	R	lagging
Pf3D7_02_v3	121847	123642	898	+	L	lagging
Pf3D7_02_v3	122238	126508	2135	+	L	lagging
Pf3D7_02_v3	122482	125844	1681	+	L	lagging
Pf3D7_02_v3	122833	126905	2036	+	L	lagging
Pf3D7_02_v3	123091	124958	934	+	L	lagging
Pf3D7_02_v3	123145	126523	1689	+	L	lagging
Pf3D7_02_v3	123184	125638	1227	+	L	lagging
Pf3D7_02_v3	123230	124869	820	+	L	lagging
Pf3D7_02_v3	123268	127359	2046	+	L	lagging
Pf3D7_02_v3	123364	124899	768	+	L	lagging
Pf3D7_02_v3	123885	125604	860	-	L	leading
Pf3D7_02_v3	123893	127138	1622	+	L	lagging
Pf3D7_02_v3	124235	125991	878	+	L	lagging
Pf3D7_02_v3	124246	128854	2304	+	L	lagging
Pf3D7_02_v3	124347	127372	1512	-	L	leading
Pf3D7_02_v3	125034	126625	796	+	L	lagging
Pf3D7_02_v3	125108	128867	1880	+	L	lagging
Pf3D7_02_v3	125190	126170	490	+	R	leading
Pf3D7_02_v3	125218	129642	2212	+	L	lagging
Pf3D7_02_v3	125269	128582	1656	+	L	lagging
Pf3D7_02_v3	125343	126602	630	+	L	lagging
Pf3D7_02_v3	125396	126785	694	-	L	leading
Pf3D7_02_v3	125553	127379	913	+	L	lagging
Pf3D7_02_v3	125594	129262	1834	+	L	lagging
Pf3D7_02_v3	125614	128296	1341	+	L	lagging
Pf3D7_02_v3	125770	127295	762	+	L	lagging
Pf3D7_02_v3	125789	129194	1702	+	R	leading
Pf3D7_02_v3	126010	128301	1146	+	L	lagging
Pf3D7_02_v3	126082	129222	1570	+	L	lagging
Pf3D7_02_v3	126136	128635	1250	+	L	lagging
Pf3D7_02_v3	126170	128045	938	+	L	lagging
Pf3D7_02_v3	126218	129724	1753	+	L	lagging
Pf3D7_02_v3	126479	130026	1774	+	L	lagging
Pf3D7_02_v3	126536	128245	854	+	L	lagging
Pf3D7_02_v3	126586	128533	974	+	L	lagging
Pf3D7_02_v3	126671	129708	1518	+	L	lagging
Pf3D7_02_v3	126693	128372	840	+	L	lagging
Pf3D7_02_v3	126788	128533	872	+	L	lagging
Pf3D7_02_v3	126831	129072	1120	+	L	lagging
Pf3D7_02_v3	126920	128177	628	-	L	leading
Pf3D7_02_v3	127072	131846	2387	+	L	lagging
Pf3D7_02_v3	127149	129687	1269	+	L	lagging
Pf3D7_02_v3	127346	130407	1530	+	L	lagging
Pf3D7_02_v3	127379	129154	888	+	L	lagging
Pf3D7_02_v3	127824	130409	1292	-	L	leading
Pf3D7_02_v3	128178	130830	1326	+	R	leading
Pf3D7_02_v3	128277	130916	1320	+	L	lagging
Pf3D7_02_v3	128372	130587	1108	+	L	lagging
Pf3D7_02_v3	128372	131111	1370	+	L	lagging
Pf3D7_02_v3	128464	131057	1296	+	L	lagging
Pf3D7_02_v3	128520	132556	2018	-	L	leading
Pf3D7_02_v3	128565	135783	3609	+	L	lagging
Pf3D7_02_v3	128609	132821	2106	-	L	leading
Pf3D7_02_v3	128647	132047	1700	+	L	lagging
Pf3D7_02_v3	128788	132119	1666	+	L	lagging
Pf3D7_02_v3	128832	132920	2044	+	L	lagging
Pf3D7_02_v3	128856	133059	2102	+	L	lagging
Pf3D7_02_v3	128915	132539	1812	+	L	lagging
Pf3D7_02_v3	128985	131900	1458	+	L	lagging
Pf3D7_02_v3	129084	133956	2436	-	L	leading
Pf3D7_02_v3	129096	130864	884	+	L	lagging
Pf3D7_02_v3	129177	132657	1740	+	L	lagging
Pf3D7_02_v3	129275	130459	592	-	L	leading
Pf3D7_02_v3	129393	132841	1724	-	L	leading
Pf3D7_02_v3	129528	132973	1722	-	L	leading
Pf3D7_02_v3	129531	132388	1428	+	L	lagging
Pf3D7_02_v3	129614	132044	1215	+	L	lagging
Pf3D7_02_v3	129615	132305	1345	+	L	lagging
Pf3D7_02_v3	129621	132185	1282	+	L	lagging
Pf3D7_02_v3	129722	131980	1129	+	L	lagging
Pf3D7_02_v3	129985	132479	1247	+	L	lagging
Pf3D7_02_v3	130056	131786	865	+	L	lagging
Pf3D7_02_v3	130311	132358	1024	-	R	lagging
Pf3D7_02_v3	130469	134042	1786	+	L	lagging
Pf3D7_02_v3	130539	134046	1754	+	L	lagging
Pf3D7_02_v3	130615	134663	2024	+	L	lagging
Pf3D7_02_v3	130652	131963	656	+	L	lagging
Pf3D7_02_v3	130726	132404	839	+	L	lagging
Pf3D7_02_v3	130741	132640	950	-	L	leading
Pf3D7_02_v3	130759	133179	1210	+	L	lagging
Pf3D7_02_v3	130808	134748	1970	+	L	lagging
Pf3D7_02_v3	130844	134610	1883	+	L	lagging
Pf3D7_02_v3	130853	132595	871	+	L	lagging
Pf3D7_02_v3	130864	132079	608	+	L	lagging
Pf3D7_02_v3	130914	134561	1824	+	L	lagging
Pf3D7_02_v3	131057	134577	1760	+	L	lagging
Pf3D7_02_v3	131302	136226	2462	+	R	leading
Pf3D7_02_v3	131534	132576	521	+	L	lagging
Pf3D7_02_v3	131736	134011	1138	+	L	lagging
Pf3D7_02_v3	131786	136182	2198	+	L	lagging
Pf3D7_02_v3	131820	139175	3678	-	L	leading
Pf3D7_02_v3	132319	135981	1831	+	L	lagging
Pf3D7_02_v3	132500	134750	1125	+	R	leading
Pf3D7_02_v3	132587	133698	556	+	L	lagging
Pf3D7_02_v3	132598	136545	1974	+	L	lagging
Pf3D7_02_v3	132650	134711	1030	+	L	lagging
Pf3D7_02_v3	132667	138055	2694	+	R	leading
Pf3D7_02_v3	132731	134026	648	+	L	lagging
Pf3D7_02_v3	132782	136813	2016	+	L	lagging
Pf3D7_02_v3	132867	135174	1154	+	L	lagging
Pf3D7_02_v3	132988	137441	2226	+	L	lagging
Pf3D7_02_v3	133122	138157	2518	+	L	lagging
Pf3D7_02_v3	133203	137211	2004	+	L	lagging
Pf3D7_02_v3	133765	137612	1924	+	L	lagging
Pf3D7_02_v3	133910	137770	1930	+	L	lagging
Pf3D7_02_v3	133984	137911	1964	+	L	lagging
Pf3D7_02_v3	134191	135527	668	+	L	lagging
Pf3D7_02_v3	134285	139122	2418	+	L	lagging
Pf3D7_02_v3	134287	135988	850	-	L	leading
Pf3D7_02_v3	134458	137137	1340	+	L	lagging
Pf3D7_02_v3	134495	136965	1235	+	L	lagging
Pf3D7_02_v3	134851	137688	1418	+	R	leading
Pf3D7_02_v3	134920	139051	2066	+	L	lagging
Pf3D7_02_v3	135142	139491	2174	-	L	leading
Pf3D7_02_v3	135281	140734	2726	+	L	lagging
Pf3D7_02_v3	135527	138787	1630	+	L	lagging
Pf3D7_02_v3	135560	141215	2828	+	L	lagging
Pf3D7_02_v3	135686	137058	686	+	L	lagging
Pf3D7_02_v3	136331	139410	1540	+	L	lagging
Pf3D7_02_v3	136437	138658	1110	+	L	lagging
Pf3D7_02_v3	136514	140728	2107	+	L	lagging
Pf3D7_02_v3	136955	140304	1674	+	R	leading
Pf3D7_02_v3	137054	140568	1757	-	R	lagging
Pf3D7_02_v3	137474	139051	788	+	L	lagging
Pf3D7_02_v3	137497	140787	1645	-	L	leading
Pf3D7_02_v3	137540	142462	2461	+	L	lagging
Pf3D7_02_v3	137775	138614	420	+	L	lagging
Pf3D7_02_v3	137782	141674	1946	-	L	leading
Pf3D7_02_v3	137807	139993	1093	-	L	leading
Pf3D7_02_v3	137816	140764	1474	+	R	leading
Pf3D7_02_v3	137944	143654	2855	-	L	leading
Pf3D7_02_v3	137959	142284	2162	+	L	lagging
Pf3D7_02_v3	138255	141787	1766	-	L	leading
Pf3D7_02_v3	138342	142352	2005	+	L	lagging
Pf3D7_02_v3	138457	140189	866	+	R	leading
Pf3D7_02_v3	139088	142766	1839	+	L	lagging
Pf3D7_02_v3	139234	140189	478	+	L	lagging
Pf3D7_02_v3	139421	142618	1598	-	L	leading
Pf3D7_02_v3	139509	142476	1484	+	L	lagging
Pf3D7_02_v3	139933	144176	2122	+	L	lagging
Pf3D7_02_v3	140052	143599	1774	-	L	leading
Pf3D7_02_v3	140271	148119	3924	+	L	lagging
Pf3D7_02_v3	140324	145176	2426	+	L	lagging
Pf3D7_02_v3	140346	143792	1723	+	L	lagging
Pf3D7_02_v3	140377	143474	1548	+	L	lagging
Pf3D7_02_v3	140410	142482	1036	+	L	lagging
Pf3D7_02_v3	140529	142920	1196	+	L	lagging
Pf3D7_02_v3	140671	143534	1432	+	L	lagging
Pf3D7_02_v3	140734	145239	2252	+	L	lagging
Pf3D7_02_v3	140786	145781	2498	+	R	leading
Pf3D7_02_v3	140844	145407	2282	+	L	lagging
Pf3D7_02_v3	141389	145421	2016	+	L	lagging
Pf3D7_02_v3	141398	143240	921	+	L	lagging
Pf3D7_02_v3	141408	146567	2580	+	L	lagging
Pf3D7_02_v3	141573	147479	2953	+	L	lagging
Pf3D7_02_v3	141726	146620	2447	+	L	lagging
Pf3D7_02_v3	142358	147317	2480	+	L	lagging
Pf3D7_02_v3	142447	146302	1928	-	L	leading
Pf3D7_02_v3	142831	143749	459	+	R	leading
Pf3D7_02_v3	142937	145854	1458	+	L	lagging
Pf3D7_02_v3	143041	148537	2748	-	L	leading
Pf3D7_02_v3	143320	145433	1056	+	L	lagging
Pf3D7_02_v3	143390	146652	1631	+	L	lagging
Pf3D7_02_v3	143448	147743	2148	+	L	lagging
Pf3D7_02_v3	143537	146433	1448	+	L	lagging
Pf3D7_02_v3	144005	147429	1712	+	R	leading
Pf3D7_02_v3	144152	146380	1114	+	L	lagging
Pf3D7_02_v3	144224	150280	3028	+	L	lagging
Pf3D7_02_v3	144590	149187	2298	+	L	lagging
Pf3D7_02_v3	144960	148595	1818	+	L	lagging
Pf3D7_02_v3	145001	148118	1558	-	L	leading
Pf3D7_02_v3	145443	147257	907	+	L	lagging
Pf3D7_02_v3	145525	149296	1886	-	L	leading
Pf3D7_02_v3	145589	147492	952	+	L	lagging
Pf3D7_02_v3	145768	149591	1912	+	L	lagging
Pf3D7_02_v3	145866	150125	2130	+	L	lagging
Pf3D7_02_v3	145896	147743	924	+	L	lagging
Pf3D7_02_v3	145953	150417	2232	+	L	lagging
Pf3D7_02_v3	146099	150030	1966	+	L	lagging
Pf3D7_02_v3	146582	148239	828	-	L	leading
Pf3D7_02_v3	148033	149181	574	+	L	lagging
Pf3D7_02_v3	148840	152530	1845	-	L	leading
Pf3D7_02_v3	148926	152695	1884	-	L	leading
Pf3D7_02_v3	149467	153797	2165	+	L	lagging
Pf3D7_02_v3	149477	151671	1097	+	R	leading
Pf3D7_02_v3	149539	152735	1598	+	L	lagging
Pf3D7_02_v3	149980	153810	1915	+	L	lagging
Pf3D7_02_v3	151660	153480	910	+	R	leading
Pf3D7_02_v3	152127	154077	975	+	R	leading
Pf3D7_02_v3	152153	158351	3099	+	L	lagging
Pf3D7_02_v3	152664	153788	562	+	L	lagging
Pf3D7_02_v3	152831	155540	1354	+	L	lagging
Pf3D7_02_v3	153008	155722	1357	+	L	lagging
Pf3D7_02_v3	153067	153970	452	-	L	leading
Pf3D7_02_v3	154289	156370	1040	-	R	lagging
Pf3D7_02_v3	154414	156168	877	-	L	leading
Pf3D7_02_v3	154942	158425	1742	-	L	leading
Pf3D7_02_v3	155506	159689	2092	-	R	lagging
Pf3D7_02_v3	156324	158435	1056	+	R	leading
Pf3D7_02_v3	156699	158396	848	+	L	lagging
Pf3D7_02_v3	157376	160984	1804	-	L	leading
Pf3D7_02_v3	157488	162796	2654	-	L	leading
Pf3D7_02_v3	157597	158819	611	-	L	leading
Pf3D7_02_v3	160496	164190	1847	+	R	leading
Pf3D7_02_v3	160745	162682	968	+	L	lagging
Pf3D7_02_v3	161337	164811	1737	+	L	lagging
Pf3D7_02_v3	161726	164895	1584	-	L	leading
Pf3D7_02_v3	162849	167725	2438	+	R	leading
Pf3D7_02_v3	163061	167006	1972	+	L	lagging
Pf3D7_02_v3	163428	169165	2868	-	R	lagging
Pf3D7_02_v3	163582	165082	750	-	L	leading
Pf3D7_02_v3	164064	166314	1125	-	L	leading
Pf3D7_02_v3	164294	165770	738	+	R	leading
Pf3D7_02_v3	164612	171068	3228	-	L	leading
Pf3D7_02_v3	165109	173637	4264	+	R	leading
Pf3D7_02_v3	165383	168098	1358	-	L	leading
Pf3D7_02_v3	166355	167509	577	+	L	lagging
Pf3D7_02_v3	166843	170782	1970	-	L	leading
Pf3D7_02_v3	166935	168305	685	+	L	lagging
Pf3D7_02_v3	168802	170363	780	-	L	leading
Pf3D7_02_v3	169004	170711	854	+	R	leading
Pf3D7_02_v3	170122	173343	1610	+	L	lagging
Pf3D7_02_v3	170356	171941	792	+	L	lagging
Pf3D7_02_v3	170820	174541	1860	-	L	leading
Pf3D7_02_v3	171010	173121	1056	+	L	lagging
Pf3D7_02_v3	172534	174820	1143	+	R	leading
Pf3D7_02_v3	173081	174503	711	-	L	leading
Pf3D7_02_v3	174979	177832	1426	-	R	lagging
Pf3D7_02_v3	175175	180544	2684	+	R	leading
Pf3D7_02_v3	175252	178865	1806	+	R	leading
Pf3D7_02_v3	177280	181361	2040	+	R	leading
Pf3D7_02_v3	177484	182747	2632	+	L	lagging
Pf3D7_02_v3	177634	183894	3130	+	L	lagging
Pf3D7_02_v3	177724	183523	2900	+	L	lagging
Pf3D7_02_v3	178383	180271	944	+	R	leading
Pf3D7_02_v3	178438	182510	2036	+	R	leading
Pf3D7_02_v3	178614	181332	1359	-	R	lagging
Pf3D7_02_v3	178691	181861	1585	+	L	lagging
Pf3D7_02_v3	178742	181275	1266	-	R	lagging
Pf3D7_02_v3	179049	182870	1910	+	L	lagging
Pf3D7_02_v3	179159	181992	1416	-	R	lagging
Pf3D7_02_v3	179564	181291	864	+	R	leading
Pf3D7_02_v3	180136	181541	702	+	R	leading
Pf3D7_02_v3	181098	185106	2004	+	L	lagging
Pf3D7_02_v3	181486	184584	1549	-	R	lagging
Pf3D7_02_v3	181629	185804	2088	+	L	lagging
Pf3D7_02_v3	181767	184593	1413	+	R	leading
Pf3D7_02_v3	182568	185375	1404	+	R	leading
Pf3D7_02_v3	182572	184998	1213	-	R	lagging
Pf3D7_02_v3	183154	184890	868	+	R	leading
Pf3D7_02_v3	184148	185285	568	-	R	lagging
Pf3D7_02_v3	185704	189822	2059	-	R	lagging
Pf3D7_02_v3	185951	190181	2115	+	R	leading
Pf3D7_02_v3	186405	188903	1249	-	L	leading
Pf3D7_02_v3	187556	192608	2526	-	L	leading
Pf3D7_02_v3	188388	190849	1230	-	R	lagging
Pf3D7_02_v3	188578	192095	1758	-	L	leading
Pf3D7_02_v3	188834	192625	1896	-	R	lagging
Pf3D7_02_v3	189157	190215	529	+	R	leading
Pf3D7_02_v3	189457	192344	1444	+	L	lagging
Pf3D7_02_v3	189701	193097	1698	-	L	leading
Pf3D7_02_v3	189783	192696	1456	+	R	leading
Pf3D7_02_v3	190205	194280	2038	-	L	leading
Pf3D7_02_v3	190299	193766	1734	-	L	leading
Pf3D7_02_v3	190601	192774	1086	+	R	leading
Pf3D7_02_v3	190875	193880	1502	-	L	leading
Pf3D7_02_v3	191454	194032	1289	+	R	leading
Pf3D7_02_v3	192837	197658	2410	+	L	lagging
Pf3D7_02_v3	193763	199383	2810	+	L	lagging
Pf3D7_02_v3	194557	195887	665	+	L	lagging
Pf3D7_02_v3	195280	199066	1893	+	R	leading
Pf3D7_02_v3	195318	200196	2439	-	L	leading
Pf3D7_02_v3	195480	198461	1490	+	L	lagging
Pf3D7_02_v3	195774	197676	951	+	L	lagging
Pf3D7_02_v3	195971	198474	1252	+	R	leading
Pf3D7_02_v3	196156	198998	1421	-	L	leading
Pf3D7_02_v3	196249	198611	1181	-	R	lagging
Pf3D7_02_v3	197302	201512	2105	+	L	lagging
Pf3D7_02_v3	197808	200167	1180	+	R	leading
Pf3D7_02_v3	197834	201913	2040	+	L	lagging
Pf3D7_02_v3	199191	200203	506	-	L	leading
Pf3D7_02_v3	199296	204309	2506	+	R	leading
Pf3D7_02_v3	199900	207653	3876	-	R	lagging
Pf3D7_02_v3	200701	205737	2518	-	R	lagging
Pf3D7_02_v3	203195	208181	2493	-	L	leading
Pf3D7_02_v3	204313	207875	1781	+	R	leading
Pf3D7_02_v3	204658	207816	1579	-	R	lagging
Pf3D7_02_v3	205805	207780	988	-	R	lagging
Pf3D7_02_v3	207699	210382	1342	-	R	lagging
Pf3D7_02_v3	207989	212313	2162	-	R	lagging
Pf3D7_02_v3	208350	212641	2146	+	R	leading
Pf3D7_02_v3	208976	214480	2752	+	R	leading
Pf3D7_02_v3	209236	212465	1614	-	R	lagging
Pf3D7_02_v3	209780	213389	1804	+	L	lagging
Pf3D7_02_v3	210230	212483	1126	+	R	leading
Pf3D7_02_v3	210578	212401	912	+	R	leading
Pf3D7_02_v3	210813	214688	1938	-	L	leading
Pf3D7_02_v3	211366	215594	2114	-	R	lagging
Pf3D7_02_v3	211550	214216	1333	+	R	leading
Pf3D7_02_v3	211667	215564	1948	-	L	leading
Pf3D7_02_v3	214039	217462	1712	+	R	leading
Pf3D7_02_v3	214618	217388	1385	+	L	lagging
Pf3D7_02_v3	214943	218097	1577	-	R	lagging
Pf3D7_02_v3	216244	217834	795	+	L	lagging
Pf3D7_02_v3	216770	220867	2048	-	L	leading
Pf3D7_02_v3	216943	220090	1574	+	L	lagging
Pf3D7_02_v3	217137	221722	2292	-	L	leading
Pf3D7_02_v3	217470	219725	1128	+	R	leading
Pf3D7_02_v3	218070	221200	1565	-	R	lagging
Pf3D7_02_v3	218534	222085	1776	+	L	lagging
Pf3D7_02_v3	218851	222379	1764	+	L	lagging
Pf3D7_02_v3	218946	220974	1014	+	L	lagging
Pf3D7_02_v3	218991	222778	1894	+	L	lagging
Pf3D7_02_v3	221033	224071	1519	+	R	leading
Pf3D7_02_v3	221580	224431	1426	-	R	lagging
Pf3D7_02_v3	222838	229025	3094	+	L	lagging
Pf3D7_02_v3	223266	225459	1096	-	R	lagging
Pf3D7_02_v3	224072	227296	1612	-	R	lagging
Pf3D7_02_v3	225249	232552	3652	-	L	leading
Pf3D7_02_v3	225925	230008	2042	-	R	lagging
Pf3D7_02_v3	226341	231351	2505	-	R	lagging
Pf3D7_02_v3	226455	232135	2840	-	R	lagging
Pf3D7_02_v3	226548	232481	2966	+	L	lagging
Pf3D7_02_v3	226653	230599	1973	-	R	lagging
Pf3D7_02_v3	228067	233959	2946	-	L	leading
Pf3D7_02_v3	228197	232451	2127	+	R	leading
Pf3D7_02_v3	229265	230596	666	-	R	lagging
Pf3D7_02_v3	229278	231786	1254	+	R	leading
Pf3D7_02_v3	229323	233177	1927	+	L	lagging
Pf3D7_02_v3	229373	234414	2520	+	R	leading
Pf3D7_02_v3	229585	231001	708	+	L	lagging
Pf3D7_02_v3	229663	235663	3000	+	R	leading
Pf3D7_02_v3	229686	232883	1598	+	L	lagging
Pf3D7_02_v3	230811	232487	838	+	L	lagging
Pf3D7_02_v3	231119	233062	972	+	R	leading
Pf3D7_02_v3	231304	236108	2402	+	L	lagging
Pf3D7_02_v3	231649	235422	1886	-	L	leading
Pf3D7_02_v3	231671	237305	2817	-	L	leading
Pf3D7_02_v3	231857	234080	1112	-	L	leading
Pf3D7_02_v3	232913	235003	1045	+	R	leading
Pf3D7_02_v3	233322	239448	3063	+	L	lagging
Pf3D7_02_v3	234385	241283	3449	-	L	leading
Pf3D7_02_v3	235293	238091	1399	+	L	lagging
Pf3D7_02_v3	235689	238444	1378	-	L	leading
Pf3D7_02_v3	236350	240383	2016	+	L	lagging
Pf3D7_02_v3	236580	238927	1174	+	L	lagging
Pf3D7_02_v3	236622	240647	2012	-	L	leading
Pf3D7_02_v3	236639	242134	2748	+	R	leading
Pf3D7_02_v3	236961	239912	1476	-	L	leading
Pf3D7_02_v3	237029	242075	2523	+	L	lagging
Pf3D7_02_v3	237043	240137	1547	-	L	leading
Pf3D7_02_v3	238486	241236	1375	+	R	leading
Pf3D7_02_v3	238577	242206	1814	+	R	leading
Pf3D7_02_v3	238619	239526	454	+	L	lagging
Pf3D7_02_v3	239248	242085	1418	-	L	leading
Pf3D7_02_v3	239801	241805	1002	+	L	lagging
Pf3D7_02_v3	239927	244034	2054	-	L	leading
Pf3D7_02_v3	240185	243135	1475	-	L	leading
Pf3D7_02_v3	240428	241652	612	-	L	leading
Pf3D7_02_v3	240614	246098	2742	+	L	lagging
Pf3D7_02_v3	240721	246552	2916	+	L	lagging
Pf3D7_02_v3	240794	243775	1490	-	L	leading
Pf3D7_02_v3	241937	243387	725	-	R	lagging
Pf3D7_02_v3	243162	247608	2223	+	L	lagging
Pf3D7_02_v3	243535	248278	2372	-	L	leading
Pf3D7_02_v3	243717	246629	1456	-	R	lagging
Pf3D7_02_v3	244231	249125	2447	+	R	leading
Pf3D7_02_v3	244249	248472	2112	+	L	lagging
Pf3D7_02_v3	244250	246598	1174	-	L	leading
Pf3D7_02_v3	244272	249380	2554	-	L	leading
Pf3D7_02_v3	244344	247295	1476	-	L	leading
Pf3D7_02_v3	244351	248853	2251	+	R	leading
Pf3D7_02_v3	244370	247065	1348	+	R	leading
Pf3D7_02_v3	245068	248014	1473	-	L	leading
Pf3D7_02_v3	245069	248253	1592	+	R	leading
Pf3D7_02_v3	245184	247990	1403	-	R	lagging
Pf3D7_02_v3	245488	248548	1530	+	L	lagging
Pf3D7_02_v3	245568	247458	945	-	R	lagging
Pf3D7_02_v3	245579	250513	2467	+	L	lagging
Pf3D7_02_v3	246055	249351	1648	-	L	leading
Pf3D7_02_v3	246276	248072	898	-	L	leading
Pf3D7_02_v3	246352	249781	1714	-	L	leading
Pf3D7_02_v3	246398	252300	2951	+	L	lagging
Pf3D7_02_v3	247152	248167	508	-	L	leading
Pf3D7_02_v3	247162	251150	1994	-	R	lagging
Pf3D7_02_v3	247709	251452	1872	+	L	lagging
Pf3D7_02_v3	247771	255019	3624	+	L	lagging
Pf3D7_02_v3	248084	250802	1359	-	R	lagging
Pf3D7_02_v3	248311	251019	1354	+	L	lagging
Pf3D7_02_v3	248602	253073	2236	+	L	lagging
Pf3D7_02_v3	251000	253678	1339	-	R	lagging
Pf3D7_02_v3	251444	255444	2000	+	L	lagging
Pf3D7_02_v3	251850	254006	1078	-	L	leading
Pf3D7_02_v3	252441	255784	1672	-	L	leading
Pf3D7_02_v3	252527	259045	3259	-	R	lagging
Pf3D7_02_v3	252555	254839	1142	-	L	leading
Pf3D7_02_v3	253343	255080	868	-	L	leading
Pf3D7_02_v3	253362	258461	2550	-	L	leading
Pf3D7_02_v3	253376	256293	1458	+	R	leading
Pf3D7_02_v3	253584	257010	1713	-	R	lagging
Pf3D7_02_v3	253636	256072	1218	-	L	leading
Pf3D7_02_v3	254239	257342	1552	+	L	lagging
Pf3D7_02_v3	254972	258776	1902	-	R	lagging
Pf3D7_02_v3	257527	260468	1470	-	R	lagging
Pf3D7_02_v3	257727	262752	2512	+	R	leading
Pf3D7_02_v3	258258	264741	3242	+	R	leading
Pf3D7_02_v3	258411	263406	2498	+	R	leading
Pf3D7_02_v3	258555	261327	1386	+	L	lagging
Pf3D7_02_v3	258874	260045	586	-	R	lagging
Pf3D7_02_v3	258900	265757	3428	+	L	lagging
Pf3D7_02_v3	259289	261458	1084	-	L	leading
Pf3D7_02_v3	259829	265201	2686	-	R	lagging
Pf3D7_02_v3	259946	263749	1902	+	L	lagging
Pf3D7_02_v3	260176	261663	744	+	L	lagging
Pf3D7_02_v3	260217	263096	1440	+	L	lagging
Pf3D7_02_v3	261764	265118	1677	+	R	leading
Pf3D7_02_v3	262455	269390	3468	-	R	lagging
Pf3D7_02_v3	263223	267888	2332	-	R	lagging
Pf3D7_02_v3	263322	270201	3440	+	R	leading
Pf3D7_02_v3	264012	265136	562	+	L	lagging
Pf3D7_02_v3	265268	267993	1362	+	R	leading
Pf3D7_02_v3	265823	270525	2351	+	R	leading
Pf3D7_02_v3	266486	270262	1888	+	R	leading
Pf3D7_02_v3	267466	274819	3676	-	L	leading
Pf3D7_02_v3	268223	271275	1526	-	R	lagging
Pf3D7_02_v3	268457	271080	1312	-	R	lagging
Pf3D7_02_v3	268472	273022	2275	-	R	lagging
Pf3D7_02_v3	269793	271249	728	+	R	leading
Pf3D7_02_v3	270128	271945	908	+	R	leading
Pf3D7_02_v3	270167	272078	956	-	R	lagging
Pf3D7_02_v3	270967	277515	3274	-	R	lagging
Pf3D7_02_v3	271096	272638	771	+	R	leading
Pf3D7_02_v3	271386	274333	1474	+	R	leading
Pf3D7_02_v3	271697	275669	1986	+	R	leading
Pf3D7_02_v3	271863	276122	2130	+	L	lagging
Pf3D7_02_v3	271923	274307	1192	-	L	leading
Pf3D7_02_v3	272008	274950	1471	-	R	lagging
Pf3D7_02_v3	272274	276809	2268	+	R	leading
Pf3D7_02_v3	272529	274877	1174	+	R	leading
Pf3D7_02_v3	272666	277010	2172	+	R	leading
Pf3D7_02_v3	273854	278688	2417	-	R	lagging
Pf3D7_02_v3	274715	279185	2235	+	L	lagging
Pf3D7_02_v3	275463	280882	2710	+	R	leading
Pf3D7_02_v3	275472	279526	2027	-	R	lagging
Pf3D7_02_v3	275506	278710	1602	-	R	lagging
Pf3D7_02_v3	275581	279506	1962	+	L	lagging
Pf3D7_02_v3	275802	280337	2268	+	L	lagging
Pf3D7_02_v3	276439	279992	1776	-	R	lagging
Pf3D7_02_v3	276576	280342	1883	-	L	leading
Pf3D7_02_v3	276950	281088	2069	+	L	lagging
Pf3D7_02_v3	276976	278796	910	+	R	leading
Pf3D7_02_v3	277307	281007	1850	+	L	lagging
Pf3D7_02_v3	277443	278820	688	+	L	lagging
Pf3D7_02_v3	277634	281953	2160	+	L	lagging
Pf3D7_02_v3	277850	282197	2174	+	R	leading
Pf3D7_02_v3	278170	279389	610	+	L	lagging
Pf3D7_02_v3	278341	280625	1142	-	L	leading
Pf3D7_02_v3	278577	282075	1749	-	L	leading
Pf3D7_02_v3	278906	283128	2111	-	R	lagging
Pf3D7_02_v3	279663	282415	1376	+	R	leading
Pf3D7_02_v3	280262	284887	2312	-	L	leading
Pf3D7_02_v3	280715	283864	1574	+	R	leading
Pf3D7_02_v3	281082	283244	1081	+	L	lagging
Pf3D7_02_v3	281307	284984	1838	+	L	lagging
Pf3D7_02_v3	283370	284830	730	+	L	lagging
Pf3D7_02_v3	283670	287318	1824	+	L	lagging
Pf3D7_02_v3	284636	289619	2492	+	R	leading
Pf3D7_02_v3	284664	287359	1348	+	R	leading
Pf3D7_02_v3	285017	289071	2027	-	R	lagging
Pf3D7_02_v3	285079	288193	1557	+	L	lagging
Pf3D7_02_v3	285089	291887	3399	+	L	lagging
Pf3D7_02_v3	286639	293355	3358	+	R	leading
Pf3D7_02_v3	286877	288284	704	-	R	lagging
Pf3D7_02_v3	287465	291166	1850	-	R	lagging
Pf3D7_02_v3	287508	290575	1534	-	R	lagging
Pf3D7_02_v3	287542	292773	2616	+	R	leading
Pf3D7_02_v3	287866	291601	1868	+	R	leading
Pf3D7_02_v3	288447	289619	586	+	L	lagging
Pf3D7_02_v3	288914	290975	1030	+	R	leading
Pf3D7_02_v3	289116	295367	3126	-	L	leading
Pf3D7_02_v3	289222	292973	1876	-	R	lagging
Pf3D7_02_v3	289517	293178	1830	-	R	lagging
Pf3D7_02_v3	290585	293130	1272	+	L	lagging
Pf3D7_02_v3	291347	295122	1888	-	L	leading
Pf3D7_02_v3	291516	294592	1538	+	L	lagging
Pf3D7_02_v3	292434	295215	1390	+	R	leading
Pf3D7_02_v3	292792	296403	1806	-	R	lagging
Pf3D7_02_v3	293006	295605	1300	+	L	lagging
Pf3D7_02_v3	293125	295695	1285	-	L	leading
Pf3D7_02_v3	293280	295926	1323	+	L	lagging
Pf3D7_02_v3	293337	296148	1406	-	R	lagging
Pf3D7_02_v3	293352	296985	1816	+	L	lagging
Pf3D7_02_v3	293390	299548	3079	+	L	lagging
Pf3D7_02_v3	294217	296300	1042	-	R	lagging
Pf3D7_02_v3	295392	299757	2182	+	R	leading
Pf3D7_02_v3	295472	301673	3100	+	L	lagging
Pf3D7_02_v3	296616	300385	1884	+	R	leading
Pf3D7_02_v3	296788	300481	1846	-	L	leading
Pf3D7_02_v3	297374	301623	2124	+	R	leading
Pf3D7_02_v3	297544	300693	1574	+	L	lagging
Pf3D7_02_v3	298830	301365	1268	-	R	lagging
Pf3D7_02_v3	298949	302074	1562	+	R	leading
Pf3D7_02_v3	299265	302073	1404	-	R	lagging
Pf3D7_02_v3	300439	301768	664	-	L	leading
Pf3D7_02_v3	300985	304655	1835	+	R	leading
Pf3D7_02_v3	301059	304232	1586	+	L	lagging
Pf3D7_02_v3	301356	304686	1665	+	L	lagging
Pf3D7_02_v3	302144	304898	1377	-	R	lagging
Pf3D7_02_v3	302299	304412	1056	+	R	leading
Pf3D7_02_v3	302346	306413	2034	+	L	lagging
Pf3D7_02_v3	302361	307545	2592	-	L	leading
Pf3D7_02_v3	302570	305803	1616	+	L	lagging
Pf3D7_02_v3	302722	307691	2484	+	L	lagging
Pf3D7_02_v3	303356	305951	1298	-	R	lagging
Pf3D7_02_v3	303414	306734	1660	+	L	lagging
Pf3D7_02_v3	304032	305547	758	-	R	lagging
Pf3D7_02_v3	304502	309255	2376	-	L	leading
Pf3D7_02_v3	304667	306986	1160	-	R	lagging
Pf3D7_02_v3	305865	308627	1381	+	R	leading
Pf3D7_02_v3	306365	308948	1292	+	R	leading
Pf3D7_02_v3	306617	311148	2266	+	R	leading
Pf3D7_02_v3	306889	314757	3934	-	L	leading
[truncated: 52,591 more rows]

## Sheet: t35h_forks
chr	start	end	speed	strand	direc	type
Pf3D7_01_v3	63625	64715	545	+	L	lagging
Pf3D7_01_v3	63829	64703	437	+	L	lagging
Pf3D7_01_v3	63904	66459	1278	+	L	lagging
Pf3D7_01_v3	64101	68262	2080	+	R	leading
Pf3D7_01_v3	64207	66761	1277	-	R	lagging
Pf3D7_01_v3	64252	66625	1186	+	L	lagging
Pf3D7_01_v3	64369	67640	1636	+	R	leading
Pf3D7_01_v3	64491	69275	2392	+	R	leading
Pf3D7_01_v3	64735	65945	605	+	L	lagging
Pf3D7_01_v3	65010	67206	1098	+	L	lagging
Pf3D7_01_v3	65096	67285	1094	+	L	lagging
Pf3D7_01_v3	65175	67999	1412	+	L	lagging
Pf3D7_01_v3	65199	66586	694	+	L	lagging
Pf3D7_01_v3	65295	67255	980	+	L	lagging
Pf3D7_01_v3	65450	66736	643	+	L	lagging
Pf3D7_01_v3	65452	71149	2848	+	R	leading
Pf3D7_01_v3	65597	69041	1722	-	R	lagging
Pf3D7_01_v3	65725	67430	852	+	L	lagging
Pf3D7_01_v3	66039	69434	1698	-	R	lagging
Pf3D7_01_v3	66092	68595	1252	+	L	lagging
Pf3D7_01_v3	66158	67564	703	+	L	lagging
Pf3D7_01_v3	66213	70087	1937	+	L	lagging
Pf3D7_01_v3	66323	70531	2104	+	L	lagging
Pf3D7_01_v3	66481	68446	982	+	L	lagging
Pf3D7_01_v3	66596	69384	1394	+	L	lagging
Pf3D7_01_v3	66967	69524	1278	-	L	leading
Pf3D7_01_v3	66999	68254	628	+	L	lagging
Pf3D7_01_v3	67221	69822	1300	+	L	lagging
Pf3D7_01_v3	67331	69934	1302	-	R	lagging
Pf3D7_01_v3	67333	69327	997	+	R	leading
Pf3D7_01_v3	67477	69685	1104	+	L	lagging
Pf3D7_01_v3	67745	71030	1642	+	L	lagging
Pf3D7_01_v3	67862	69217	678	+	L	lagging
Pf3D7_01_v3	68006	71247	1620	+	R	leading
Pf3D7_01_v3	68425	71207	1391	+	L	lagging
Pf3D7_01_v3	68743	71029	1143	-	L	leading
Pf3D7_01_v3	68762	72252	1745	+	L	lagging
Pf3D7_01_v3	69147	73107	1980	+	L	lagging
Pf3D7_01_v3	69261	71244	992	+	L	lagging
Pf3D7_01_v3	69287	73011	1862	+	R	leading
Pf3D7_01_v3	69304	71967	1332	+	R	leading
Pf3D7_01_v3	69649	72252	1302	+	L	lagging
Pf3D7_01_v3	69850	74679	2414	-	L	leading
Pf3D7_01_v3	69880	72875	1498	+	L	lagging
Pf3D7_01_v3	70018	74634	2308	-	L	leading
Pf3D7_01_v3	70018	75591	2786	-	L	leading
Pf3D7_01_v3	70413	74064	1826	+	L	lagging
Pf3D7_01_v3	70846	73216	1185	+	L	lagging
Pf3D7_01_v3	70971	73458	1244	+	L	lagging
Pf3D7_01_v3	71172	76922	2875	+	L	lagging
Pf3D7_01_v3	71222	75276	2027	+	L	lagging
Pf3D7_01_v3	71298	73856	1279	+	L	lagging
Pf3D7_01_v3	71315	76288	2486	+	L	lagging
Pf3D7_01_v3	71469	72825	678	+	R	leading
Pf3D7_01_v3	71637	75255	1809	+	L	lagging
Pf3D7_01_v3	71639	73523	942	+	L	lagging
Pf3D7_01_v3	71805	74471	1333	+	R	leading
Pf3D7_01_v3	71842	75656	1907	+	L	lagging
Pf3D7_01_v3	71849	75198	1674	+	L	lagging
Pf3D7_01_v3	71943	74497	1277	+	L	lagging
Pf3D7_01_v3	72318	74531	1106	-	R	lagging
Pf3D7_01_v3	72390	75199	1404	+	L	lagging
Pf3D7_01_v3	72913	75440	1264	+	L	lagging
Pf3D7_01_v3	73097	77926	2414	+	L	lagging
Pf3D7_01_v3	73138	76292	1577	+	L	lagging
Pf3D7_01_v3	73195	75924	1364	+	L	lagging
Pf3D7_01_v3	73398	77431	2016	+	R	leading
Pf3D7_01_v3	73404	76801	1698	-	L	leading
Pf3D7_01_v3	73560	76980	1710	+	L	lagging
Pf3D7_01_v3	73755	75582	914	+	R	leading
Pf3D7_01_v3	74159	77302	1572	+	L	lagging
Pf3D7_01_v3	74232	76916	1342	-	L	leading
Pf3D7_01_v3	74403	77316	1456	+	L	lagging
Pf3D7_01_v3	74557	76571	1007	+	L	lagging
Pf3D7_01_v3	74761	76517	878	+	L	lagging
Pf3D7_01_v3	74955	77353	1199	+	L	lagging
Pf3D7_01_v3	75012	77266	1127	+	L	lagging
Pf3D7_01_v3	75483	78751	1634	+	L	lagging
Pf3D7_01_v3	75586	79988	2201	+	L	lagging
Pf3D7_01_v3	75618	77561	972	+	R	leading
Pf3D7_01_v3	75792	77070	639	+	L	lagging
Pf3D7_01_v3	75865	77208	672	+	L	lagging
Pf3D7_01_v3	76070	78792	1361	+	L	lagging
Pf3D7_01_v3	76177	80705	2264	+	L	lagging
Pf3D7_01_v3	76872	78792	960	+	L	lagging
Pf3D7_01_v3	77077	81821	2372	+	L	lagging
Pf3D7_01_v3	77153	79050	948	+	L	lagging
Pf3D7_01_v3	77188	78299	556	+	L	lagging
Pf3D7_01_v3	77274	80055	1390	+	L	lagging
Pf3D7_01_v3	77703	79339	818	-	L	leading
Pf3D7_01_v3	78094	80077	992	+	L	lagging
Pf3D7_01_v3	78163	80156	996	+	L	lagging
Pf3D7_01_v3	78285	79740	728	-	L	leading
Pf3D7_01_v3	78307	83842	2768	+	L	lagging
Pf3D7_01_v3	78473	81084	1306	+	L	lagging
Pf3D7_01_v3	78515	80684	1084	+	L	lagging
Pf3D7_01_v3	78552	79892	670	+	L	lagging
Pf3D7_01_v3	79264	81806	1271	+	L	lagging
Pf3D7_01_v3	79545	84023	2239	+	L	lagging
Pf3D7_01_v3	79864	82848	1492	+	R	leading
Pf3D7_01_v3	79902	81426	762	+	L	lagging
Pf3D7_01_v3	80248	84595	2174	+	R	leading
Pf3D7_01_v3	80396	82563	1084	+	L	lagging
Pf3D7_01_v3	80447	84272	1912	-	L	leading
Pf3D7_01_v3	80539	82842	1152	+	L	lagging
Pf3D7_01_v3	80611	82224	806	+	L	lagging
Pf3D7_01_v3	80821	84777	1978	+	L	lagging
Pf3D7_01_v3	80869	83493	1312	+	L	lagging
Pf3D7_01_v3	81044	85006	1981	+	L	lagging
Pf3D7_01_v3	81210	84390	1590	+	L	lagging
Pf3D7_01_v3	81225	82956	866	+	L	lagging
Pf3D7_01_v3	81422	85309	1944	+	L	lagging
Pf3D7_01_v3	81437	83575	1069	-	L	leading
Pf3D7_01_v3	81912	88953	3520	-	L	leading
Pf3D7_01_v3	82040	85538	1749	+	R	leading
Pf3D7_01_v3	82562	87432	2435	-	R	lagging
Pf3D7_01_v3	82658	84655	998	-	L	leading
Pf3D7_01_v3	82684	84309	812	+	L	lagging
Pf3D7_01_v3	82692	85079	1194	+	R	leading
Pf3D7_01_v3	82720	86280	1780	+	L	lagging
Pf3D7_01_v3	82732	85387	1328	+	L	lagging
Pf3D7_01_v3	82855	84801	973	+	L	lagging
Pf3D7_01_v3	82904	86318	1707	+	L	lagging
Pf3D7_01_v3	83060	84418	679	+	L	lagging
Pf3D7_01_v3	83193	85179	993	+	L	lagging
Pf3D7_01_v3	83331	86804	1736	-	L	leading
Pf3D7_01_v3	83484	86406	1461	-	L	leading
Pf3D7_01_v3	83601	90078	3238	-	L	leading
Pf3D7_01_v3	84116	86593	1238	+	L	lagging
Pf3D7_01_v3	84259	87454	1598	+	L	lagging
Pf3D7_01_v3	84266	86844	1289	+	L	lagging
Pf3D7_01_v3	84441	86326	942	+	L	lagging
Pf3D7_01_v3	85073	86874	900	-	L	leading
Pf3D7_01_v3	85087	89933	2423	+	R	leading
Pf3D7_01_v3	85947	90669	2361	+	L	lagging
Pf3D7_01_v3	86280	89298	1509	+	L	lagging
Pf3D7_01_v3	86630	88334	852	+	L	lagging
Pf3D7_01_v3	86941	88894	976	+	L	lagging
Pf3D7_01_v3	87048	88560	756	+	L	lagging
Pf3D7_01_v3	87190	90941	1876	-	L	leading
Pf3D7_01_v3	88364	90960	1298	+	R	leading
Pf3D7_01_v3	89038	91004	983	-	L	leading
Pf3D7_01_v3	89059	90896	918	+	L	lagging
Pf3D7_01_v3	89225	93765	2270	+	L	lagging
Pf3D7_01_v3	89683	92022	1170	+	L	lagging
Pf3D7_01_v3	89707	92688	1490	-	L	leading
Pf3D7_01_v3	89893	91280	694	-	L	leading
Pf3D7_01_v3	90240	91755	758	-	L	leading
Pf3D7_01_v3	90378	94205	1914	+	L	lagging
Pf3D7_01_v3	90585	94220	1818	+	R	leading
Pf3D7_01_v3	90757	94179	1711	+	L	lagging
Pf3D7_01_v3	90959	94853	1947	-	L	leading
Pf3D7_01_v3	91194	93094	950	+	L	lagging
Pf3D7_01_v3	91217	95256	2020	+	L	lagging
Pf3D7_01_v3	91482	93162	840	-	L	leading
Pf3D7_01_v3	91495	93838	1172	+	L	lagging
Pf3D7_01_v3	93444	95845	1200	+	L	lagging
Pf3D7_01_v3	93524	97902	2189	-	L	leading
Pf3D7_01_v3	94089	98267	2089	+	L	lagging
Pf3D7_01_v3	94127	98422	2148	-	L	leading
Pf3D7_01_v3	94160	95928	884	-	L	leading
Pf3D7_01_v3	94256	95925	834	-	L	leading
Pf3D7_01_v3	94395	95563	584	+	R	leading
Pf3D7_01_v3	94433	98686	2126	+	L	lagging
Pf3D7_01_v3	94596	98229	1816	+	L	lagging
Pf3D7_01_v3	95673	97867	1097	-	L	leading
Pf3D7_01_v3	95857	97375	759	-	L	leading
Pf3D7_01_v3	95960	98207	1124	+	L	lagging
Pf3D7_01_v3	96191	99390	1600	-	L	leading
Pf3D7_01_v3	96545	98296	876	-	R	lagging
Pf3D7_01_v3	96617	98994	1188	+	L	lagging
Pf3D7_01_v3	96663	101433	2385	+	L	lagging
Pf3D7_01_v3	97448	101454	2003	-	L	leading
Pf3D7_01_v3	97644	102360	2358	-	L	leading
Pf3D7_01_v3	97652	101246	1797	+	L	lagging
Pf3D7_01_v3	98312	102248	1968	-	L	leading
Pf3D7_01_v3	98473	102235	1881	+	R	leading
Pf3D7_01_v3	98592	100791	1100	+	L	lagging
Pf3D7_01_v3	98785	102433	1824	-	L	leading
Pf3D7_01_v3	99141	102965	1912	-	L	leading
Pf3D7_01_v3	99186	101726	1270	-	L	leading
Pf3D7_01_v3	99614	103766	2076	-	L	leading
Pf3D7_01_v3	99622	101620	999	-	R	lagging
Pf3D7_01_v3	99846	102847	1500	-	L	leading
Pf3D7_01_v3	99901	103095	1597	+	L	lagging
Pf3D7_01_v3	100085	102669	1292	-	R	lagging
Pf3D7_01_v3	100337	103938	1800	-	L	leading
Pf3D7_01_v3	100771	101940	584	+	R	leading
Pf3D7_01_v3	100796	102015	610	+	R	leading
Pf3D7_01_v3	100805	101996	596	+	R	leading
Pf3D7_01_v3	100814	102005	596	+	R	leading
Pf3D7_01_v3	100847	101940	546	+	R	leading
Pf3D7_01_v3	100884	103246	1181	-	L	leading
Pf3D7_01_v3	100900	101925	512	+	R	leading
Pf3D7_01_v3	101043	101980	468	+	R	leading
Pf3D7_01_v3	101081	105700	2310	-	L	leading
Pf3D7_01_v3	101291	104748	1728	-	L	leading
Pf3D7_01_v3	101321	104722	1700	-	L	leading
Pf3D7_01_v3	101476	104442	1483	+	R	leading
Pf3D7_01_v3	101807	104602	1398	+	L	lagging
Pf3D7_01_v3	101925	103178	626	+	L	lagging
Pf3D7_01_v3	101972	102824	426	+	L	lagging
Pf3D7_01_v3	101996	103025	514	+	L	lagging
Pf3D7_01_v3	102017	103123	553	+	L	lagging
Pf3D7_01_v3	103170	106833	1832	-	L	leading
Pf3D7_01_v3	103232	105140	954	+	L	lagging
Pf3D7_01_v3	103273	104335	531	+	L	lagging
Pf3D7_01_v3	103328	106915	1794	-	L	leading
Pf3D7_01_v3	104225	107599	1687	+	L	lagging
Pf3D7_01_v3	105275	107021	873	+	L	lagging
Pf3D7_01_v3	105573	107334	880	-	L	leading
Pf3D7_01_v3	105871	106832	480	+	L	lagging
Pf3D7_01_v3	105953	109260	1654	+	L	lagging
Pf3D7_01_v3	106232	110263	2016	-	L	leading
Pf3D7_01_v3	106406	109423	1508	+	L	lagging
Pf3D7_01_v3	108099	111449	1675	-	L	leading
Pf3D7_01_v3	108319	111843	1762	-	L	leading
Pf3D7_01_v3	109874	112667	1396	+	L	lagging
Pf3D7_01_v3	111631	112984	676	+	L	lagging
Pf3D7_01_v3	113865	115713	924	+	R	leading
Pf3D7_01_v3	114022	116108	1043	+	L	lagging
Pf3D7_01_v3	114620	117371	1376	+	L	lagging
Pf3D7_01_v3	114752	119402	2325	+	L	lagging
Pf3D7_01_v3	115308	120326	2509	-	R	lagging
Pf3D7_01_v3	116474	118506	1016	+	L	lagging
Pf3D7_01_v3	117068	118258	595	+	L	lagging
Pf3D7_01_v3	118301	120060	880	+	L	lagging
Pf3D7_01_v3	118424	121343	1460	+	L	lagging
Pf3D7_01_v3	119720	124051	2166	+	R	leading
Pf3D7_01_v3	119780	122953	1586	-	L	leading
Pf3D7_01_v3	120013	122858	1422	-	L	leading
Pf3D7_01_v3	120460	122106	823	+	L	lagging
Pf3D7_01_v3	120788	123246	1229	+	R	leading
Pf3D7_01_v3	121487	123708	1110	-	L	leading
Pf3D7_01_v3	122523	125371	1424	-	L	leading
Pf3D7_01_v3	123443	126536	1546	-	L	leading
Pf3D7_01_v3	123734	127683	1974	-	R	lagging
Pf3D7_01_v3	123745	124855	555	-	L	leading
Pf3D7_01_v3	123934	127603	1834	+	L	lagging
Pf3D7_01_v3	124467	127289	1411	+	L	lagging
Pf3D7_01_v3	124496	130695	3100	-	L	leading
Pf3D7_01_v3	125146	131206	3030	+	R	leading
Pf3D7_01_v3	125702	129834	2066	-	L	leading
Pf3D7_01_v3	125974	127494	760	-	R	lagging
Pf3D7_01_v3	126282	129868	1793	+	L	lagging
Pf3D7_01_v3	126482	130113	1816	+	L	lagging
Pf3D7_01_v3	126975	130383	1704	+	L	lagging
Pf3D7_01_v3	128441	130204	882	+	L	lagging
Pf3D7_01_v3	128441	133342	2450	+	L	lagging
Pf3D7_01_v3	128771	131168	1198	-	R	lagging
Pf3D7_01_v3	128838	130843	1002	+	R	leading
Pf3D7_01_v3	129794	132753	1480	-	R	lagging
Pf3D7_01_v3	130095	132746	1326	+	L	lagging
Pf3D7_01_v3	130530	133491	1480	+	L	lagging
Pf3D7_01_v3	130772	137047	3138	-	L	leading
Pf3D7_01_v3	130872	134844	1986	+	L	lagging
Pf3D7_01_v3	131199	133864	1332	-	L	leading
Pf3D7_01_v3	131276	137168	2946	+	L	lagging
Pf3D7_01_v3	131325	133674	1174	+	R	leading
Pf3D7_01_v3	133155	140419	3632	+	R	leading
Pf3D7_01_v3	133824	134811	494	+	L	lagging
Pf3D7_01_v3	134092	137824	1866	+	R	leading
Pf3D7_01_v3	134740	137547	1404	+	L	lagging
Pf3D7_01_v3	136672	139696	1512	-	L	leading
Pf3D7_01_v3	137820	145526	3853	-	R	lagging
Pf3D7_01_v3	138361	142618	2128	-	L	leading
Pf3D7_01_v3	139872	143202	1665	-	L	leading
Pf3D7_01_v3	140000	143331	1666	+	L	lagging
Pf3D7_01_v3	140399	142581	1091	+	L	lagging
Pf3D7_01_v3	142973	147715	2371	-	L	leading
Pf3D7_01_v3	145758	147176	709	-	L	leading
Pf3D7_01_v3	146136	148278	1071	-	R	lagging
Pf3D7_01_v3	146683	149749	1533	+	L	lagging
Pf3D7_01_v3	146853	150722	1934	+	L	lagging
Pf3D7_01_v3	147289	151000	1856	+	L	lagging
Pf3D7_01_v3	149934	156103	3084	-	R	lagging
Pf3D7_01_v3	150638	153298	1330	-	L	leading
Pf3D7_01_v3	151288	152454	583	-	L	leading
Pf3D7_01_v3	153651	157595	1972	-	L	leading
Pf3D7_01_v3	154444	157793	1674	-	R	lagging
Pf3D7_01_v3	155306	162622	3658	-	L	leading
Pf3D7_01_v3	157677	160122	1222	-	R	lagging
Pf3D7_01_v3	158012	160873	1430	+	R	leading
Pf3D7_01_v3	158415	160845	1215	+	L	lagging
Pf3D7_01_v3	158699	162866	2084	-	R	lagging
Pf3D7_01_v3	159365	161990	1312	-	L	leading
Pf3D7_01_v3	160582	162394	906	-	L	leading
Pf3D7_01_v3	161252	163429	1088	-	L	leading
Pf3D7_01_v3	163002	166018	1508	+	L	lagging
Pf3D7_01_v3	163104	165978	1437	-	L	leading
Pf3D7_01_v3	163143	165900	1378	+	R	leading
Pf3D7_01_v3	163398	167556	2079	-	L	leading
Pf3D7_01_v3	163941	168544	2302	-	R	lagging
Pf3D7_01_v3	163989	166905	1458	+	L	lagging
Pf3D7_01_v3	164639	168234	1798	+	R	leading
Pf3D7_01_v3	165416	166443	514	-	R	lagging
Pf3D7_01_v3	165507	168919	1706	-	R	lagging
Pf3D7_01_v3	166075	168079	1002	+	R	leading
Pf3D7_01_v3	166820	169125	1152	+	R	leading
Pf3D7_01_v3	166851	170914	2032	+	R	leading
Pf3D7_01_v3	166905	171878	2486	+	R	leading
Pf3D7_01_v3	167009	171430	2210	+	R	leading
Pf3D7_01_v3	167126	171065	1970	+	R	leading
Pf3D7_01_v3	167536	172865	2664	+	L	lagging
Pf3D7_01_v3	168656	170208	776	-	R	lagging
Pf3D7_01_v3	168800	172588	1894	-	R	lagging
Pf3D7_01_v3	168892	173241	2174	+	L	lagging
Pf3D7_01_v3	168938	171223	1142	+	L	lagging
Pf3D7_01_v3	169171	174036	2432	+	L	lagging
Pf3D7_01_v3	170142	176017	2938	+	R	leading
Pf3D7_01_v3	172295	176622	2164	+	R	leading
Pf3D7_01_v3	172302	175734	1716	+	R	leading
Pf3D7_01_v3	172452	179154	3351	+	L	lagging
Pf3D7_01_v3	172587	176419	1916	+	R	leading
Pf3D7_01_v3	173174	176526	1676	+	R	leading
Pf3D7_01_v3	173284	177131	1924	-	L	leading
Pf3D7_01_v3	173610	178969	2680	+	R	leading
Pf3D7_01_v3	174496	177124	1314	+	R	leading
Pf3D7_01_v3	175486	181951	3232	-	L	leading
Pf3D7_01_v3	175972	184832	4430	-	L	leading
Pf3D7_01_v3	176296	179142	1423	-	R	lagging
Pf3D7_01_v3	176463	180894	2216	+	R	leading
Pf3D7_01_v3	176533	178192	830	+	R	leading
Pf3D7_01_v3	177097	182130	2516	-	L	leading
Pf3D7_01_v3	177512	180702	1595	+	R	leading
Pf3D7_01_v3	178982	182005	1512	+	R	leading
Pf3D7_01_v3	179056	182997	1970	-	L	leading
Pf3D7_01_v3	179191	181360	1084	-	L	leading
Pf3D7_01_v3	179204	181426	1111	+	L	lagging
Pf3D7_01_v3	180102	182283	1090	+	R	leading
Pf3D7_01_v3	180521	183018	1248	+	L	lagging
Pf3D7_01_v3	181193	184486	1646	+	L	lagging
Pf3D7_01_v3	181638	185738	2050	-	L	leading
Pf3D7_01_v3	181749	186208	2230	+	L	lagging
Pf3D7_01_v3	182176	183774	799	+	L	lagging
Pf3D7_01_v3	182241	185259	1509	-	R	lagging
Pf3D7_01_v3	184782	186778	998	-	L	leading
Pf3D7_01_v3	184879	188444	1782	-	L	leading
Pf3D7_01_v3	184969	188007	1519	-	R	lagging
Pf3D7_01_v3	185031	187705	1337	-	L	leading
Pf3D7_01_v3	185691	190719	2514	-	R	lagging
Pf3D7_01_v3	185975	190711	2368	+	L	lagging
Pf3D7_01_v3	186192	188262	1035	-	R	lagging
Pf3D7_01_v3	186271	190583	2156	+	L	lagging
Pf3D7_01_v3	186870	189574	1352	+	R	leading
Pf3D7_01_v3	187199	190442	1622	-	R	lagging
Pf3D7_01_v3	187816	190523	1354	-	R	lagging
Pf3D7_01_v3	188260	192079	1910	-	L	leading
Pf3D7_01_v3	188928	194255	2664	+	R	leading
Pf3D7_01_v3	189236	191782	1273	-	R	lagging
Pf3D7_01_v3	190071	191443	686	-	L	leading
Pf3D7_01_v3	191053	193068	1008	-	R	lagging
Pf3D7_01_v3	191970	196561	2296	-	R	lagging
Pf3D7_01_v3	192295	195898	1802	-	L	leading
Pf3D7_01_v3	192576	195542	1483	-	L	leading
Pf3D7_01_v3	192602	197569	2484	+	L	lagging
Pf3D7_01_v3	193227	197257	2015	-	R	lagging
Pf3D7_01_v3	193240	198196	2478	+	L	lagging
Pf3D7_01_v3	193241	194878	818	-	L	leading
Pf3D7_01_v3	193397	198077	2340	-	R	lagging
Pf3D7_01_v3	194040	195085	522	+	L	lagging
Pf3D7_01_v3	195013	198627	1807	-	L	leading
Pf3D7_01_v3	195030	196550	760	+	R	leading
Pf3D7_01_v3	195229	198830	1800	-	L	leading
Pf3D7_01_v3	196449	201970	2760	-	L	leading
Pf3D7_01_v3	196826	200408	1791	-	L	leading
Pf3D7_01_v3	197012	199915	1452	+	R	leading
Pf3D7_01_v3	197257	201163	1953	-	L	leading
Pf3D7_01_v3	197839	200819	1490	-	L	leading
Pf3D7_01_v3	198190	201435	1622	+	L	lagging
Pf3D7_01_v3	198206	203765	2780	-	L	leading
Pf3D7_01_v3	199005	202004	1500	+	R	leading
Pf3D7_01_v3	199089	202345	1628	-	R	lagging
Pf3D7_01_v3	199552	202126	1287	+	R	leading
Pf3D7_01_v3	199831	203950	2060	+	L	lagging
Pf3D7_01_v3	200263	203390	1564	-	L	leading
Pf3D7_01_v3	200334	201833	750	+	R	leading
Pf3D7_01_v3	200824	201972	574	+	L	lagging
Pf3D7_01_v3	201126	202294	584	-	R	lagging
Pf3D7_01_v3	203444	206414	1485	-	L	leading
Pf3D7_01_v3	204373	207838	1732	-	L	leading
Pf3D7_01_v3	204373	208586	2106	-	L	leading
Pf3D7_01_v3	204496	209592	2548	-	L	leading
Pf3D7_01_v3	204695	206894	1100	-	L	leading
Pf3D7_01_v3	204814	205925	556	-	R	lagging
Pf3D7_01_v3	205077	206985	954	-	L	leading
Pf3D7_01_v3	205446	209256	1905	+	L	lagging
Pf3D7_01_v3	205560	209068	1754	-	L	leading
Pf3D7_01_v3	206039	207426	694	+	R	leading
Pf3D7_01_v3	207828	209244	708	+	L	lagging
Pf3D7_01_v3	208195	211192	1498	-	L	leading
Pf3D7_01_v3	208584	211529	1472	+	L	lagging
Pf3D7_01_v3	209095	212363	1634	-	L	leading
Pf3D7_01_v3	209303	215151	2924	-	R	lagging
Pf3D7_01_v3	209401	213552	2076	-	R	lagging
Pf3D7_01_v3	209727	213274	1774	+	L	lagging
Pf3D7_01_v3	210641	213685	1522	-	L	leading
Pf3D7_01_v3	210741	213616	1438	+	L	lagging
Pf3D7_01_v3	210884	214889	2002	-	R	lagging
Pf3D7_01_v3	211321	214941	1810	-	R	lagging
Pf3D7_01_v3	211999	216133	2067	+	L	lagging
Pf3D7_01_v3	212353	214267	957	-	L	leading
Pf3D7_01_v3	213414	214509	548	+	L	lagging
Pf3D7_01_v3	214338	216588	1125	+	L	lagging
Pf3D7_01_v3	214383	215584	600	-	R	lagging
Pf3D7_01_v3	214504	217395	1446	-	R	lagging
Pf3D7_01_v3	215895	223344	3724	-	R	lagging
Pf3D7_01_v3	216634	217906	636	-	L	leading
Pf3D7_01_v3	217773	219258	742	+	L	lagging
Pf3D7_01_v3	218326	220865	1270	+	R	leading
Pf3D7_01_v3	218354	223245	2446	-	R	lagging
Pf3D7_01_v3	218682	220670	994	+	R	leading
Pf3D7_01_v3	218908	225762	3427	-	L	leading
Pf3D7_01_v3	219795	225536	2870	-	R	lagging
Pf3D7_01_v3	220315	223824	1754	+	R	leading
Pf3D7_01_v3	221041	223615	1287	+	L	lagging
Pf3D7_01_v3	221121	223450	1164	+	L	lagging
Pf3D7_01_v3	221852	223928	1038	-	L	leading
Pf3D7_01_v3	222024	226708	2342	+	R	leading
Pf3D7_01_v3	222050	225926	1938	+	L	lagging
Pf3D7_01_v3	222458	225003	1272	+	R	leading
Pf3D7_01_v3	223184	227990	2403	-	R	lagging
Pf3D7_01_v3	223229	229506	3138	-	L	leading
Pf3D7_01_v3	226741	230408	1834	-	L	leading
Pf3D7_01_v3	228176	231252	1538	+	L	lagging
Pf3D7_01_v3	229927	233789	1931	-	L	leading
Pf3D7_01_v3	230245	235652	2704	+	L	lagging
Pf3D7_01_v3	230271	234215	1972	+	L	lagging
Pf3D7_01_v3	230466	233139	1336	-	L	leading
Pf3D7_01_v3	231903	234447	1272	+	R	leading
Pf3D7_01_v3	231950	234682	1366	-	R	lagging
Pf3D7_01_v3	232370	235481	1556	-	L	leading
Pf3D7_01_v3	232505	234915	1205	-	R	lagging
Pf3D7_01_v3	232583	235245	1331	-	L	leading
Pf3D7_01_v3	233463	237497	2017	+	R	leading
Pf3D7_01_v3	233621	238958	2668	-	R	lagging
Pf3D7_01_v3	233817	238651	2417	-	L	leading
Pf3D7_01_v3	234028	237134	1553	+	L	lagging
Pf3D7_01_v3	235833	240447	2307	-	L	leading
Pf3D7_01_v3	236269	240354	2042	+	R	leading
Pf3D7_01_v3	238873	240846	986	+	R	leading
Pf3D7_01_v3	239068	242555	1744	-	R	lagging
Pf3D7_01_v3	239544	243883	2170	-	R	lagging
Pf3D7_01_v3	240326	242010	842	+	R	leading
Pf3D7_01_v3	240606	244737	2066	+	L	lagging
Pf3D7_01_v3	240761	243438	1338	-	L	leading
Pf3D7_01_v3	241020	245685	2332	+	R	leading
Pf3D7_01_v3	242333	245479	1573	-	R	lagging
Pf3D7_01_v3	242336	244469	1066	+	R	leading
Pf3D7_01_v3	242457	248317	2930	+	R	leading
Pf3D7_01_v3	242550	248537	2994	+	L	lagging
Pf3D7_01_v3	242751	248310	2780	+	R	leading
Pf3D7_01_v3	243177	246758	1790	+	L	lagging
Pf3D7_01_v3	243249	246188	1470	-	R	lagging
Pf3D7_01_v3	244219	247451	1616	-	R	lagging
Pf3D7_01_v3	244598	247349	1376	-	L	leading
Pf3D7_01_v3	244933	250024	2546	-	R	lagging
Pf3D7_01_v3	245374	249597	2112	-	R	lagging
Pf3D7_01_v3	245975	247020	522	-	R	lagging
Pf3D7_01_v3	246024	251159	2568	+	R	leading
Pf3D7_01_v3	246075	250368	2146	+	R	leading
Pf3D7_01_v3	246584	247581	498	+	L	lagging
Pf3D7_01_v3	247517	250716	1600	+	R	leading
Pf3D7_01_v3	247566	251169	1802	+	R	leading
Pf3D7_01_v3	248239	252516	2138	+	R	leading
Pf3D7_01_v3	249030	251929	1450	-	R	lagging
Pf3D7_01_v3	249457	252109	1326	-	R	lagging
Pf3D7_01_v3	250351	251721	685	+	L	lagging
Pf3D7_01_v3	250443	254138	1848	+	R	leading
Pf3D7_01_v3	250506	255522	2508	+	R	leading
Pf3D7_01_v3	251338	254717	1690	-	L	leading
Pf3D7_01_v3	252407	256362	1978	+	R	leading
Pf3D7_01_v3	252531	253976	722	-	R	lagging
Pf3D7_01_v3	252534	253672	569	+	R	leading
Pf3D7_01_v3	252541	255406	1432	-	L	leading
Pf3D7_01_v3	252885	257386	2250	-	L	leading
Pf3D7_01_v3	253058	254790	866	-	R	lagging
Pf3D7_01_v3	253379	256792	1706	-	R	lagging
Pf3D7_01_v3	253492	256561	1534	-	R	lagging
Pf3D7_01_v3	253785	256402	1308	-	L	leading
Pf3D7_01_v3	254956	260650	2847	+	R	leading
Pf3D7_01_v3	255590	258197	1304	+	R	leading
Pf3D7_01_v3	256010	258879	1434	-	L	leading
Pf3D7_01_v3	256231	258997	1383	+	R	leading
Pf3D7_01_v3	256943	262478	2768	-	L	leading
Pf3D7_01_v3	257030	259646	1308	-	L	leading
Pf3D7_01_v3	257064	259030	983	+	R	leading
Pf3D7_01_v3	257645	262020	2188	-	L	leading
Pf3D7_01_v3	257686	263274	2794	-	L	leading
Pf3D7_01_v3	257894	261125	1616	+	R	leading
Pf3D7_01_v3	258599	263312	2356	+	L	lagging
Pf3D7_01_v3	258899	260371	736	-	L	leading
Pf3D7_01_v3	259270	264108	2419	-	L	leading
Pf3D7_01_v3	259785	261858	1036	-	L	leading
Pf3D7_01_v3	260573	264309	1868	+	R	leading
Pf3D7_01_v3	261077	263406	1164	-	L	leading
Pf3D7_01_v3	261475	265565	2045	+	R	leading
Pf3D7_01_v3	262451	264002	776	+	R	leading
Pf3D7_01_v3	262474	266902	2214	-	L	leading
Pf3D7_01_v3	262532	267302	2385	+	L	lagging
Pf3D7_01_v3	262578	265165	1294	+	L	lagging
Pf3D7_01_v3	262623	266377	1877	+	L	lagging
Pf3D7_01_v3	262682	265891	1604	-	L	leading
Pf3D7_01_v3	262942	264302	680	-	R	lagging
Pf3D7_01_v3	263439	267396	1978	+	R	leading
Pf3D7_01_v3	263706	265004	649	+	L	lagging
Pf3D7_01_v3	264069	267981	1956	+	L	lagging
Pf3D7_01_v3	264647	266953	1153	+	L	lagging
Pf3D7_01_v3	264893	267291	1199	+	L	lagging
Pf3D7_01_v3	264986	267579	1296	-	L	leading
Pf3D7_01_v3	265117	267123	1003	+	R	leading
Pf3D7_01_v3	265153	268471	1659	+	L	lagging
Pf3D7_01_v3	265394	269168	1887	+	L	lagging
Pf3D7_01_v3	265503	269256	1876	-	L	leading
Pf3D7_01_v3	265575	267352	888	+	L	lagging
Pf3D7_01_v3	265757	270296	2270	+	R	leading
Pf3D7_01_v3	266166	267334	584	+	R	leading
Pf3D7_01_v3	266384	271107	2362	-	L	leading
Pf3D7_01_v3	268382	272817	2218	-	L	leading
Pf3D7_01_v3	268658	269888	615	+	L	lagging
Pf3D7_01_v3	268941	270739	899	-	R	lagging
Pf3D7_01_v3	269252	271254	1001	-	R	lagging
Pf3D7_01_v3	269257	272672	1708	+	L	lagging
Pf3D7_01_v3	269787	276237	3225	+	R	leading
Pf3D7_01_v3	270010	273351	1670	+	L	lagging
Pf3D7_01_v3	270531	273255	1362	-	L	leading
Pf3D7_01_v3	272293	277795	2751	+	L	lagging
Pf3D7_01_v3	273244	276547	1652	+	L	lagging
Pf3D7_01_v3	273441	277595	2077	-	R	lagging
Pf3D7_01_v3	273772	280709	3468	-	L	leading
Pf3D7_01_v3	274657	276431	887	-	R	lagging
Pf3D7_01_v3	275653	276785	566	-	R	lagging
Pf3D7_01_v3	275862	279588	1863	-	L	leading
Pf3D7_01_v3	276621	281897	2638	+	L	lagging
Pf3D7_01_v3	278433	280458	1012	+	R	leading
Pf3D7_01_v3	278738	282410	1836	-	L	leading
Pf3D7_01_v3	278945	280816	936	+	L	lagging
Pf3D7_01_v3	278958	283084	2063	-	L	leading
Pf3D7_01_v3	280148	283650	1751	-	L	leading
Pf3D7_01_v3	280624	282596	986	-	L	leading
Pf3D7_01_v3	280713	283094	1190	-	L	leading
Pf3D7_01_v3	281399	283978	1290	-	R	lagging
Pf3D7_01_v3	281712	285440	1864	-	L	leading
Pf3D7_01_v3	281735	283283	774	-	R	lagging
Pf3D7_01_v3	282569	285684	1558	-	L	leading
Pf3D7_01_v3	282817	287086	2134	+	R	leading
Pf3D7_01_v3	282984	284273	644	+	L	lagging
Pf3D7_01_v3	283155	284273	559	+	L	lagging
Pf3D7_01_v3	283594	287399	1902	-	L	leading
Pf3D7_01_v3	284172	286947	1388	+	L	lagging
Pf3D7_01_v3	284382	287150	1384	-	L	leading
Pf3D7_01_v3	284717	289096	2190	-	R	lagging
Pf3D7_01_v3	284720	289062	2171	-	R	lagging
Pf3D7_01_v3	285689	287016	664	+	L	lagging
Pf3D7_01_v3	285861	288017	1078	-	L	leading
Pf3D7_01_v3	285920	291838	2959	-	L	leading
Pf3D7_01_v3	286235	288601	1183	+	R	leading
Pf3D7_01_v3	287857	293259	2701	-	L	leading
Pf3D7_01_v3	289836	293520	1842	+	R	leading
Pf3D7_01_v3	290026	294003	1988	-	L	leading
Pf3D7_01_v3	290678	294130	1726	+	L	lagging
Pf3D7_01_v3	291137	293721	1292	+	R	leading
Pf3D7_01_v3	291390	293792	1201	+	L	lagging
Pf3D7_01_v3	291807	302574	5384	+	R	leading
Pf3D7_01_v3	292451	295365	1457	-	R	lagging
Pf3D7_01_v3	292532	297482	2475	-	L	leading
Pf3D7_01_v3	292691	295269	1289	-	L	leading
Pf3D7_01_v3	293215	296924	1854	+	R	leading
Pf3D7_01_v3	294412	298573	2080	+	L	lagging
Pf3D7_01_v3	295093	298941	1924	-	R	lagging
Pf3D7_01_v3	295140	301190	3025	-	R	lagging
Pf3D7_01_v3	295214	298641	1714	+	L	lagging
Pf3D7_01_v3	295748	301269	2760	-	L	leading
Pf3D7_01_v3	297110	302701	2796	+	L	lagging
Pf3D7_01_v3	297983	299781	899	+	L	lagging
Pf3D7_01_v3	299791	303745	1977	+	L	lagging
Pf3D7_01_v3	299945	303626	1840	+	R	leading
Pf3D7_01_v3	299991	301653	831	-	L	leading
Pf3D7_01_v3	300774	304516	1871	+	L	lagging
Pf3D7_01_v3	302259	306111	1926	-	R	lagging
Pf3D7_01_v3	303203	307218	2008	-	R	lagging
Pf3D7_01_v3	303546	307625	2040	-	R	lagging
Pf3D7_01_v3	304101	306368	1134	-	R	lagging
Pf3D7_01_v3	304207	307701	1747	+	R	leading
Pf3D7_01_v3	304293	308088	1898	-	L	leading
Pf3D7_01_v3	304741	310144	2702	-	R	lagging
Pf3D7_01_v3	308178	311302	1562	-	L	leading
Pf3D7_01_v3	309698	314288	2295	-	L	leading
Pf3D7_01_v3	311882	316980	2549	-	L	leading
Pf3D7_01_v3	311895	313623	864	-	R	lagging
Pf3D7_01_v3	312834	316747	1956	-	L	leading
Pf3D7_01_v3	313805	316564	1380	+	R	leading
Pf3D7_01_v3	314032	317416	1692	+	L	lagging
Pf3D7_01_v3	315000	316734	867	-	L	leading
Pf3D7_01_v3	315850	319583	1866	-	L	leading
Pf3D7_01_v3	316047	319267	1610	+	L	lagging
Pf3D7_01_v3	316143	321837	2847	+	R	leading
Pf3D7_01_v3	316448	319360	1456	-	L	leading
Pf3D7_01_v3	316582	319236	1327	-	R	lagging
Pf3D7_01_v3	317256	320632	1688	+	R	leading
Pf3D7_01_v3	318131	321301	1585	-	L	leading
Pf3D7_01_v3	318500	321428	1464	+	L	lagging
Pf3D7_01_v3	318825	321974	1574	-	R	lagging
Pf3D7_01_v3	318961	321632	1336	+	R	leading
Pf3D7_01_v3	319267	320335	534	+	R	leading
Pf3D7_01_v3	319638	324458	2410	-	R	lagging
Pf3D7_01_v3	319834	322020	1093	+	L	lagging
Pf3D7_01_v3	319872	322251	1190	-	R	lagging
Pf3D7_01_v3	320581	324960	2190	-	L	leading
Pf3D7_01_v3	321070	324624	1777	-	R	lagging
Pf3D7_01_v3	321596	328323	3364	-	L	leading
Pf3D7_01_v3	321671	325524	1926	+	R	leading
Pf3D7_01_v3	323360	325482	1061	-	R	lagging
Pf3D7_01_v3	323522	325567	1022	-	L	leading
Pf3D7_01_v3	324230	326897	1334	+	L	lagging
Pf3D7_01_v3	324521	329080	2280	-	L	leading
Pf3D7_01_v3	325703	327596	946	+	L	lagging
Pf3D7_01_v3	325817	331772	2978	+	L	lagging
Pf3D7_01_v3	326746	330788	2021	-	R	lagging
Pf3D7_01_v3	327071	331007	1968	+	L	lagging
Pf3D7_01_v3	327638	334022	3192	-	L	leading
Pf3D7_01_v3	328211	333116	2452	+	L	lagging
Pf3D7_01_v3	328268	332494	2113	+	L	lagging
Pf3D7_01_v3	328641	335867	3613	-	L	leading
Pf3D7_01_v3	329426	332785	1680	+	R	leading
Pf3D7_01_v3	329932	332441	1254	+	L	lagging
Pf3D7_01_v3	330106	333485	1690	+	L	lagging
Pf3D7_01_v3	330433	333799	1683	+	L	lagging
Pf3D7_01_v3	330450	333859	1704	-	L	leading
Pf3D7_01_v3	331548	333857	1154	-	R	lagging
Pf3D7_01_v3	331964	336097	2066	+	L	lagging
Pf3D7_01_v3	332741	334682	970	-	R	lagging
Pf3D7_01_v3	332910	338697	2894	+	R	leading
Pf3D7_01_v3	333322	334913	796	+	L	lagging
Pf3D7_01_v3	333716	337453	1868	+	R	leading
Pf3D7_01_v3	333762	338271	2254	+	L	lagging
Pf3D7_01_v3	334594	337706	1556	-	R	lagging
Pf3D7_01_v3	334899	338396	1748	-	L	leading
Pf3D7_01_v3	334931	338258	1664	-	L	leading
Pf3D7_01_v3	335598	336540	471	-	R	lagging
Pf3D7_01_v3	335824	340320	2248	+	R	leading
Pf3D7_01_v3	335831	337229	699	+	L	lagging
Pf3D7_01_v3	336377	339123	1373	-	L	leading
Pf3D7_01_v3	336712	340599	1944	+	L	lagging
Pf3D7_01_v3	336929	339377	1224	+	L	lagging
Pf3D7_01_v3	337337	341409	2036	-	L	leading
Pf3D7_01_v3	338201	340322	1060	-	R	lagging
Pf3D7_01_v3	338430	341571	1570	+	L	lagging
Pf3D7_01_v3	339534	342785	1626	+	L	lagging
Pf3D7_01_v3	341351	344366	1508	+	L	lagging
Pf3D7_01_v3	341691	343679	994	+	L	lagging
Pf3D7_01_v3	342413	344057	822	-	R	lagging
Pf3D7_01_v3	342966	346744	1889	-	L	leading
Pf3D7_01_v3	343680	351394	3857	-	L	leading
Pf3D7_01_v3	344186	348384	2099	-	L	leading
Pf3D7_01_v3	344198	347276	1539	-	L	leading
Pf3D7_01_v3	344562	345949	694	+	L	lagging
Pf3D7_01_v3	345045	347817	1386	-	L	leading
Pf3D7_01_v3	346096	350672	2288	+	R	leading
Pf3D7_01_v3	346560	350641	2040	-	L	leading
Pf3D7_01_v3	347048	350067	1510	-	L	leading
Pf3D7_01_v3	347348	348921	786	+	R	leading
Pf3D7_01_v3	347892	351510	1809	-	L	leading
Pf3D7_01_v3	348030	351904	1937	+	L	lagging
Pf3D7_01_v3	348624	350535	956	-	L	leading
Pf3D7_01_v3	348998	351764	1383	-	L	leading
Pf3D7_01_v3	351207	354088	1440	+	R	leading
Pf3D7_01_v3	351468	352568	550	+	L	lagging
Pf3D7_01_v3	352042	357922	2940	-	R	lagging
Pf3D7_01_v3	352205	357225	2510	+	L	lagging
Pf3D7_01_v3	352504	356356	1926	-	L	leading
Pf3D7_01_v3	354500	358909	2204	-	L	leading
Pf3D7_01_v3	355079	356308	614	+	R	leading
Pf3D7_01_v3	356067	358403	1168	+	L	lagging
Pf3D7_01_v3	356340	358829	1244	+	L	lagging
Pf3D7_01_v3	356519	361797	2639	-	L	leading
Pf3D7_01_v3	357080	359571	1246	+	L	lagging
Pf3D7_01_v3	357082	359842	1380	+	L	lagging
Pf3D7_01_v3	357136	364032	3448	+	L	lagging
Pf3D7_01_v3	358141	361765	1812	-	R	lagging
Pf3D7_01_v3	358168	360726	1279	+	L	lagging
Pf3D7_01_v3	358344	364368	3012	-	L	leading
Pf3D7_01_v3	359481	363018	1768	-	R	lagging
Pf3D7_01_v3	360308	361339	516	+	L	lagging
Pf3D7_01_v3	360380	365264	2442	-	R	lagging
Pf3D7_01_v3	361287	364147	1430	+	L	lagging
Pf3D7_01_v3	361694	365787	2046	-	R	lagging
Pf3D7_01_v3	361962	366088	2063	-	L	leading
Pf3D7_01_v3	362386	365990	1802	+	L	lagging
Pf3D7_01_v3	362956	367321	2182	+	L	lagging
Pf3D7_01_v3	362990	365991	1500	+	L	lagging
Pf3D7_01_v3	363259	366966	1854	-	R	lagging
Pf3D7_01_v3	363508	365435	964	-	L	leading
Pf3D7_01_v3	364015	367736	1860	-	L	leading
Pf3D7_01_v3	364045	366591	1273	-	L	leading
Pf3D7_01_v3	365678	367817	1070	+	R	leading
Pf3D7_01_v3	366194	371064	2435	+	L	lagging
Pf3D7_01_v3	366305	367294	494	-	L	leading
Pf3D7_01_v3	366508	367888	690	-	R	lagging
Pf3D7_01_v3	366925	370315	1695	+	R	leading
Pf3D7_01_v3	367549	370160	1306	+	L	lagging
Pf3D7_01_v3	368308	374700	3196	+	L	lagging
Pf3D7_01_v3	368433	373544	2556	+	R	leading
Pf3D7_01_v3	368594	370832	1119	+	L	lagging
Pf3D7_01_v3	368785	372531	1873	+	L	lagging
Pf3D7_01_v3	369219	372160	1470	-	L	leading
Pf3D7_01_v3	369330	371025	848	-	L	leading
Pf3D7_01_v3	369754	372953	1600	-	L	leading
Pf3D7_01_v3	371533	376692	2580	-	R	lagging
Pf3D7_01_v3	371660	374279	1310	+	L	lagging
Pf3D7_01_v3	371843	373445	801	+	R	leading
Pf3D7_01_v3	373407	377672	2132	-	R	lagging
Pf3D7_01_v3	373495	377834	2170	+	L	lagging
Pf3D7_01_v3	373930	375428	749	-	L	leading
Pf3D7_01_v3	374060	376490	1215	-	L	leading
Pf3D7_01_v3	374233	376840	1304	+	L	lagging
Pf3D7_01_v3	375436	377576	1070	-	L	leading
Pf3D7_01_v3	375873	377257	692	-	R	lagging
Pf3D7_01_v3	375918	379662	1872	-	L	leading
Pf3D7_01_v3	378112	379556	722	+	L	lagging
Pf3D7_01_v3	378458	381885	1714	+	L	lagging
Pf3D7_01_v3	378503	379462	480	+	R	leading
Pf3D7_01_v3	378738	382623	1942	+	L	lagging
Pf3D7_01_v3	379801	381427	813	+	L	lagging
Pf3D7_01_v3	380878	383123	1122	+	L	lagging
Pf3D7_01_v3	382054	384186	1066	+	L	lagging
Pf3D7_01_v3	382240	384132	946	-	R	lagging
Pf3D7_01_v3	382377	386613	2118	-	L	leading
Pf3D7_01_v3	382426	386198	1886	+	L	lagging
Pf3D7_01_v3	382501	385535	1517	-	L	leading
Pf3D7_01_v3	382643	386296	1826	+	L	lagging
Pf3D7_01_v3	382845	387996	2576	-	L	leading
Pf3D7_01_v3	382859	388124	2632	-	L	leading
Pf3D7_01_v3	383339	386630	1646	+	R	leading
Pf3D7_01_v3	383729	386375	1323	-	L	leading
Pf3D7_01_v3	384258	388655	2198	-	L	leading
Pf3D7_01_v3	386497	392357	2930	-	L	leading
Pf3D7_01_v3	386750	388686	968	-	L	leading
Pf3D7_01_v3	387071	392639	2784	+	L	lagging
Pf3D7_01_v3	388692	394212	2760	+	R	leading
Pf3D7_01_v3	389154	393552	2199	-	L	leading
Pf3D7_01_v3	389190	393698	2254	+	L	lagging
Pf3D7_01_v3	389387	394912	2762	-	L	leading
Pf3D7_01_v3	389400	394013	2306	-	L	leading
Pf3D7_01_v3	389571	393470	1950	+	R	leading
Pf3D7_01_v3	390504	395721	2608	+	L	lagging
Pf3D7_01_v3	390781	392832	1026	+	R	leading
Pf3D7_01_v3	391506	392534	514	-	R	lagging
Pf3D7_01_v3	392168	394825	1328	-	L	leading
Pf3D7_01_v3	392559	397118	2280	+	L	lagging
Pf3D7_01_v3	392690	394162	736	+	R	leading
Pf3D7_01_v3	393900	400072	3086	-	R	lagging
Pf3D7_01_v3	394406	397074	1334	+	L	lagging
Pf3D7_01_v3	394409	396995	1293	+	L	lagging
Pf3D7_01_v3	394667	398416	1874	-	L	leading
Pf3D7_01_v3	394866	403112	4123	-	L	leading
Pf3D7_01_v3	395329	396992	832	+	R	leading
Pf3D7_01_v3	396390	401092	2351	-	L	leading
Pf3D7_01_v3	396480	400454	1987	+	L	lagging
Pf3D7_01_v3	396497	402143	2823	+	R	leading
Pf3D7_01_v3	396662	400342	1840	-	R	lagging
Pf3D7_01_v3	397648	400342	1347	-	R	lagging
Pf3D7_01_v3	398461	403432	2486	+	R	leading
Pf3D7_01_v3	398574	401405	1416	-	L	leading
Pf3D7_01_v3	399889	404690	2400	+	R	leading
Pf3D7_01_v3	399911	404048	2068	-	L	leading
Pf3D7_01_v3	401023	403894	1436	+	R	leading
Pf3D7_01_v3	401164	403828	1332	-	R	lagging
Pf3D7_01_v3	401990	405830	1920	+	L	lagging
Pf3D7_01_v3	402106	403232	563	-	L	leading
Pf3D7_01_v3	402670	405536	1433	-	R	lagging
Pf3D7_01_v3	403217	406019	1401	+	L	lagging
Pf3D7_01_v3	404574	409724	2575	+	L	lagging
Pf3D7_01_v3	404619	406264	822	-	L	leading
Pf3D7_01_v3	404838	408638	1900	-	R	lagging
Pf3D7_01_v3	405007	407514	1254	+	R	leading
Pf3D7_01_v3	406455	408198	872	+	L	lagging
Pf3D7_01_v3	406499	410342	1922	+	R	leading
Pf3D7_01_v3	407384	408761	688	-	L	leading
Pf3D7_01_v3	407833	411431	1799	+	R	leading
Pf3D7_01_v3	408579	412001	1711	+	L	lagging
Pf3D7_01_v3	408597	412344	1874	+	L	lagging
Pf3D7_01_v3	408888	411444	1278	+	R	leading
Pf3D7_01_v3	409152	412103	1476	+	L	lagging
Pf3D7_01_v3	411660	414201	1270	+	L	lagging
Pf3D7_01_v3	411949	417189	2620	-	L	leading
Pf3D7_01_v3	412768	415326	1279	+	R	leading
Pf3D7_01_v3	412890	417531	2320	-	L	leading
Pf3D7_01_v3	413024	421310	4143	+	R	leading
Pf3D7_01_v3	413487	420205	3359	-	L	leading
Pf3D7_01_v3	414836	421326	3245	+	R	leading
Pf3D7_01_v3	415499	417583	1042	+	L	lagging
Pf3D7_01_v3	415841	417481	820	+	L	lagging
Pf3D7_01_v3	416173	418345	1086	-	L	leading
Pf3D7_01_v3	416425	420723	2149	-	R	lagging
Pf3D7_01_v3	416614	419951	1668	-	L	leading
Pf3D7_01_v3	416729	420281	1776	-	L	leading
Pf3D7_01_v3	417324	419797	1236	+	R	leading
Pf3D7_01_v3	417393	420240	1424	+	L	lagging
Pf3D7_01_v3	419337	424295	2479	-	R	lagging
Pf3D7_01_v3	419879	422460	1290	-	L	leading
Pf3D7_01_v3	420087	424621	2267	+	L	lagging
Pf3D7_01_v3	420734	422847	1056	+	R	leading
Pf3D7_01_v3	421445	425026	1790	-	L	leading
Pf3D7_01_v3	421454	427166	2856	+	L	lagging
Pf3D7_01_v3	421903	423308	702	+	R	leading
Pf3D7_01_v3	421920	423759	920	-	L	leading
Pf3D7_01_v3	422041	424480	1220	-	R	lagging
Pf3D7_01_v3	422633	424054	710	+	R	leading
Pf3D7_01_v3	422870	426421	1776	-	R	lagging
Pf3D7_01_v3	422956	426190	1617	+	L	lagging
Pf3D7_01_v3	423078	425335	1128	-	R	lagging
Pf3D7_01_v3	423385	425008	812	-	L	leading
Pf3D7_01_v3	423649	427917	2134	-	R	lagging
Pf3D7_01_v3	423844	425498	827	+	R	leading
Pf3D7_01_v3	424069	426632	1282	-	R	lagging
Pf3D7_01_v3	424886	425867	490	+	L	lagging
Pf3D7_01_v3	425564	429224	1830	+	L	lagging
Pf3D7_01_v3	425674	430154	2240	-	R	lagging
Pf3D7_01_v3	426198	428186	994	+	R	leading
Pf3D7_01_v3	426722	430351	1814	+	R	leading
Pf3D7_01_v3	427445	431398	1976	-	R	lagging
Pf3D7_01_v3	427527	429894	1184	-	L	leading
Pf3D7_01_v3	427571	430732	1580	+	L	lagging
Pf3D7_01_v3	427964	431137	1586	-	L	leading
Pf3D7_01_v3	429000	431194	1097	-	L	leading
Pf3D7_01_v3	429068	434376	2654	+	L	lagging
Pf3D7_01_v3	429542	435303	2880	+	L	lagging
Pf3D7_01_v3	430087	433942	1928	+	L	lagging
Pf3D7_01_v3	430857	434660	1902	-	L	leading
Pf3D7_01_v3	431330	432357	514	+	L	lagging
Pf3D7_01_v3	433024	436312	1644	+	L	lagging
Pf3D7_01_v3	433462	437481	2010	+	R	leading
Pf3D7_01_v3	436079	439345	1633	-	L	leading
Pf3D7_01_v3	437163	450955	6896	+	L	lagging
Pf3D7_01_v3	439652	444186	2267	+	R	leading
Pf3D7_01_v3	439786	443858	2036	-	R	lagging
Pf3D7_01_v3	440457	442199	871	+	L	lagging
Pf3D7_01_v3	441062	442162	550	+	R	leading
Pf3D7_01_v3	442275	445514	1620	+	R	leading
Pf3D7_01_v3	443207	444164	478	-	L	leading
Pf3D7_01_v3	443973	448866	2446	+	R	leading
Pf3D7_01_v3	444255	449762	2754	+	L	lagging
Pf3D7_01_v3	444519	448810	2146	+	L	lagging
Pf3D7_01_v3	445048	447984	1468	-	L	leading
Pf3D7_01_v3	445690	447876	1093	-	L	leading
Pf3D7_01_v3	446358	447273	458	+	L	lagging
Pf3D7_01_v3	447421	450685	1632	+	L	lagging
Pf3D7_01_v3	448170	449731	780	+	L	lagging
Pf3D7_01_v3	448862	453007	2072	+	L	lagging
Pf3D7_01_v3	449306	451827	1260	+	L	lagging
Pf3D7_01_v3	449451	450626	588	+	L	lagging
Pf3D7_01_v3	449808	454401	2296	+	R	leading
Pf3D7_01_v3	450726	453917	1596	-	R	lagging
Pf3D7_01_v3	450999	453758	1380	+	R	leading
Pf3D7_01_v3	453289	456657	1684	-	R	lagging
Pf3D7_01_v3	454090	456454	1182	-	L	leading
Pf3D7_01_v3	454302	455838	768	+	L	lagging
Pf3D7_01_v3	454471	455545	537	+	L	lagging
Pf3D7_01_v3	454471	455728	628	+	R	leading
Pf3D7_01_v3	455078	457521	1222	-	R	lagging
Pf3D7_01_v3	455409	456510	550	+	L	lagging
Pf3D7_01_v3	455884	458383	1250	-	R	lagging
Pf3D7_01_v3	455944	457801	928	+	R	leading
Pf3D7_01_v3	456075	458118	1022	-	R	lagging
Pf3D7_01_v3	456157	458435	1139	-	L	leading
Pf3D7_01_v3	456251	457925	837	-	R	lagging
Pf3D7_01_v3	456331	458505	1087	-	L	leading
Pf3D7_01_v3	456486	458525	1020	-	L	leading
Pf3D7_01_v3	456611	457698	544	+	R	leading
Pf3D7_01_v3	456688	457782	547	+	R	leading
Pf3D7_01_v3	457032	460237	1602	-	L	leading
Pf3D7_01_v3	457122	458355	616	+	R	leading
Pf3D7_01_v3	457168	458730	781	+	R	leading
Pf3D7_01_v3	457230	458811	790	-	R	lagging
Pf3D7_01_v3	458561	460185	812	+	R	leading
Pf3D7_01_v3	458629	459414	392	-	L	leading
Pf3D7_01_v3	458906	459946	520	+	L	lagging
Pf3D7_01_v3	458999	462293	1647	+	R	leading
Pf3D7_01_v3	459004	460216	606	+	L	lagging
Pf3D7_01_v3	459053	460195	571	+	L	lagging
Pf3D7_01_v3	459579	461012	716	-	L	leading
Pf3D7_01_v3	459605	460677	536	-	L	leading
Pf3D7_01_v3	459772	461238	733	-	R	lagging
Pf3D7_01_v3	459850	461070	610	-	L	leading
Pf3D7_01_v3	460059	461288	614	-	R	lagging
Pf3D7_01_v3	460146	461774	814	-	L	leading
Pf3D7_01_v3	460382	461880	749	-	L	leading
Pf3D7_01_v3	460402	464279	1938	-	R	lagging
Pf3D7_01_v3	460764	462111	674	+	L	lagging
Pf3D7_01_v3	460968	461998	515	+	R	leading
Pf3D7_01_v3	461222	465853	2316	-	R	lagging
Pf3D7_01_v3	461495	465388	1946	-	L	leading
Pf3D7_01_v3	461685	463532	924	+	R	leading
Pf3D7_01_v3	463394	465253	930	-	R	lagging
Pf3D7_01_v3	463895	465022	564	+	L	lagging
Pf3D7_01_v3	463907	465826	960	-	L	leading
Pf3D7_01_v3	464179	467043	1432	+	R	leading
Pf3D7_01_v3	464504	469889	2692	-	R	lagging
Pf3D7_01_v3	465620	467166	773	-	R	lagging
Pf3D7_01_v3	465794	468744	1475	-	L	leading
Pf3D7_01_v3	465811	468598	1394	-	L	leading
Pf3D7_01_v3	466372	473528	3578	-	R	lagging
Pf3D7_01_v3	466975	470915	1970	+	R	leading
Pf3D7_01_v3	467239	471857	2309	-	R	lagging
Pf3D7_01_v3	467495	471019	1762	-	R	lagging
Pf3D7_01_v3	467817	468919	551	-	L	leading
Pf3D7_01_v3	468475	469704	614	-	R	lagging
Pf3D7_01_v3	469236	471793	1278	-	R	lagging
Pf3D7_01_v3	471234	472831	798	-	L	leading
Pf3D7_01_v3	471506	475195	1844	+	R	leading
Pf3D7_01_v3	472148	477464	2658	+	L	lagging
Pf3D7_01_v3	472677	473766	544	-	R	lagging
Pf3D7_01_v3	472807	474100	646	-	R	lagging
Pf3D7_01_v3	472926	477058	2066	-	R	lagging
Pf3D7_01_v3	474138	476171	1016	-	R	lagging
Pf3D7_01_v3	477619	479251	816	-	L	leading
Pf3D7_01_v3	478295	481099	1402	-	L	leading
Pf3D7_01_v3	480533	481817	642	+	R	leading
Pf3D7_01_v3	481757	483155	699	+	R	leading
Pf3D7_01_v3	482096	486440	2172	+	R	leading
Pf3D7_01_v3	482737	487469	2366	+	R	leading
Pf3D7_01_v3	482881	485541	1330	+	R	leading
Pf3D7_01_v3	483567	486558	1496	+	R	leading
Pf3D7_01_v3	483786	487436	1825	-	L	leading
Pf3D7_01_v3	485037	490143	2553	+	R	leading
Pf3D7_01_v3	485173	488804	1816	+	R	leading
Pf3D7_01_v3	485652	487316	832	+	R	leading
Pf3D7_01_v3	485764	487621	928	+	R	leading
Pf3D7_01_v3	485844	490959	2558	+	R	leading
Pf3D7_01_v3	486856	490216	1680	+	R	leading
Pf3D7_01_v3	487110	492870	2880	+	R	leading
Pf3D7_01_v3	487496	493431	2968	+	R	leading
Pf3D7_01_v3	490268	491767	750	+	L	lagging
Pf3D7_01_v3	490340	492850	1255	+	L	lagging
Pf3D7_01_v3	490955	497284	3164	+	R	leading
Pf3D7_01_v3	491562	493901	1170	-	R	lagging
Pf3D7_01_v3	491657	497189	2766	+	R	leading
Pf3D7_01_v3	492315	496213	1949	+	R	leading
Pf3D7_01_v3	495750	498752	1501	-	R	lagging
Pf3D7_01_v3	496241	499253	1506	+	R	leading
Pf3D7_01_v3	497577	502061	2242	-	R	lagging
Pf3D7_01_v3	498198	502621	2212	-	R	lagging
Pf3D7_01_v3	498565	501932	1684	+	R	leading
Pf3D7_01_v3	499625	502953	1664	+	R	leading
Pf3D7_01_v3	499664	504587	2462	+	R	leading
Pf3D7_01_v3	499811	503561	1875	+	R	leading
Pf3D7_01_v3	500766	503456	1345	-	R	lagging
Pf3D7_01_v3	501259	504711	1726	-	R	lagging
Pf3D7_01_v3	501462	504498	1518	+	R	leading
Pf3D7_01_v3	502518	504203	842	-	R	lagging
Pf3D7_01_v3	502705	505823	1559	-	L	leading
Pf3D7_01_v3	502922	505926	1502	+	R	leading
Pf3D7_01_v3	503401	507540	2070	-	R	lagging
Pf3D7_01_v3	504137	507095	1479	+	R	leading
Pf3D7_01_v3	504885	509698	2406	-	L	leading
Pf3D7_01_v3	504954	507883	1464	-	R	lagging
Pf3D7_01_v3	505354	510720	2683	+	R	leading
Pf3D7_01_v3	505532	509257	1862	-	R	lagging
Pf3D7_01_v3	505769	508694	1462	-	R	lagging
Pf3D7_01_v3	506134	509516	1691	+	R	leading
Pf3D7_01_v3	506695	509424	1364	+	R	leading
Pf3D7_01_v3	506708	508254	773	-	L	leading
Pf3D7_01_v3	507821	509789	984	+	R	leading
Pf3D7_01_v3	508703	511850	1574	+	R	leading
Pf3D7_01_v3	508780	514123	2672	+	R	leading
Pf3D7_01_v3	509186	511682	1248	+	R	leading
Pf3D7_01_v3	510190	512631	1220	+	R	leading
Pf3D7_01_v3	510209	513097	1444	+	R	leading
Pf3D7_01_v3	510445	512265	910	+	R	leading
Pf3D7_01_v3	510700	516090	2695	-	R	lagging
Pf3D7_01_v3	511001	515294	2146	+	R	leading
Pf3D7_01_v3	511146	515887	2370	+	R	leading
Pf3D7_01_v3	511421	515892	2236	-	R	lagging
Pf3D7_01_v3	511915	516417	2251	+	L	lagging
Pf3D7_01_v3	512274	515109	1418	-	R	lagging
Pf3D7_01_v3	512403	515331	1464	+	R	leading
Pf3D7_01_v3	512424	514288	932	+	R	leading
Pf3D7_01_v3	512805	516639	1917	+	R	leading
Pf3D7_01_v3	513068	515967	1450	-	R	lagging
Pf3D7_01_v3	513128	516144	1508	-	R	lagging
Pf3D7_01_v3	513471	517301	1915	-	R	lagging
Pf3D7_01_v3	514406	518243	1918	-	R	lagging
Pf3D7_01_v3	514613	520159	2773	-	R	lagging
Pf3D7_01_v3	514801	517564	1382	+	R	leading
Pf3D7_01_v3	515072	521226	3077	+	R	leading
Pf3D7_01_v3	515691	519302	1806	-	R	lagging
Pf3D7_01_v3	515792	517369	788	+	R	leading
Pf3D7_01_v3	516077	519035	1479	-	R	lagging
Pf3D7_01_v3	517011	518968	978	-	R	lagging
Pf3D7_01_v3	517812	520770	1479	-	R	lagging
Pf3D7_01_v3	518157	522970	2406	+	R	leading
Pf3D7_01_v3	518243	522529	2143	-	R	lagging
Pf3D7_01_v3	518481	521857	1688	-	R	lagging
Pf3D7_01_v3	518541	520784	1122	+	R	leading
Pf3D7_01_v3	519232	522141	1454	+	L	lagging
Pf3D7_01_v3	519534	523605	2036	+	R	leading
Pf3D7_01_v3	519785	524916	2566	+	R	leading
Pf3D7_01_v3	520090	524011	1960	+	R	leading
Pf3D7_01_v3	520618	525359	2370	+	R	leading
Pf3D7_01_v3	521719	525566	1924	-	R	lagging
Pf3D7_01_v3	521720	524565	1422	+	R	leading
Pf3D7_01_v3	521845	524380	1268	-	R	lagging
Pf3D7_01_v3	522028	525315	1644	-	R	lagging
Pf3D7_01_v3	522408	524853	1222	+	R	leading
Pf3D7_01_v3	522441	523973	766	-	R	lagging
Pf3D7_01_v3	522970	525516	1273	+	R	leading
Pf3D7_01_v3	523158	525251	1046	-	R	lagging
Pf3D7_01_v3	523191	525142	976	-	R	lagging
Pf3D7_01_v3	523587	526247	1330	+	R	leading
Pf3D7_01_v3	523704	527075	1686	-	R	lagging
Pf3D7_01_v3	523760	529662	2951	-	R	lagging
Pf3D7_01_v3	523806	526523	1358	+	R	leading
Pf3D7_01_v3	523818	525488	835	-	R	lagging
Pf3D7_01_v3	524474	527079	1302	-	R	lagging
Pf3D7_01_v3	525242	527808	1283	+	R	leading
Pf3D7_01_v3	526698	529676	1489	-	R	lagging
Pf3D7_01_v3	526774	532076	2651	-	R	lagging
Pf3D7_01_v3	527053	529575	1261	-	R	lagging
Pf3D7_01_v3	527232	529592	1180	-	L	leading
Pf3D7_01_v3	527382	531623	2120	-	R	lagging
Pf3D7_01_v3	527804	530048	1122	+	R	leading
Pf3D7_01_v3	527814	530506	1346	+	R	leading
Pf3D7_01_v3	528023	529894	936	-	R	lagging
Pf3D7_01_v3	528104	529897	896	+	R	leading
Pf3D7_01_v3	528322	531298	1488	+	R	leading
Pf3D7_01_v3	528351	530386	1018	+	R	leading
Pf3D7_01_v3	528363	530129	883	+	R	leading
Pf3D7_01_v3	529033	530557	762	-	R	lagging
Pf3D7_01_v3	529136	534578	2721	-	R	lagging
Pf3D7_01_v3	530363	531969	803	-	R	lagging
Pf3D7_01_v3	530512	536328	2908	-	R	lagging
Pf3D7_01_v3	531036	534364	1664	-	R	lagging
Pf3D7_01_v3	531070	533945	1438	+	R	leading
Pf3D7_01_v3	531363	535346	1992	-	R	lagging
Pf3D7_01_v3	531709	535610	1950	-	L	leading
Pf3D7_01_v3	531773	537586	2906	+	R	leading
Pf3D7_01_v3	532148	533199	526	+	R	leading
Pf3D7_01_v3	532326	533595	634	+	R	leading
Pf3D7_01_v3	532452	533448	498	+	R	leading
Pf3D7_01_v3	533451	534357	453	+	L	lagging
Pf3D7_01_v3	533567	535307	870	-	R	lagging
Pf3D7_01_v3	534008	536851	1422	+	R	leading
Pf3D7_01_v3	534679	537224	1272	-	R	lagging
Pf3D7_01_v3	534862	539578	2358	+	R	leading
Pf3D7_01_v3	535070	536517	724	+	R	leading
Pf3D7_01_v3	535187	538210	1512	+	R	leading
Pf3D7_01_v3	535613	536777	582	+	L	lagging
Pf3D7_01_v3	535784	537769	992	-	R	lagging
Pf3D7_01_v3	535943	541780	2918	-	R	lagging
Pf3D7_01_v3	536155	538065	955	+	R	leading
Pf3D7_01_v3	536604	539869	1632	-	R	lagging
Pf3D7_01_v3	537186	540250	1532	+	L	lagging
Pf3D7_01_v3	537277	540236	1480	-	R	lagging
Pf3D7_01_v3	537356	540936	1790	-	R	lagging
Pf3D7_01_v3	538066	541837	1886	-	R	lagging
Pf3D7_01_v3	538177	540271	1047	-	R	lagging
Pf3D7_01_v3	538333	540083	875	-	R	lagging
Pf3D7_01_v3	538811	541398	1294	-	L	leading
Pf3D7_01_v3	539570	543819	2124	+	R	leading
Pf3D7_01_v3	539897	542342	1222	-	R	lagging
Pf3D7_01_v3	540161	542563	1201	+	R	leading
Pf3D7_01_v3	540837	542713	938	-	R	lagging
Pf3D7_01_v3	540988	543086	1049	+	R	leading
Pf3D7_01_v3	541018	544808	1895	-	R	lagging
Pf3D7_01_v3	541964	544034	1035	-	R	lagging
Pf3D7_01_v3	542357	545956	1800	+	R	leading
Pf3D7_01_v3	542608	544409	900	-	R	lagging
Pf3D7_01_v3	542667	546942	2138	+	R	leading
Pf3D7_01_v3	543046	547225	2090	-	R	lagging
Pf3D7_01_v3	543262	544142	440	+	R	leading
Pf3D7_01_v3	543349	546218	1434	-	R	lagging
Pf3D7_01_v3	543512	547126	1807	+	R	leading
Pf3D7_01_v3	543909	551951	4021	+	R	leading
Pf3D7_01_v3	544007	544792	392	+	L	lagging
Pf3D7_01_v3	544658	546887	1114	-	R	lagging
Pf3D7_01_v3	544782	547073	1146	-	R	lagging
Pf3D7_01_v3	544871	546270	700	+	R	leading
Pf3D7_01_v3	545045	547948	1452	-	R	lagging
Pf3D7_01_v3	545357	546218	430	-	R	lagging
Pf3D7_01_v3	545672	549844	2086	+	R	leading
Pf3D7_01_v3	546489	551113	2312	-	L	leading
Pf3D7_01_v3	546606	549992	1693	-	R	lagging
Pf3D7_01_v3	546963	548669	853	-	R	lagging
Pf3D7_01_v3	547310	550601	1646	-	L	leading
Pf3D7_01_v3	547400	549396	998	+	R	leading
Pf3D7_01_v3	547973	551552	1790	+	R	leading
Pf3D7_01_v3	548696	551111	1208	+	R	leading
Pf3D7_01_v3	548916	552267	1676	+	R	leading
Pf3D7_01_v3	549473	552815	1671	+	R	leading
Pf3D7_01_v3	549493	550539	523	-	R	lagging
Pf3D7_01_v3	550003	551706	852	+	R	leading
Pf3D7_01_v3	550032	552950	1459	+	R	leading
Pf3D7_01_v3	550758	555339	2290	+	R	leading
Pf3D7_01_v3	551144	552790	823	-	L	leading
Pf3D7_01_v3	551338	553769	1216	-	R	lagging
Pf3D7_01_v3	552508	554401	946	+	R	leading
Pf3D7_01_v3	552858	555068	1105	-	R	lagging
Pf3D7_01_v3	553031	554579	774	-	R	lagging
Pf3D7_01_v3	554537	559952	2708	+	R	leading
Pf3D7_01_v3	554636	555653	508	+	R	leading
Pf3D7_01_v3	554862	557185	1162	-	R	lagging
Pf3D7_01_v3	554918	557136	1109	-	R	lagging
Pf3D7_01_v3	555049	559367	2159	+	R	leading
Pf3D7_01_v3	555376	557277	950	+	R	leading
Pf3D7_01_v3	555712	557374	831	+	R	leading
Pf3D7_01_v3	555744	559042	1649	+	L	lagging
Pf3D7_01_v3	556089	557829	870	+	R	leading
Pf3D7_01_v3	558079	559017	469	-	R	lagging
Pf3D7_01_v3	558333	560628	1148	+	R	leading
Pf3D7_01_v3	558509	560358	924	-	R	lagging
Pf3D7_01_v3	558629	561748	1560	+	R	leading
Pf3D7_01_v3	558658	562319	1830	-	R	lagging
Pf3D7_01_v3	559823	565441	2809	+	L	lagging
Pf3D7_01_v3	559862	562010	1074	+	R	leading
Pf3D7_01_v3	559976	561992	1008	-	L	leading
Pf3D7_01_v3	559997	563267	1635	+	R	leading
Pf3D7_01_v3	560612	564105	1746	+	L	lagging
Pf3D7_01_v3	560923	562654	866	+	R	leading
Pf3D7_01_v3	562024	563632	804	+	R	leading
Pf3D7_01_v3	562145	566294	2074	+	R	leading
Pf3D7_01_v3	563426	569861	3218	-	R	lagging
Pf3D7_01_v3	563929	566998	1534	-	R	lagging
Pf3D7_01_v3	564362	566078	858	+	R	leading
Pf3D7_01_v3	564735	567139	1202	+	R	leading
Pf3D7_01_v3	564753	567154	1200	-	R	lagging
Pf3D7_01_v3	565037	566537	750	+	L	lagging
Pf3D7_01_v3	565572	570869	2648	+	R	leading
Pf3D7_01_v3	565866	567875	1004	-	R	lagging
Pf3D7_01_v3	566282	568699	1208	+	R	leading
Pf3D7_01_v3	566797	568170	686	+	L	lagging
Pf3D7_01_v3	567234	568882	824	-	L	leading
Pf3D7_01_v3	568417	570069	826	-	R	lagging
Pf3D7_01_v3	568964	572067	1552	+	L	lagging
Pf3D7_01_v3	569019	571709	1345	+	R	leading
Pf3D7_01_v3	569587	571216	814	-	R	lagging
Pf3D7_01_v3	570255	571583	664	-	R	lagging
Pf3D7_01_v3	571372	572676	652	+	R	leading
Pf3D7_01_v3	571403	574395	1496	-	R	lagging
Pf3D7_01_v3	572190	574715	1262	-	R	lagging
Pf3D7_01_v3	572862	576786	1962	-	R	lagging
Pf3D7_01_v3	572896	575143	1124	+	L	lagging
Pf3D7_01_v3	573009	574937	964	-	R	lagging
Pf3D7_01_v3	573593	577641	2024	-	R	lagging
Pf3D7_01_v3	573756	576720	1482	-	R	lagging
Pf3D7_01_v3	574880	576859	990	-	L	leading
Pf3D7_01_v3	574887	578529	1821	+	R	leading
Pf3D7_01_v3	576051	577946	948	-	R	lagging
Pf3D7_01_v3	576058	577183	562	-	R	lagging
Pf3D7_01_v3	576794	580029	1618	-	L	leading
Pf3D7_01_v3	577079	578965	943	-	L	leading
Pf3D7_01_v3	577253	581110	1928	+	R	leading
Pf3D7_01_v3	578557	581526	1484	+	R	leading
Pf3D7_01_v3	580661	582873	1106	-	L	leading
Pf3D7_01_v3	581638	583743	1052	+	L	lagging
Pf3D7_01_v3	582193	585609	1708	-	L	leading
Pf3D7_01_v3	582210	584845	1318	+	R	leading
Pf3D7_01_v3	582255	586261	2003	+	R	leading
Pf3D7_01_v3	583950	586933	1492	-	R	lagging
Pf3D7_01_v3	584855	587225	1185	-	L	leading
Pf3D7_01_v3	584926	587167	1120	+	R	leading
Pf3D7_01_v3	585026	589429	2202	+	R	leading
Pf3D7_01_v3	586615	587720	552	+	R	leading
Pf3D7_01_v3	586889	590816	1964	+	L	lagging
Pf3D7_01_v3	587627	588887	630	-	R	lagging
Pf3D7_01_v3	588309	592354	2022	-	R	lagging
Pf3D7_01_v3	588866	590816	975	+	R	leading
Pf3D7_01_v3	589389	591168	890	+	L	lagging
Pf3D7_01_v3	590389	592123	867	-	R	lagging
Pf3D7_01_v3	590434	591929	748	-	R	lagging
Pf3D7_01_v3	591478	593736	1129	-	R	lagging
Pf3D7_01_v3	592454	593632	589	+	R	leading
Pf3D7_01_v3	592684	594547	932	+	L	lagging
Pf3D7_01_v3	593022	594959	968	+	R	leading
Pf3D7_01_v3	593062	594667	802	-	R	lagging
Pf3D7_01_v3	593239	595383	1072	+	R	leading
Pf3D7_01_v3	593999	596001	1001	+	R	leading
Pf3D7_01_v3	594294	596884	1295	+	R	leading
Pf3D7_01_v3	594512	597188	1338	+	R	leading
Pf3D7_01_v3	594762	596886	1062	+	L	lagging
Pf3D7_01_v3	594842	600146	2652	+	R	leading
Pf3D7_01_v3	595045	598372	1664	+	L	lagging
Pf3D7_01_v3	595592	600670	2539	-	R	lagging
Pf3D7_01_v3	595616	598576	1480	-	R	lagging
Pf3D7_01_v3	595729	598059	1165	-	L	leading
Pf3D7_01_v3	596393	597972	790	+	R	leading
Pf3D7_01_v3	597392	598415	512	+	R	leading
Pf3D7_01_v3	597827	599194	684	-	R	lagging
Pf3D7_01_v3	598982	602946	1982	-	R	lagging
Pf3D7_01_v3	599062	601192	1065	-	R	lagging
Pf3D7_01_v3	599165	600908	872	+	R	leading
Pf3D7_01_v3	599240	604840	2800	+	R	leading
Pf3D7_01_v3	599251	601750	1250	-	R	lagging
Pf3D7_01_v3	599381	603010	1814	+	L	lagging
Pf3D7_01_v3	599609	602791	1591	+	R	leading
Pf3D7_01_v3	599748	601159	706	+	L	lagging
Pf3D7_01_v3	599817	602258	1220	+	R	leading
Pf3D7_01_v3	600572	602420	924	+	R	leading
Pf3D7_01_v3	601580	605816	2118	-	R	lagging
Pf3D7_01_v3	602191	603245	527	+	R	leading
Pf3D7_01_v3	602509	606923	2207	+	L	lagging
Pf3D7_01_v3	603575	605416	920	+	L	lagging
Pf3D7_01_v3	605312	609391	2040	+	R	leading
Pf3D7_01_v3	605882	609012	1565	-	R	lagging
Pf3D7_01_v3	606157	609881	1862	-	L	leading
Pf3D7_01_v3	606412	608571	1080	+	R	leading
Pf3D7_01_v3	606751	611188	2218	+	L	lagging
Pf3D7_01_v3	607369	611016	1824	+	R	leading
Pf3D7_01_v3	607580	611115	1768	+	L	lagging
Pf3D7_01_v3	607886	610807	1460	-	L	leading
Pf3D7_01_v3	608281	610182	950	-	L	leading
Pf3D7_01_v3	609126	611373	1124	+	L	lagging
Pf3D7_01_v3	609239	611163	962	-	R	lagging
Pf3D7_01_v3	610066	613811	1872	-	L	leading
Pf3D7_01_v3	610597	612625	1014	+	R	leading
Pf3D7_01_v3	610780	612089	654	-	L	leading
Pf3D7_01_v3	611001	613015	1007	+	R	leading
Pf3D7_01_v3	611381	614299	1459	+	L	lagging
Pf3D7_01_v3	611550	615326	1888	+	R	leading
Pf3D7_01_v3	612242	613846	802	+	R	leading
Pf3D7_01_v3	612504	616718	2107	-	R	lagging
Pf3D7_01_v3	612925	614460	768	+	R	leading
Pf3D7_01_v3	612991	615923	1466	+	R	leading
Pf3D7_01_v3	614029	617570	1770	-	L	leading
Pf3D7_01_v3	614235	615686	726	-	R	lagging
Pf3D7_01_v3	614896	615935	520	+	L	lagging
Pf3D7_01_v3	614945	617745	1400	-	R	lagging
Pf3D7_01_v3	615158	618536	1689	-	R	lagging
Pf3D7_01_v3	615669	619260	1796	-	R	lagging
Pf3D7_01_v3	615804	617998	1097	-	R	lagging
Pf3D7_01_v3	615954	619517	1782	-	R	lagging
Pf3D7_01_v3	615999	617704	852	-	R	lagging
Pf3D7_01_v3	616395	617363	484	+	R	leading
Pf3D7_01_v3	616396	617438	521	-	L	leading
Pf3D7_01_v3	616530	618589	1030	+	L	lagging
Pf3D7_01_v3	616569	619739	1585	-	L	leading
Pf3D7_01_v3	616740	618112	686	-	R	lagging
Pf3D7_01_v3	617157	618742	792	+	L	lagging
Pf3D7_01_v3	617277	618778	750	-	L	leading
Pf3D7_01_v3	617880	623473	2796	-	R	lagging
Pf3D7_01_v3	618360	620377	1008	-	L	leading
Pf3D7_01_v3	620576	623264	1344	-	L	leading
Pf3D7_01_v3	620612	624756	2072	-	L	leading
Pf3D7_01_v3	621123	623155	1016	+	R	leading
Pf3D7_01_v3	621640	624420	1390	-	R	lagging
Pf3D7_01_v3	622983	626103	1560	+	R	leading
Pf3D7_01_v3	625995	627150	578	+	R	leading
Pf3D7_01_v3	629193	631972	1390	-	L	leading
Pf3D7_01_v3	629712	632628	1458	-	R	lagging
Pf3D7_01_v3	629976	633722	1873	-	R	lagging
Pf3D7_02_v3	5449	6567	559	+	R	leading
Pf3D7_02_v3	27054	28739	842	-	L	leading
Pf3D7_02_v3	28561	34526	2982	+	R	leading
Pf3D7_02_v3	36002	38581	1290	-	R	lagging
Pf3D7_02_v3	36370	40821	2226	+	L	lagging
Pf3D7_02_v3	40273	41758	742	+	L	lagging
Pf3D7_02_v3	44317	48360	2022	+	R	leading
Pf3D7_02_v3	46588	48942	1177	-	L	leading
Pf3D7_02_v3	47363	51026	1832	+	L	lagging
Pf3D7_02_v3	50247	54597	2175	+	L	lagging
Pf3D7_02_v3	52424	54835	1206	-	L	leading
Pf3D7_02_v3	55683	57240	778	-	L	leading
Pf3D7_02_v3	56197	58601	1202	+	L	lagging
Pf3D7_02_v3	56943	60145	1601	+	L	lagging
Pf3D7_02_v3	58370	60796	1213	-	R	lagging
Pf3D7_02_v3	66652	69110	1229	+	L	lagging
Pf3D7_02_v3	67008	70306	1649	+	L	lagging
Pf3D7_02_v3	82940	84421	740	-	L	leading
Pf3D7_02_v3	87648	91652	2002	+	L	lagging
Pf3D7_02_v3	88767	94315	2774	-	L	leading
Pf3D7_02_v3	93145	95528	1192	-	L	leading
Pf3D7_02_v3	93196	97855	2330	+	R	leading
Pf3D7_02_v3	94616	97244	1314	+	R	leading
Pf3D7_02_v3	100069	103403	1667	+	L	lagging
Pf3D7_02_v3	101268	104126	1429	+	L	lagging
Pf3D7_02_v3	101486	104267	1390	-	L	leading
Pf3D7_02_v3	101949	106307	2179	+	L	lagging
Pf3D7_02_v3	105149	107974	1412	-	R	lagging
Pf3D7_02_v3	105624	111971	3174	-	L	leading
Pf3D7_02_v3	105672	109024	1676	-	L	leading
Pf3D7_02_v3	107868	110023	1078	-	L	leading
Pf3D7_02_v3	111802	118809	3504	-	L	leading
Pf3D7_02_v3	112838	115394	1278	-	R	lagging
Pf3D7_02_v3	113857	117910	2026	+	L	lagging
Pf3D7_02_v3	114060	118263	2102	+	L	lagging
Pf3D7_02_v3	114209	117616	1704	+	L	lagging
Pf3D7_02_v3	115095	119680	2292	-	R	lagging
Pf3D7_02_v3	116388	119557	1584	+	L	lagging
Pf3D7_02_v3	116741	120064	1662	-	L	leading
Pf3D7_02_v3	118821	121114	1146	+	L	lagging
Pf3D7_02_v3	119663	121675	1006	+	L	lagging
Pf3D7_02_v3	120216	123097	1440	+	L	lagging
Pf3D7_02_v3	120516	122532	1008	-	L	leading
Pf3D7_02_v3	121155	122656	750	-	R	lagging
Pf3D7_02_v3	121624	124012	1194	+	L	lagging
Pf3D7_02_v3	121791	124400	1304	+	L	lagging
Pf3D7_02_v3	122278	124846	1284	+	L	lagging
Pf3D7_02_v3	122374	123953	790	+	L	lagging
Pf3D7_02_v3	122992	139055	8032	+	L	lagging
Pf3D7_02_v3	123358	124796	719	+	L	lagging
Pf3D7_02_v3	123398	124835	718	+	L	lagging
Pf3D7_02_v3	124002	126872	1435	+	L	lagging
Pf3D7_02_v3	124375	138257	6941	+	L	lagging
Pf3D7_02_v3	124546	127784	1619	-	L	leading
Pf3D7_02_v3	124561	127919	1679	+	L	lagging
Pf3D7_02_v3	124805	127428	1312	+	L	lagging
Pf3D7_02_v3	124937	129167	2115	+	R	leading
Pf3D7_02_v3	125004	126771	884	+	L	lagging
Pf3D7_02_v3	125026	126751	862	+	L	lagging
Pf3D7_02_v3	125121	128285	1582	+	R	leading
Pf3D7_02_v3	125435	127820	1192	+	L	lagging
Pf3D7_02_v3	125510	129566	2028	-	L	leading
Pf3D7_02_v3	125598	127863	1132	+	L	lagging
Pf3D7_02_v3	125673	128496	1412	+	L	lagging
Pf3D7_02_v3	125696	128977	1640	+	L	lagging
Pf3D7_02_v3	125795	128565	1385	+	L	lagging
Pf3D7_02_v3	125937	129450	1756	-	R	lagging
Pf3D7_02_v3	126025	128372	1174	+	L	lagging
Pf3D7_02_v3	126346	128624	1139	+	L	lagging
Pf3D7_02_v3	126409	129303	1447	+	L	lagging
Pf3D7_02_v3	127070	128838	884	+	L	lagging
Pf3D7_02_v3	127105	128548	722	-	L	leading
Pf3D7_02_v3	127252	128639	694	+	L	lagging
Pf3D7_02_v3	127556	129625	1034	+	L	lagging
Pf3D7_02_v3	128056	132463	2204	-	L	leading
Pf3D7_02_v3	128176	129815	820	+	L	lagging
Pf3D7_02_v3	128177	131791	1807	-	L	leading
Pf3D7_02_v3	128218	130961	1372	+	L	lagging
Pf3D7_02_v3	128218	134011	2896	+	L	lagging
Pf3D7_02_v3	128277	132388	2056	+	L	lagging
Pf3D7_02_v3	128383	131235	1426	-	L	leading
Pf3D7_02_v3	128514	131504	1495	-	L	leading
Pf3D7_02_v3	128557	132875	2159	+	L	lagging
Pf3D7_02_v3	128608	131911	1652	-	L	leading
Pf3D7_02_v3	128629	133438	2404	+	L	lagging
Pf3D7_02_v3	128686	132285	1800	+	L	lagging
Pf3D7_02_v3	128700	130866	1083	+	L	lagging
Pf3D7_02_v3	128714	131125	1206	+	L	lagging
Pf3D7_02_v3	128826	132673	1924	+	L	lagging
Pf3D7_02_v3	128965	130733	884	-	L	leading
Pf3D7_02_v3	128973	132618	1822	+	L	lagging
Pf3D7_02_v3	128979	130667	844	+	L	lagging
Pf3D7_02_v3	129094	133832	2369	+	L	lagging
Pf3D7_02_v3	129149	132525	1688	+	L	lagging
Pf3D7_02_v3	129300	132816	1758	+	L	lagging
Pf3D7_02_v3	129328	132714	1693	+	L	lagging
Pf3D7_02_v3	129343	130433	545	+	R	leading
Pf3D7_02_v3	129446	130939	746	-	L	leading
Pf3D7_02_v3	129505	133781	2138	-	L	leading
Pf3D7_02_v3	129509	132839	1665	+	L	lagging
Pf3D7_02_v3	129675	131111	718	+	L	lagging
Pf3D7_02_v3	129707	135401	2847	-	L	leading
Pf3D7_02_v3	129754	131965	1106	+	R	leading
Pf3D7_02_v3	129817	134975	2579	+	L	lagging
Pf3D7_02_v3	130181	135576	2698	-	L	leading
Pf3D7_02_v3	130338	134633	2148	+	L	lagging
Pf3D7_02_v3	130889	133908	1510	+	L	lagging
Pf3D7_02_v3	131276	135246	1985	+	L	lagging
Pf3D7_02_v3	131290	135322	2016	-	L	leading
Pf3D7_02_v3	131391	135881	2245	+	R	leading
Pf3D7_02_v3	131594	133955	1180	+	L	lagging
Pf3D7_02_v3	131759	134110	1176	-	L	leading
Pf3D7_02_v3	132176	135324	1574	+	R	leading
Pf3D7_02_v3	132725	134309	792	+	L	lagging
Pf3D7_02_v3	132892	136098	1603	-	L	leading
Pf3D7_02_v3	133043	136730	1844	-	L	leading
Pf3D7_02_v3	133306	138359	2526	+	L	lagging
Pf3D7_02_v3	133339	134614	638	+	R	leading
Pf3D7_02_v3	133381	134863	741	+	L	lagging
Pf3D7_02_v3	133400	135130	865	+	R	leading
Pf3D7_02_v3	133549	135866	1158	-	L	leading
Pf3D7_02_v3	133669	136815	1573	-	L	leading
Pf3D7_02_v3	133971	135417	723	+	L	lagging
Pf3D7_02_v3	134092	138700	2304	+	L	lagging
Pf3D7_02_v3	134207	137819	1806	-	L	leading
Pf3D7_02_v3	134288	138103	1908	+	L	lagging
Pf3D7_02_v3	134388	137446	1529	+	L	lagging
Pf3D7_02_v3	134401	137962	1780	-	R	lagging
Pf3D7_02_v3	134495	137333	1419	+	L	lagging
Pf3D7_02_v3	134587	138525	1969	+	R	leading
Pf3D7_02_v3	135044	138249	1602	-	L	leading
Pf3D7_02_v3	135254	138706	1726	+	L	lagging
Pf3D7_02_v3	135396	140672	2638	+	L	lagging
Pf3D7_02_v3	135559	138561	1501	+	L	lagging
Pf3D7_02_v3	135567	143275	3854	+	L	lagging
Pf3D7_02_v3	135569	137654	1042	-	L	leading
Pf3D7_02_v3	135612	136577	482	+	R	leading
Pf3D7_02_v3	135656	137227	786	+	L	lagging
Pf3D7_02_v3	136292	139706	1707	+	L	lagging
Pf3D7_02_v3	136349	139191	1421	+	L	lagging
Pf3D7_02_v3	136367	138142	888	+	L	lagging
Pf3D7_02_v3	136382	139859	1738	+	R	leading
Pf3D7_02_v3	136604	137774	585	+	L	lagging
Pf3D7_02_v3	136632	140178	1773	+	L	lagging
Pf3D7_02_v3	136685	141195	2255	+	L	lagging
Pf3D7_02_v3	136896	139739	1422	+	L	lagging
Pf3D7_02_v3	137122	139003	940	+	L	lagging
Pf3D7_02_v3	137174	138900	863	-	L	leading
Pf3D7_02_v3	137194	141610	2208	-	L	leading
Pf3D7_02_v3	137412	139774	1181	-	L	leading
Pf3D7_02_v3	137543	142841	2649	-	L	leading
Pf3D7_02_v3	137797	140463	1333	-	L	leading
Pf3D7_02_v3	137833	140926	1546	+	L	lagging
Pf3D7_02_v3	137858	139014	578	-	L	leading
Pf3D7_02_v3	137964	140666	1351	-	R	lagging
Pf3D7_02_v3	138055	139412	678	+	L	lagging
Pf3D7_02_v3	138142	140913	1386	+	R	leading
Pf3D7_02_v3	138192	141305	1556	-	R	lagging
Pf3D7_02_v3	138907	143432	2262	+	R	leading
Pf3D7_02_v3	139292	144166	2437	-	L	leading
Pf3D7_02_v3	139386	143047	1830	-	L	leading
Pf3D7_02_v3	139498	142827	1664	+	L	lagging
Pf3D7_02_v3	139542	141738	1098	+	R	leading
Pf3D7_02_v3	139650	144109	2230	-	L	leading
Pf3D7_02_v3	139871	145686	2908	-	R	lagging
Pf3D7_02_v3	140056	142667	1306	+	L	lagging
Pf3D7_02_v3	140179	142766	1294	+	L	lagging
Pf3D7_02_v3	140571	143444	1436	+	L	lagging
Pf3D7_02_v3	141000	147420	3210	+	L	lagging
Pf3D7_02_v3	141736	143756	1010	+	R	leading
Pf3D7_02_v3	141845	144615	1385	+	L	lagging
Pf3D7_02_v3	142095	145067	1486	-	L	leading
Pf3D7_02_v3	142248	146719	2236	-	L	leading
Pf3D7_02_v3	142410	145979	1784	+	R	leading
Pf3D7_02_v3	142792	144497	852	-	L	leading
Pf3D7_02_v3	142812	145913	1550	+	L	lagging
Pf3D7_02_v3	143426	144813	694	+	L	lagging
Pf3D7_02_v3	143600	145267	834	+	L	lagging
Pf3D7_02_v3	143624	147965	2170	+	L	lagging
Pf3D7_02_v3	143651	148506	2428	+	L	lagging
Pf3D7_02_v3	143791	146848	1528	-	R	lagging
Pf3D7_02_v3	143852	145541	844	+	L	lagging
Pf3D7_02_v3	144795	149094	2150	+	L	lagging
Pf3D7_02_v3	145433	148769	1668	+	L	lagging
Pf3D7_02_v3	145646	148164	1259	+	L	lagging
Pf3D7_02_v3	146446	150291	1922	+	R	leading
Pf3D7_02_v3	146558	150359	1900	+	R	leading
Pf3D7_02_v3	146625	154319	3847	-	L	leading
Pf3D7_02_v3	146935	148423	744	+	L	lagging
Pf3D7_02_v3	147478	160299	6410	-	R	lagging
Pf3D7_02_v3	147717	151201	1742	-	L	leading
Pf3D7_02_v3	148175	150380	1102	+	R	leading
Pf3D7_02_v3	148230	150615	1192	+	L	lagging
Pf3D7_02_v3	148277	150615	1169	+	L	lagging
Pf3D7_02_v3	148648	152413	1882	-	L	leading
Pf3D7_02_v3	148699	150742	1022	+	L	lagging
Pf3D7_02_v3	148988	153103	2058	-	L	leading
Pf3D7_02_v3	149146	151250	1052	+	L	lagging
Pf3D7_02_v3	149244	150829	792	+	L	lagging
Pf3D7_02_v3	149405	153951	2273	+	L	lagging
Pf3D7_02_v3	149492	152381	1444	+	L	lagging
Pf3D7_02_v3	150347	152466	1060	+	L	lagging
Pf3D7_02_v3	150772	155291	2260	+	R	leading
Pf3D7_02_v3	151287	153113	913	+	L	lagging
Pf3D7_02_v3	151385	154900	1758	+	L	lagging
Pf3D7_02_v3	151426	154410	1492	+	L	lagging
Pf3D7_02_v3	151578	156492	2457	+	L	lagging
Pf3D7_02_v3	151595	153453	929	+	L	lagging
Pf3D7_02_v3	151637	155519	1941	+	R	leading
Pf3D7_02_v3	151816	152725	454	-	L	leading
Pf3D7_02_v3	152554	157551	2498	-	R	lagging
Pf3D7_02_v3	153040	155580	1270	-	L	leading
Pf3D7_02_v3	153058	155217	1080	+	R	leading
Pf3D7_02_v3	153764	155478	857	+	L	lagging
Pf3D7_02_v3	154654	156123	734	-	L	leading
Pf3D7_02_v3	154694	158211	1758	-	L	leading
Pf3D7_02_v3	155091	161540	3224	+	R	leading
Pf3D7_02_v3	155093	159374	2140	+	L	lagging
Pf3D7_02_v3	155196	158514	1659	+	L	lagging
Pf3D7_02_v3	155386	157782	1198	-	R	lagging
Pf3D7_02_v3	155745	157793	1024	+	L	lagging
Pf3D7_02_v3	156327	160299	1986	-	R	lagging
Pf3D7_02_v3	156598	157669	536	-	L	leading
Pf3D7_02_v3	157156	158340	592	+	L	lagging
Pf3D7_02_v3	157648	164379	3366	-	R	lagging
Pf3D7_02_v3	157877	161456	1790	-	R	lagging
Pf3D7_02_v3	158107	159903	898	-	R	lagging
Pf3D7_02_v3	158849	161859	1505	+	R	leading
Pf3D7_02_v3	159097	162998	1950	+	R	leading
Pf3D7_02_v3	159165	164452	2644	+	R	leading
Pf3D7_02_v3	160899	162278	690	+	R	leading
Pf3D7_02_v3	161262	162654	696	-	L	leading
Pf3D7_02_v3	161433	163448	1008	+	L	lagging
Pf3D7_02_v3	161449	165247	1899	-	R	lagging
Pf3D7_02_v3	161658	164997	1670	+	L	lagging
Pf3D7_02_v3	162746	165356	1305	+	L	lagging
Pf3D7_02_v3	162886	164923	1018	-	L	leading
Pf3D7_02_v3	163303	170036	3366	-	L	leading
Pf3D7_02_v3	163878	167947	2034	-	R	lagging
Pf3D7_02_v3	163897	167465	1784	+	L	lagging
Pf3D7_02_v3	164052	165871	910	-	L	leading
Pf3D7_02_v3	164108	167377	1634	-	L	leading
Pf3D7_02_v3	164462	168067	1802	+	R	leading
Pf3D7_02_v3	165045	169210	2082	-	L	leading
Pf3D7_02_v3	165294	167564	1135	+	L	lagging
Pf3D7_02_v3	166626	170040	1707	+	R	leading
Pf3D7_02_v3	166676	169710	1517	+	R	leading
Pf3D7_02_v3	166791	169575	1392	+	R	leading
Pf3D7_02_v3	167447	170125	1339	-	L	leading
Pf3D7_02_v3	168367	172277	1955	+	L	lagging
Pf3D7_02_v3	168607	172473	1933	+	L	lagging
Pf3D7_02_v3	168739	171402	1332	-	L	leading
Pf3D7_02_v3	169072	172516	1722	-	R	lagging
Pf3D7_02_v3	169124	172192	1534	+	L	lagging
Pf3D7_02_v3	169211	170378	584	+	R	leading
Pf3D7_02_v3	169474	173693	2110	+	L	lagging
Pf3D7_02_v3	170222	174562	2170	+	L	lagging
Pf3D7_02_v3	171161	175776	2308	+	R	leading
Pf3D7_02_v3	171319	173943	1312	+	R	leading
Pf3D7_02_v3	171446	173583	1068	+	R	leading
Pf3D7_02_v3	171810	173145	668	+	R	leading
Pf3D7_02_v3	171867	175443	1788	+	L	lagging
Pf3D7_02_v3	171880	174717	1418	-	L	leading
Pf3D7_02_v3	172003	174481	1239	+	R	leading
Pf3D7_02_v3	172205	176001	1898	+	R	leading
Pf3D7_02_v3	172955	178033	2539	-	L	leading
Pf3D7_02_v3	173128	177025	1948	-	L	leading
Pf3D7_02_v3	173156	176141	1492	-	L	leading
Pf3D7_02_v3	173542	176216	1337	-	R	lagging
Pf3D7_02_v3	173632	174796	582	-	L	leading
Pf3D7_02_v3	173862	177583	1860	+	L	lagging
Pf3D7_02_v3	175152	178356	1602	-	L	leading
Pf3D7_02_v3	175327	178168	1420	+	L	lagging
Pf3D7_02_v3	175817	180778	2480	+	R	leading
Pf3D7_02_v3	175856	180144	2144	+	R	leading
Pf3D7_02_v3	176110	177401	646	-	R	lagging
Pf3D7_02_v3	176716	178434	859	-	R	lagging
Pf3D7_02_v3	177570	181082	1756	-	R	lagging
Pf3D7_02_v3	177909	178746	418	-	R	lagging
Pf3D7_02_v3	178487	182579	2046	+	R	leading
Pf3D7_02_v3	178660	179756	548	-	L	leading
Pf3D7_02_v3	178683	181901	1609	-	R	lagging
Pf3D7_02_v3	178731	182864	2066	+	L	lagging
Pf3D7_02_v3	178991	184682	2846	-	L	leading
Pf3D7_02_v3	178996	181586	1295	-	R	lagging
Pf3D7_02_v3	179932	185402	2735	+	L	lagging
Pf3D7_02_v3	179979	184297	2159	+	R	leading
Pf3D7_02_v3	180342	184797	2228	-	R	lagging
Pf3D7_02_v3	180919	184623	1852	-	L	leading
Pf3D7_02_v3	181083	186424	2670	+	L	lagging
Pf3D7_02_v3	181589	184015	1213	+	R	leading
Pf3D7_02_v3	181861	189815	3977	+	R	leading
Pf3D7_02_v3	181965	185317	1676	+	R	leading
Pf3D7_02_v3	182054	186621	2284	-	R	lagging
Pf3D7_02_v3	182359	183978	810	-	L	leading
Pf3D7_02_v3	183066	185705	1320	-	R	lagging
Pf3D7_02_v3	183095	186316	1610	-	R	lagging
Pf3D7_02_v3	183407	184465	529	-	R	lagging
Pf3D7_02_v3	183936	188001	2032	-	L	leading
Pf3D7_02_v3	184062	185118	528	+	R	leading
Pf3D7_02_v3	184990	187882	1446	+	R	leading
Pf3D7_02_v3	185739	187264	762	+	R	leading
Pf3D7_02_v3	185775	189783	2004	+	R	leading
Pf3D7_02_v3	187221	189902	1340	+	L	lagging
Pf3D7_02_v3	188107	190405	1149	+	R	leading
Pf3D7_02_v3	188867	192625	1879	-	R	lagging
Pf3D7_02_v3	189083	193735	2326	+	L	lagging
Pf3D7_02_v3	189649	191668	1010	-	R	lagging
Pf3D7_02_v3	189971	193549	1789	+	R	leading
Pf3D7_02_v3	191118	196965	2924	+	R	leading
Pf3D7_02_v3	191501	194350	1424	+	R	leading
Pf3D7_02_v3	191745	195298	1776	-	L	leading
Pf3D7_02_v3	191751	195490	1870	-	L	leading
Pf3D7_02_v3	191857	194711	1427	-	L	leading
Pf3D7_02_v3	191900	194035	1068	+	L	lagging
Pf3D7_02_v3	196423	197552	564	+	R	leading
Pf3D7_02_v3	196554	210448	6947	-	L	leading
Pf3D7_02_v3	196733	199128	1198	+	R	leading
Pf3D7_02_v3	196753	201565	2406	-	R	lagging
Pf3D7_02_v3	196765	199575	1405	+	L	lagging
Pf3D7_02_v3	196839	201461	2311	-	L	leading
Pf3D7_02_v3	197429	198356	464	+	L	lagging
Pf3D7_02_v3	197755	200288	1266	-	R	lagging
Pf3D7_02_v3	198006	200286	1140	+	L	lagging
Pf3D7_02_v3	198414	202932	2259	-	R	lagging
Pf3D7_02_v3	199185	201554	1184	+	R	leading
Pf3D7_02_v3	199961	205331	2685	-	R	lagging
Pf3D7_02_v3	200368	202513	1072	-	R	lagging
Pf3D7_02_v3	200933	204101	1584	-	L	leading
Pf3D7_02_v3	201349	209381	4016	+	R	leading
Pf3D7_02_v3	201416	207161	2872	+	L	lagging
Pf3D7_02_v3	201455	205320	1932	-	L	leading
Pf3D7_02_v3	201784	204452	1334	-	L	leading
Pf3D7_02_v3	202558	205931	1686	-	L	leading
Pf3D7_02_v3	202684	207328	2322	-	L	leading
Pf3D7_02_v3	203276	207754	2239	-	L	leading
Pf3D7_02_v3	203603	206705	1551	+	R	leading
Pf3D7_02_v3	204341	208371	2015	+	L	lagging
Pf3D7_02_v3	205112	208621	1754	-	L	leading
Pf3D7_02_v3	205189	210203	2507	+	R	leading
Pf3D7_02_v3	205949	212365	3208	+	R	leading
Pf3D7_02_v3	206792	208809	1008	+	R	leading
Pf3D7_02_v3	207665	210588	1462	+	R	leading
Pf3D7_02_v3	207715	212294	2290	+	R	leading
Pf3D7_02_v3	207763	212540	2388	-	R	lagging
Pf3D7_02_v3	208234	211616	1691	+	L	lagging
Pf3D7_02_v3	208241	210734	1246	+	L	lagging
Pf3D7_02_v3	208615	212149	1767	-	R	lagging
Pf3D7_02_v3	208856	214519	2832	+	R	leading
Pf3D7_02_v3	209319	213580	2130	+	L	lagging
Pf3D7_02_v3	209363	214295	2466	+	L	lagging
Pf3D7_02_v3	209554	212081	1264	-	L	leading
Pf3D7_02_v3	210550	214726	2088	-	R	lagging
Pf3D7_02_v3	211082	213690	1304	-	R	lagging
Pf3D7_02_v3	211319	214435	1558	+	R	leading
Pf3D7_02_v3	211356	214362	1503	+	L	lagging
Pf3D7_02_v3	211683	214730	1524	-	L	leading
Pf3D7_02_v3	212262	214941	1340	-	L	leading
Pf3D7_02_v3	212921	214396	738	-	R	lagging
Pf3D7_02_v3	215059	216947	944	+	R	leading
Pf3D7_02_v3	216915	219954	1520	-	L	leading
Pf3D7_02_v3	216916	220570	1827	+	L	lagging
Pf3D7_02_v3	217839	223301	2731	-	L	leading
Pf3D7_02_v3	218462	222500	2019	+	L	lagging
Pf3D7_02_v3	218610	220740	1065	+	L	lagging
Pf3D7_02_v3	219165	220058	446	-	L	leading
Pf3D7_02_v3	219177	221974	1398	+	L	lagging
Pf3D7_02_v3	219467	228818	4676	-	R	lagging
Pf3D7_02_v3	220205	223170	1482	+	R	leading
Pf3D7_02_v3	220557	224389	1916	+	L	lagging
Pf3D7_02_v3	221768	226910	2571	-	R	lagging
Pf3D7_02_v3	222587	225201	1307	-	L	leading
Pf3D7_02_v3	224314	228177	1932	-	R	lagging
Pf3D7_02_v3	224452	226758	1153	+	R	leading
Pf3D7_02_v3	224994	228760	1883	-	L	leading
Pf3D7_02_v3	225351	231809	3229	-	R	lagging
Pf3D7_02_v3	227292	228321	514	-	R	lagging
Pf3D7_02_v3	229012	235426	3207	-	L	leading
Pf3D7_02_v3	229633	231500	934	-	L	leading
Pf3D7_02_v3	230211	236913	3351	-	L	leading
Pf3D7_02_v3	230430	232693	1132	+	R	leading
Pf3D7_02_v3	230504	233554	1525	-	L	leading
Pf3D7_02_v3	230582	237866	3642	+	L	lagging
Pf3D7_02_v3	230848	231927	540	+	L	lagging
Pf3D7_02_v3	231251	233451	1100	-	L	leading
Pf3D7_02_v3	231519	234964	1722	-	L	leading
Pf3D7_02_v3	231774	236917	2572	+	L	lagging
Pf3D7_02_v3	231850	234880	1515	+	L	lagging
Pf3D7_02_v3	231911	233456	772	+	R	leading
Pf3D7_02_v3	232662	234905	1122	-	R	lagging
Pf3D7_02_v3	232920	238765	2922	+	L	lagging
Pf3D7_02_v3	234304	237631	1664	-	L	leading
Pf3D7_02_v3	234357	238259	1951	+	L	lagging
Pf3D7_02_v3	234451	235821	685	+	L	lagging
Pf3D7_02_v3	234465	237756	1646	+	L	lagging
Pf3D7_02_v3	234470	236089	810	-	L	leading
Pf3D7_02_v3	235067	239214	2074	-	L	leading
Pf3D7_02_v3	235092	237832	1370	+	L	lagging
Pf3D7_02_v3	235208	238015	1404	-	L	leading
Pf3D7_02_v3	236204	240654	2225	+	L	lagging
Pf3D7_02_v3	236623	239123	1250	+	L	lagging
Pf3D7_02_v3	236993	239123	1065	+	L	lagging
Pf3D7_02_v3	237597	241681	2042	-	L	leading
Pf3D7_02_v3	237970	242301	2166	+	L	lagging
Pf3D7_02_v3	238993	241682	1344	+	L	lagging
Pf3D7_02_v3	240073	243552	1740	+	L	lagging
Pf3D7_02_v3	240326	242957	1316	-	L	leading
Pf3D7_02_v3	241863	243045	591	+	L	lagging
Pf3D7_02_v3	242004	243276	636	+	L	lagging
Pf3D7_02_v3	242809	247826	2508	+	R	leading
Pf3D7_02_v3	243747	244830	542	-	R	lagging
Pf3D7_02_v3	243868	251150	3641	-	L	leading
Pf3D7_02_v3	244807	247846	1520	+	L	lagging
Pf3D7_02_v3	245197	247054	928	+	R	leading
Pf3D7_02_v3	246192	248335	1072	-	L	leading
Pf3D7_02_v3	246476	251095	2310	-	R	lagging
Pf3D7_02_v3	247757	253423	2833	+	R	leading
Pf3D7_02_v3	247959	251073	1557	+	L	lagging
Pf3D7_02_v3	248432	251450	1509	-	L	leading
Pf3D7_02_v3	249048	253309	2130	-	R	lagging
Pf3D7_02_v3	250131	253756	1812	-	L	leading
Pf3D7_02_v3	250902	255239	2168	-	L	leading
Pf3D7_02_v3	251132	252906	887	+	L	lagging
Pf3D7_02_v3	251704	253160	728	-	R	lagging
Pf3D7_02_v3	252271	254494	1112	+	L	lagging
Pf3D7_02_v3	252559	255957	1699	-	R	lagging
Pf3D7_02_v3	253002	258379	2688	+	L	lagging
Pf3D7_02_v3	253441	258459	2509	+	L	lagging
Pf3D7_02_v3	253457	257335	1939	+	L	lagging
Pf3D7_02_v3	253642	255586	972	-	L	leading
Pf3D7_02_v3	253644	257690	2023	-	L	leading
Pf3D7_02_v3	254126	255445	660	-	R	lagging
Pf3D7_02_v3	254520	257230	1355	-	L	leading
Pf3D7_02_v3	255557	260167	2305	-	R	lagging
Pf3D7_02_v3	256391	259241	1425	+	L	lagging
Pf3D7_02_v3	256747	258294	774	+	R	leading
Pf3D7_02_v3	256802	258333	766	-	R	lagging
Pf3D7_02_v3	256873	259338	1232	-	L	leading
Pf3D7_02_v3	258498	262101	1802	-	R	lagging
Pf3D7_02_v3	259860	264564	2352	-	R	lagging
Pf3D7_02_v3	259935	261998	1032	+	L	lagging
Pf3D7_02_v3	260622	261511	444	+	R	leading
Pf3D7_02_v3	261044	263981	1468	+	R	leading
Pf3D7_02_v3	261329	264600	1636	-	L	leading
Pf3D7_02_v3	261893	265023	1565	-	R	lagging
Pf3D7_02_v3	262776	268488	2856	+	L	lagging
Pf3D7_02_v3	263478	268295	2408	-	R	lagging
Pf3D7_02_v3	264045	266824	1390	-	R	lagging
Pf3D7_02_v3	264746	268281	1768	+	R	leading
Pf3D7_02_v3	264969	267667	1349	-	L	leading
Pf3D7_02_v3	265196	266705	754	+	L	lagging
Pf3D7_02_v3	265230	267887	1328	-	R	lagging
Pf3D7_02_v3	266957	272052	2548	-	L	leading
Pf3D7_02_v3	267515	271114	1800	+	R	leading
Pf3D7_02_v3	267949	268941	496	+	R	leading
Pf3D7_02_v3	268126	271088	1481	-	L	leading
Pf3D7_02_v3	269110	270141	516	+	R	leading
Pf3D7_02_v3	270110	275685	2788	-	R	lagging
Pf3D7_02_v3	270437	272566	1064	-	L	leading
Pf3D7_02_v3	270639	275161	2261	+	L	lagging
Pf3D7_02_v3	270701	273931	1615	-	R	lagging
Pf3D7_02_v3	270757	276103	2673	+	R	leading
Pf3D7_02_v3	271007	276857	2925	+	R	leading
Pf3D7_02_v3	271583	277016	2716	+	L	lagging
Pf3D7_02_v3	271824	273603	890	+	R	leading
Pf3D7_02_v3	272220	274426	1103	+	L	lagging
Pf3D7_02_v3	272242	273965	862	-	R	lagging
Pf3D7_02_v3	273526	276527	1500	-	L	leading
Pf3D7_02_v3	274725	275602	438	-	L	leading
Pf3D7_02_v3	275003	277606	1302	+	L	lagging
Pf3D7_02_v3	275175	277813	1319	+	L	lagging
Pf3D7_02_v3	275271	277657	1193	-	L	leading
Pf3D7_02_v3	275373	279476	2052	-	R	lagging
Pf3D7_02_v3	275506	277371	932	-	R	lagging
Pf3D7_02_v3	275662	277437	888	+	L	lagging
Pf3D7_02_v3	275953	277295	671	+	L	lagging
Pf3D7_02_v3	276786	280149	1682	-	L	leading
Pf3D7_02_v3	277132	278715	792	+	R	leading
Pf3D7_02_v3	277178	281557	2190	-	R	lagging
Pf3D7_02_v3	277217	279853	1318	+	L	lagging
Pf3D7_02_v3	278583	282584	2000	+	R	leading
Pf3D7_02_v3	278642	283997	2678	+	L	lagging
Pf3D7_02_v3	279802	283369	1784	-	R	lagging
Pf3D7_02_v3	279890	285403	2756	+	L	lagging
Pf3D7_02_v3	280420	284198	1889	-	R	lagging
Pf3D7_02_v3	280430	283065	1318	-	L	leading
Pf3D7_02_v3	280763	282691	964	-	L	leading
Pf3D7_02_v3	281044	283399	1178	+	L	lagging
Pf3D7_02_v3	281429	287169	2870	+	R	leading
Pf3D7_02_v3	282129	285648	1760	-	L	leading
Pf3D7_02_v3	283384	287654	2135	-	L	leading
Pf3D7_02_v3	283610	285153	772	+	R	leading
Pf3D7_02_v3	284801	288532	1866	+	L	lagging
Pf3D7_02_v3	285556	289521	1982	-	L	leading
Pf3D7_02_v3	286187	288473	1143	-	R	lagging
Pf3D7_02_v3	287011	288318	654	+	L	lagging
Pf3D7_02_v3	287631	289242	806	-	L	leading
Pf3D7_02_v3	287767	290127	1180	+	L	lagging
Pf3D7_02_v3	287904	293874	2985	+	L	lagging
Pf3D7_02_v3	288917	291418	1250	-	R	lagging
Pf3D7_02_v3	289460	291147	844	+	L	lagging
Pf3D7_02_v3	289815	293285	1735	-	R	lagging
Pf3D7_02_v3	290057	295369	2656	+	L	lagging
Pf3D7_02_v3	290783	293028	1122	-	R	lagging
Pf3D7_02_v3	291486	295237	1876	+	R	leading
Pf3D7_02_v3	291546	294621	1538	-	L	leading
Pf3D7_02_v3	291752	292859	554	-	R	lagging
Pf3D7_02_v3	291915	295369	1727	+	L	lagging
Pf3D7_02_v3	292264	296411	2074	-	R	lagging
Pf3D7_02_v3	293056	297993	2468	-	L	leading
Pf3D7_02_v3	293135	294875	870	-	L	leading
Pf3D7_02_v3	293393	295974	1290	-	L	leading
Pf3D7_02_v3	294047	296596	1274	+	R	leading
Pf3D7_02_v3	294082	297595	1756	+	L	lagging
Pf3D7_02_v3	294399	298569	2085	+	R	leading
Pf3D7_02_v3	294703	298498	1898	+	L	lagging
Pf3D7_02_v3	294986	297122	1068	+	L	lagging
Pf3D7_02_v3	295611	298601	1495	-	R	lagging
Pf3D7_02_v3	296537	300091	1777	+	R	leading
Pf3D7_02_v3	296663	298537	937	-	R	lagging
Pf3D7_02_v3	296922	300188	1633	-	R	lagging
Pf3D7_02_v3	296969	299059	1045	-	L	leading
Pf3D7_02_v3	297874	298934	530	-	L	leading
Pf3D7_02_v3	298256	301963	1854	-	R	lagging
Pf3D7_02_v3	298954	301801	1424	+	R	leading
Pf3D7_02_v3	299854	300799	472	-	R	lagging
Pf3D7_02_v3	300724	303541	1408	-	R	lagging
Pf3D7_02_v3	301696	305070	1687	-	L	leading
Pf3D7_02_v3	301826	308603	3388	-	L	leading
Pf3D7_02_v3	302074	306929	2428	+	R	leading
Pf3D7_02_v3	302288	305547	1630	-	R	lagging
Pf3D7_02_v3	302946	307194	2124	+	R	leading
Pf3D7_02_v3	303860	307851	1996	-	L	leading
Pf3D7_02_v3	304243	307377	1567	-	L	leading
Pf3D7_02_v3	304289	308798	2254	-	L	leading
Pf3D7_02_v3	304541	309365	2412	+	L	lagging
Pf3D7_02_v3	304614	309490	2438	+	L	lagging
Pf3D7_02_v3	305123	307419	1148	+	R	leading
Pf3D7_02_v3	305263	306072	404	+	L	lagging
Pf3D7_02_v3	305701	309520	1910	+	L	lagging
Pf3D7_02_v3	305977	308831	1427	-	L	leading
Pf3D7_02_v3	306057	311498	2720	-	R	lagging
Pf3D7_02_v3	306331	310381	2025	+	R	leading
Pf3D7_02_v3	306491	310920	2214	+	R	leading
Pf3D7_02_v3	308428	312038	1805	+	L	lagging
Pf3D7_02_v3	308794	311321	1264	+	L	lagging
Pf3D7_02_v3	308853	312204	1676	-	L	leading
Pf3D7_02_v3	309057	313699	2321	-	R	lagging
Pf3D7_02_v3	311270	313864	1297	+	L	lagging
Pf3D7_02_v3	311728	313079	676	+	R	leading
Pf3D7_02_v3	311825	314471	1323	+	L	lagging
Pf3D7_02_v3	311856	315089	1616	+	L	lagging
Pf3D7_02_v3	312129	316284	2078	+	L	lagging
Pf3D7_02_v3	312274	317720	2723	+	L	lagging
Pf3D7_02_v3	312938	315897	1480	+	L	lagging
Pf3D7_02_v3	312970	318798	2914	+	L	lagging
Pf3D7_02_v3	313274	315879	1302	+	L	lagging
Pf3D7_02_v3	313276	320077	3400	+	L	lagging
Pf3D7_02_v3	315001	320516	2758	-	L	leading
Pf3D7_02_v3	315335	317491	1078	+	L	lagging
Pf3D7_02_v3	315465	318865	1700	-	L	leading
Pf3D7_02_v3	315667	318699	1516	+	L	lagging
Pf3D7_02_v3	317251	319596	1172	+	R	leading
Pf3D7_02_v3	317312	322896	2792	-	L	leading
Pf3D7_02_v3	317460	320730	1635	-	L	leading
Pf3D7_02_v3	317557	319259	851	+	L	lagging
Pf3D7_02_v3	318169	321306	1568	+	R	leading
Pf3D7_02_v3	318471	320938	1234	-	R	lagging
Pf3D7_02_v3	319064	325514	3225	-	L	leading
Pf3D7_02_v3	319300	320744	722	-	L	leading
Pf3D7_02_v3	319895	323181	1643	+	L	lagging
Pf3D7_02_v3	320485	321476	496	-	R	lagging
Pf3D7_02_v3	321278	323422	1072	+	L	lagging
Pf3D7_02_v3	321349	324889	1770	+	R	leading
Pf3D7_02_v3	322141	324135	997	-	L	leading
Pf3D7_02_v3	322618	327597	2490	-	R	lagging
Pf3D7_02_v3	322815	326211	1698	-	L	leading
Pf3D7_02_v3	323433	326469	1518	+	L	lagging
Pf3D7_02_v3	323891	326597	1353	+	R	leading
Pf3D7_02_v3	323986	327852	1933	+	R	leading
Pf3D7_02_v3	324407	326343	968	+	L	lagging
Pf3D7_02_v3	324595	328023	1714	+	L	lagging
Pf3D7_02_v3	324630	327575	1472	+	L	lagging
Pf3D7_02_v3	324926	328873	1974	+	L	lagging
Pf3D7_02_v3	325833	327593	880	-	L	leading
Pf3D7_02_v3	326280	329682	1701	-	R	lagging
Pf3D7_02_v3	327890	331658	1884	-	L	leading
Pf3D7_02_v3	328109	331054	1472	+	R	leading
Pf3D7_02_v3	328721	332537	1908	+	R	leading
Pf3D7_02_v3	329565	331560	998	+	L	lagging
Pf3D7_02_v3	329640	333977	2168	+	L	lagging
Pf3D7_02_v3	330331	333352	1510	+	L	lagging
Pf3D7_02_v3	330359	333226	1434	-	L	leading
Pf3D7_02_v3	332396	338150	2877	+	L	lagging
Pf3D7_02_v3	334813	338742	1964	+	L	lagging
Pf3D7_02_v3	335298	338303	1502	+	L	lagging
Pf3D7_02_v3	335353	338711	1679	+	L	lagging
Pf3D7_02_v3	336137	339861	1862	+	R	leading
Pf3D7_02_v3	336715	340047	1666	-	R	lagging
Pf3D7_02_v3	336825	338487	831	+	L	lagging
Pf3D7_02_v3	337457	340895	1719	+	L	lagging
Pf3D7_02_v3	337989	339678	844	+	L	lagging
Pf3D7_02_v3	338509	343511	2501	-	R	lagging
Pf3D7_02_v3	338688	342348	1830	-	R	lagging
Pf3D7_02_v3	341264	344070	1403	+	R	leading
Pf3D7_02_v3	341324	342173	424	-	R	lagging
Pf3D7_02_v3	341327	344787	1730	-	R	lagging
Pf3D7_02_v3	341403	345247	1922	+	R	leading
Pf3D7_02_v3	342642	345916	1637	+	R	leading
Pf3D7_02_v3	342979	347670	2346	-	L	leading
Pf3D7_02_v3	343671	346646	1488	+	R	leading
Pf3D7_02_v3	343767	353455	4844	+	R	leading
Pf3D7_02_v3	343800	347086	1643	+	L	lagging
Pf3D7_02_v3	344526	347835	1654	-	R	lagging
Pf3D7_02_v3	345144	348104	1480	-	R	lagging
Pf3D7_02_v3	345586	348211	1312	+	R	leading
Pf3D7_02_v3	345589	349165	1788	+	R	leading
Pf3D7_02_v3	346632	349935	1652	+	L	lagging
Pf3D7_02_v3	347596	354560	3482	+	R	leading
Pf3D7_02_v3	348831	356929	4049	+	R	leading
Pf3D7_02_v3	349378	351893	1258	+	R	leading
Pf3D7_02_v3	350830	355300	2235	+	L	lagging
Pf3D7_02_v3	350878	352154	638	-	R	lagging
Pf3D7_02_v3	351346	354967	1810	-	R	lagging
Pf3D7_02_v3	351403	356894	2746	+	L	lagging
Pf3D7_02_v3	351592	354979	1694	+	L	lagging
Pf3D7_02_v3	351740	355608	1934	-	R	lagging
Pf3D7_02_v3	352900	358342	2721	-	R	lagging
Pf3D7_02_v3	353580	355933	1176	+	L	lagging
Pf3D7_02_v3	354364	356616	1126	+	L	lagging
Pf3D7_02_v3	354466	357288	1411	-	L	leading
Pf3D7_02_v3	354514	356355	920	-	L	leading
Pf3D7_02_v3	356192	357926	867	+	R	leading
Pf3D7_02_v3	356510	358612	1051	+	R	leading
Pf3D7_02_v3	356622	359773	1576	+	L	lagging
Pf3D7_02_v3	356716	358948	1116	-	L	leading
Pf3D7_02_v3	357207	360962	1878	+	L	lagging
Pf3D7_02_v3	357262	360988	1863	+	R	leading
Pf3D7_02_v3	357315	360180	1432	+	R	leading
Pf3D7_02_v3	357413	360925	1756	+	L	lagging
Pf3D7_02_v3	357496	362024	2264	+	L	lagging
Pf3D7_02_v3	357499	362696	2598	-	R	lagging
Pf3D7_02_v3	357860	361615	1878	-	R	lagging
Pf3D7_02_v3	358380	364931	3276	-	L	leading
Pf3D7_02_v3	359558	364008	2225	+	R	leading
Pf3D7_02_v3	360882	363833	1476	+	L	lagging
Pf3D7_02_v3	360897	365084	2094	+	L	lagging
Pf3D7_02_v3	361642	365920	2139	-	R	lagging
Pf3D7_02_v3	362318	365811	1746	+	R	leading
Pf3D7_02_v3	362557	366939	2191	+	R	leading
Pf3D7_02_v3	362779	366016	1618	+	R	leading
Pf3D7_02_v3	362881	365660	1390	+	R	leading
Pf3D7_02_v3	363469	366652	1592	-	R	lagging
Pf3D7_02_v3	363474	365287	906	-	R	lagging
Pf3D7_02_v3	363571	365336	882	+	L	lagging
Pf3D7_02_v3	363584	364951	684	-	L	leading
Pf3D7_02_v3	363676	366755	1540	+	L	lagging
Pf3D7_02_v3	364242	368285	2022	+	R	leading
Pf3D7_02_v3	364361	366059	849	+	R	leading
Pf3D7_02_v3	364629	366737	1054	-	R	lagging
Pf3D7_02_v3	364870	366847	988	+	R	leading
Pf3D7_02_v3	365056	366636	790	-	L	leading
Pf3D7_02_v3	365416	368936	1760	+	R	leading
Pf3D7_02_v3	365418	369325	1954	+	R	leading
Pf3D7_02_v3	366091	371924	2916	-	L	leading
Pf3D7_02_v3	366631	368529	949	+	R	leading
Pf3D7_02_v3	366633	368905	1136	+	R	leading
Pf3D7_02_v3	366661	369929	1634	+	R	leading
Pf3D7_02_v3	367337	371793	2228	+	R	leading
Pf3D7_02_v3	367663	370794	1566	-	L	leading
Pf3D7_02_v3	367926	370746	1410	+	R	leading
Pf3D7_02_v3	368170	370450	1140	-	R	lagging
Pf3D7_02_v3	368397	371621	1612	-	R	lagging
Pf3D7_02_v3	368526	369457	466	-	R	lagging
Pf3D7_02_v3	368857	372339	1741	-	L	leading
Pf3D7_02_v3	369222	372588	1683	-	L	leading
Pf3D7_02_v3	369454	373839	2192	-	L	leading
Pf3D7_02_v3	369578	373002	1712	-	L	leading
Pf3D7_02_v3	369629	372790	1580	+	R	leading
Pf3D7_02_v3	369705	372690	1492	+	L	lagging
Pf3D7_02_v3	369780	371997	1108	+	L	lagging
Pf3D7_02_v3	369982	371814	916	+	L	lagging
Pf3D7_02_v3	370196	371691	748	+	L	lagging
Pf3D7_02_v3	370882	374551	1834	-	L	leading
Pf3D7_02_v3	371568	374904	1668	-	R	lagging
Pf3D7_02_v3	372042	373661	810	+	R	leading
Pf3D7_02_v3	372272	374237	982	-	L	leading
Pf3D7_02_v3	372304	375654	1675	-	R	lagging
Pf3D7_02_v3	372410	373974	782	+	R	leading
Pf3D7_02_v3	372432	373859	714	-	R	lagging
Pf3D7_02_v3	372606	375953	1674	-	R	lagging
Pf3D7_02_v3	372727	374741	1007	-	L	leading
Pf3D7_02_v3	372795	376197	1701	+	L	lagging
Pf3D7_02_v3	372859	375812	1476	-	L	leading
Pf3D7_02_v3	372936	374202	633	-	L	leading
Pf3D7_02_v3	373034	374780	873	+	L	lagging
Pf3D7_02_v3	373179	378059	2440	+	R	leading
Pf3D7_02_v3	373330	378735	2702	+	R	leading
Pf3D7_02_v3	374207	377666	1730	+	L	lagging
Pf3D7_02_v3	374310	375626	658	+	L	lagging
Pf3D7_02_v3	374983	377196	1106	-	L	leading
Pf3D7_02_v3	375108	377136	1014	+	L	lagging
Pf3D7_02_v3	375182	379101	1960	-	L	leading
Pf3D7_02_v3	375341	376973	816	-	L	leading
Pf3D7_02_v3	375345	378533	1594	-	L	leading
Pf3D7_02_v3	375407	379094	1844	-	L	leading
Pf3D7_02_v3	375763	379688	1962	+	L	lagging
Pf3D7_02_v3	375789	380072	2142	+	R	leading
Pf3D7_02_v3	375918	378822	1452	+	L	lagging
Pf3D7_02_v3	376093	380398	2152	+	L	lagging
Pf3D7_02_v3	376851	380241	1695	+	R	leading
Pf3D7_02_v3	377034	379983	1474	+	R	leading
Pf3D7_02_v3	377053	378624	786	-	R	lagging
Pf3D7_02_v3	378227	383048	2410	+	L	lagging
Pf3D7_02_v3	378317	381949	1816	-	L	leading
Pf3D7_02_v3	378414	381643	1614	+	L	lagging
Pf3D7_02_v3	378567	382557	1995	-	L	leading
Pf3D7_02_v3	378581	381866	1642	+	L	lagging
Pf3D7_02_v3	378723	380865	1071	+	L	lagging
Pf3D7_02_v3	378979	380718	870	-	L	leading
Pf3D7_02_v3	379083	380950	934	+	R	leading
Pf3D7_02_v3	379503	381093	795	+	L	lagging
Pf3D7_02_v3	379998	383537	1770	+	R	leading
Pf3D7_02_v3	380204	384025	1910	-	R	lagging
Pf3D7_02_v3	380409	383650	1620	+	R	leading
Pf3D7_02_v3	381556	384319	1382	-	L	leading
Pf3D7_02_v3	381687	383559	936	-	L	leading
Pf3D7_02_v3	381793	383593	900	-	R	lagging
Pf3D7_02_v3	382506	385223	1358	+	R	leading
Pf3D7_02_v3	383255	390374	3560	+	L	lagging
Pf3D7_02_v3	383406	386352	1473	-	L	leading
Pf3D7_02_v3	383613	390162	3274	+	L	lagging
Pf3D7_02_v3	383787	385122	668	+	L	lagging
Pf3D7_02_v3	383845	389015	2585	-	L	leading
Pf3D7_02_v3	384042	389375	2666	-	L	leading
Pf3D7_02_v3	386406	389011	1302	+	R	leading
Pf3D7_02_v3	386483	387506	512	-	R	lagging
Pf3D7_02_v3	386992	390349	1678	+	L	lagging
Pf3D7_02_v3	388089	391719	1815	-	R	lagging
Pf3D7_02_v3	388341	392655	2157	+	R	leading
Pf3D7_02_v3	389167	392595	1714	+	L	lagging
Pf3D7_02_v3	389765	394511	2373	+	L	lagging
Pf3D7_02_v3	389922	392733	1406	-	L	leading
Pf3D7_02_v3	390067	391749	841	-	L	leading
Pf3D7_02_v3	390276	394193	1958	-	L	leading
Pf3D7_02_v3	390378	394055	1838	+	L	lagging
Pf3D7_02_v3	393081	396302	1610	+	L	lagging
Pf3D7_02_v3	393177	399271	3047	+	R	leading
Pf3D7_02_v3	393951	396980	1514	-	R	lagging
[truncated: 48,118 more rows]

## Sheet: t29h_ini
chr	start	end	center	strand
Pf3D7_01_v3	66302	78823	72562	+
Pf3D7_01_v3	69188	72063	70626	+
Pf3D7_01_v3	70143	71767	70955	+
Pf3D7_01_v3	70394	71432	70913	+
Pf3D7_01_v3	72165	78399	75282	+
Pf3D7_01_v3	72907	78690	75798	+
Pf3D7_01_v3	75037	76288	75662	+
Pf3D7_01_v3	76106	77298	76702	+
Pf3D7_01_v3	77945	81068	79506	+
Pf3D7_01_v3	78656	79494	79075	-
Pf3D7_01_v3	79244	84249	81746	-
Pf3D7_01_v3	79433	99015	89224	+
Pf3D7_01_v3	80822	101309	91066	+
Pf3D7_01_v3	82382	88052	85217	+
Pf3D7_01_v3	84614	85765	85190	+
Pf3D7_01_v3	86622	88737	87680	+
Pf3D7_01_v3	91206	92487	91846	+
Pf3D7_01_v3	92544	99302	95923	+
Pf3D7_01_v3	102134	118635	110384	+
Pf3D7_01_v3	111025	114966	112996	-
Pf3D7_01_v3	111483	114816	113150	-
Pf3D7_01_v3	125123	131576	128350	+
Pf3D7_01_v3	140241	142910	141576	-
Pf3D7_01_v3	151384	161361	156372	-
Pf3D7_01_v3	162425	180153	171289	-
Pf3D7_01_v3	163908	165581	164744	+
Pf3D7_01_v3	168181	181010	174596	-
Pf3D7_01_v3	168687	170619	169653	-
Pf3D7_01_v3	171227	179507	175367	-
Pf3D7_01_v3	178943	184752	181848	+
Pf3D7_01_v3	180626	181748	181187	-
Pf3D7_01_v3	189138	227021	208080	-
Pf3D7_01_v3	202312	215113	208712	-
Pf3D7_01_v3	206887	215618	211252	+
Pf3D7_01_v3	221427	223784	222606	+
Pf3D7_01_v3	221612	226595	224104	+
Pf3D7_01_v3	226994	241776	234385	+
Pf3D7_01_v3	227066	230813	228940	-
Pf3D7_01_v3	230712	237007	233860	+
Pf3D7_01_v3	231776	261482	246629	+
Pf3D7_01_v3	233993	247385	240689	-
Pf3D7_01_v3	239258	248047	243652	-
Pf3D7_01_v3	240563	245851	243207	-
Pf3D7_01_v3	241071	244467	242769	+
Pf3D7_01_v3	272428	289709	281068	+
Pf3D7_01_v3	291248	303938	297593	-
Pf3D7_01_v3	296892	302737	299814	+
Pf3D7_01_v3	301361	303503	302432	+
Pf3D7_01_v3	303441	317127	310284	+
Pf3D7_01_v3	306563	311432	308998	+
Pf3D7_01_v3	308078	309359	308718	-
Pf3D7_01_v3	313438	320916	317177	-
Pf3D7_01_v3	342514	349085	345800	-
Pf3D7_01_v3	358935	369125	364030	-
Pf3D7_01_v3	361194	362236	361715	+
Pf3D7_01_v3	376654	386068	381361	+
Pf3D7_01_v3	381734	387313	384524	+
Pf3D7_01_v3	383560	404345	393952	-
Pf3D7_01_v3	383990	396642	390316	-
Pf3D7_01_v3	385685	386794	386240	-
Pf3D7_01_v3	386226	390529	388378	-
Pf3D7_01_v3	389178	392379	390778	+
Pf3D7_01_v3	390522	408338	399430	-
Pf3D7_01_v3	392935	399815	396375	+
Pf3D7_01_v3	395110	402602	398856	+
Pf3D7_01_v3	397121	400052	398586	+
Pf3D7_01_v3	397751	402374	400062	+
Pf3D7_01_v3	405335	419879	412607	-
Pf3D7_01_v3	419489	421904	420696	-
Pf3D7_01_v3	419751	423064	421408	+
Pf3D7_01_v3	421770	470332	446051	+
Pf3D7_01_v3	421882	436247	429064	+
Pf3D7_01_v3	424515	428420	426468	+
Pf3D7_01_v3	424709	439942	432326	-
Pf3D7_01_v3	426066	426911	426488	+
Pf3D7_01_v3	442200	457785	449992	-
Pf3D7_01_v3	443084	457660	450372	-
Pf3D7_01_v3	443659	448885	446272	-
Pf3D7_01_v3	444527	448048	446288	-
Pf3D7_01_v3	445534	453175	449354	-
Pf3D7_01_v3	448923	456519	452721	-
Pf3D7_01_v3	454056	455988	455022	+
Pf3D7_01_v3	454079	456301	455190	+
Pf3D7_01_v3	461292	478069	469680	+
Pf3D7_01_v3	470892	474456	472674	-
Pf3D7_01_v3	471505	473657	472581	+
Pf3D7_01_v3	489485	491730	490608	+
Pf3D7_01_v3	506729	509059	507894	-
Pf3D7_01_v3	509174	511110	510142	+
Pf3D7_01_v3	515192	521457	518324	-
Pf3D7_01_v3	517896	519109	518502	-
Pf3D7_01_v3	525359	533409	529384	+
Pf3D7_01_v3	532031	535203	533617	-
Pf3D7_01_v3	532146	535616	533881	+
Pf3D7_01_v3	546217	548195	547206	+
Pf3D7_01_v3	548152	549766	548959	+
Pf3D7_01_v3	551202	553577	552390	+
Pf3D7_01_v3	553624	561069	557346	-
Pf3D7_01_v3	555091	557790	556440	-
Pf3D7_01_v3	564191	566146	565168	+
Pf3D7_01_v3	565273	569982	567628	+
Pf3D7_01_v3	569833	572287	571060	-
Pf3D7_01_v3	571980	616628	594304	+
Pf3D7_01_v3	575977	592805	584391	-
Pf3D7_01_v3	581024	582416	581720	+
Pf3D7_01_v3	582222	591751	586986	-
Pf3D7_01_v3	582314	585148	583731	+
Pf3D7_01_v3	583209	601039	592124	-
Pf3D7_01_v3	618985	620170	619578	+
Pf3D7_02_v3	125604	137054	131329	-
Pf3D7_02_v3	129154	175175	152164	+
Pf3D7_02_v3	131963	134851	133407	+
Pf3D7_02_v3	137612	138457	138034	+
Pf3D7_02_v3	142462	162849	152656	+
Pf3D7_02_v3	142920	144005	143462	+
Pf3D7_02_v3	144176	160496	152336	+
Pf3D7_02_v3	146302	154289	150296	-
Pf3D7_02_v3	146620	156324	151472	+
Pf3D7_02_v3	147743	151660	149702	+
Pf3D7_02_v3	149296	174979	162138	-
Pf3D7_02_v3	171068	181486	176277	-
Pf3D7_02_v3	188903	209236	199070	-
Pf3D7_02_v3	199383	208976	204180	+
Pf3D7_02_v3	201512	228197	214854	+
Pf3D7_02_v3	235422	243717	239570	-
Pf3D7_02_v3	236108	244370	240239	+
Pf3D7_02_v3	238444	241937	240190	-
Pf3D7_02_v3	239448	244231	241840	+
Pf3D7_02_v3	240647	245568	243108	-
Pf3D7_02_v3	249781	251000	250390	-
Pf3D7_02_v3	252300	257727	255014	+
Pf3D7_02_v3	254006	257527	255766	-
Pf3D7_02_v3	255019	263322	259170	+
Pf3D7_02_v3	257342	277850	267596	+
Pf3D7_02_v3	258461	262455	260458	-
Pf3D7_02_v3	263749	265823	264786	+
Pf3D7_02_v3	279506	306365	292936	+
Pf3D7_02_v3	281007	284636	282822	+
Pf3D7_02_v3	281088	306617	293852	+
Pf3D7_02_v3	281953	297374	289664	+
Pf3D7_02_v3	284830	286639	285734	+
Pf3D7_02_v3	300481	308554	304518	-
Pf3D7_02_v3	316489	320714	318602	+
Pf3D7_02_v3	321283	328275	324779	+
Pf3D7_02_v3	322905	326325	324615	-
Pf3D7_02_v3	324713	341325	333019	-
Pf3D7_02_v3	328869	358951	343910	+
Pf3D7_02_v3	330963	345755	338359	-
Pf3D7_02_v3	331198	345596	338397	-
Pf3D7_02_v3	335593	343331	339462	-
Pf3D7_02_v3	335780	341557	338668	+
Pf3D7_02_v3	336030	344295	340162	-
Pf3D7_02_v3	338296	339037	338666	-
Pf3D7_02_v3	338469	345157	341813	+
Pf3D7_02_v3	341704	342962	342333	-
Pf3D7_02_v3	355070	373092	364081	+
Pf3D7_02_v3	362628	366790	364709	-
Pf3D7_02_v3	366398	377068	371733	-
Pf3D7_02_v3	380900	384808	382854	-
Pf3D7_02_v3	384517	402297	393407	+
Pf3D7_02_v3	389019	391759	390389	+
Pf3D7_02_v3	393416	401565	397490	-
Pf3D7_02_v3	396924	416098	406511	+
Pf3D7_02_v3	423240	425199	424220	+
Pf3D7_02_v3	425291	426730	426010	-
Pf3D7_02_v3	425891	448055	436973	+
Pf3D7_02_v3	429833	430620	430226	-
Pf3D7_02_v3	431742	440528	436135	+
Pf3D7_02_v3	433100	442315	437708	-
Pf3D7_02_v3	449391	476696	463044	+
Pf3D7_02_v3	452636	458363	455500	-
Pf3D7_02_v3	453559	454744	454152	+
Pf3D7_02_v3	463222	469403	466312	-
Pf3D7_02_v3	476393	480980	478686	+
Pf3D7_02_v3	488756	502762	495759	+
Pf3D7_02_v3	489945	497773	493859	+
Pf3D7_02_v3	519294	527918	523606	-
Pf3D7_02_v3	520537	532947	526742	-
Pf3D7_02_v3	520815	526258	523536	+
Pf3D7_02_v3	538842	551788	545315	+
Pf3D7_02_v3	540651	579299	559975	-
Pf3D7_02_v3	543584	557880	550732	+
Pf3D7_02_v3	547471	553787	550629	-
Pf3D7_02_v3	548991	550837	549914	+
Pf3D7_02_v3	555837	568363	562100	-
Pf3D7_02_v3	576242	588258	582250	+
Pf3D7_02_v3	588613	589907	589260	+
Pf3D7_02_v3	596842	601256	599049	+
Pf3D7_02_v3	606798	624291	615544	-
Pf3D7_02_v3	607173	616495	611834	+
Pf3D7_02_v3	611980	615430	613705	+
Pf3D7_02_v3	624842	637209	631026	-
Pf3D7_02_v3	629447	630388	629918	-
Pf3D7_02_v3	635430	643044	639237	-
Pf3D7_02_v3	640575	655527	648051	+
Pf3D7_02_v3	648671	655280	651976	-
Pf3D7_02_v3	658527	662404	660466	-
Pf3D7_02_v3	664440	676525	670482	+
Pf3D7_02_v3	668568	676036	672302	+
Pf3D7_02_v3	668858	675274	672066	+
Pf3D7_02_v3	670010	676901	673456	+
Pf3D7_02_v3	680133	681469	680801	+
Pf3D7_02_v3	729136	739001	734068	-
Pf3D7_02_v3	739615	757120	748368	+
Pf3D7_02_v3	749787	751817	750802	+
Pf3D7_02_v3	753810	756887	755348	+
Pf3D7_02_v3	757928	762215	760072	-
Pf3D7_02_v3	758459	760297	759378	+
Pf3D7_02_v3	766660	768047	767354	+
Pf3D7_02_v3	779985	790468	785226	-
Pf3D7_02_v3	784756	795410	790083	+
Pf3D7_02_v3	800130	815817	807974	+
Pf3D7_02_v3	805637	808041	806839	+
Pf3D7_02_v3	812025	844570	828298	-
Pf3D7_02_v3	815340	830801	823070	+
Pf3D7_02_v3	818007	823156	820582	-
Pf3D7_02_v3	828564	837171	832868	+
Pf3D7_02_v3	840309	846894	843602	+
Pf3D7_02_v3	850381	852582	851482	-
Pf3D7_02_v3	859094	869743	864418	+
Pf3D7_02_v3	864537	867164	865850	-
Pf3D7_02_v3	884033	885548	884790	-
Pf3D7_02_v3	885180	888648	886914	-
Pf3D7_02_v3	885587	887662	886624	-
Pf3D7_02_v3	895775	905397	900586	+
Pf3D7_02_v3	909557	923948	916752	-
Pf3D7_02_v3	910899	919482	915190	-
Pf3D7_02_v3	911279	919800	915540	-
Pf3D7_02_v3	911496	913116	912306	-
Pf3D7_02_v3	912657	921775	917216	-
Pf3D7_02_v3	918387	919270	918828	-
Pf3D7_02_v3	919552	931993	925772	-
Pf3D7_02_v3	920660	928033	924346	-
Pf3D7_02_v3	922594	937670	930132	+
Pf3D7_02_v3	924611	939284	931948	-
Pf3D7_02_v3	924627	931491	928059	-
Pf3D7_02_v3	926724	933285	930004	-
Pf3D7_02_v3	926991	928655	927823	-
Pf3D7_02_v3	930045	932571	931308	-
Pf3D7_02_v3	931431	933587	932509	-
Pf3D7_02_v3	932428	938766	935597	-
Pf3D7_02_v3	932621	938393	935507	+
Pf3D7_02_v3	933896	938155	936026	-
Pf3D7_02_v3	934741	939051	936896	-
Pf3D7_02_v3	938193	939019	938606	-
Pf3D7_02_v3	938326	939247	938786	-
Pf3D7_03_v3	8097	28409	18253	-
Pf3D7_03_v3	9704	18916	14310	+
Pf3D7_03_v3	10042	24240	17141	+
Pf3D7_03_v3	11059	19369	15214	+
Pf3D7_03_v3	11089	28372	19730	+
Pf3D7_03_v3	11114	16513	13814	+
Pf3D7_03_v3	11224	21856	16540	+
Pf3D7_03_v3	11438	21157	16298	+
Pf3D7_03_v3	11646	16304	13975	+
Pf3D7_03_v3	11667	19315	15491	+
Pf3D7_03_v3	11779	18559	15169	+
Pf3D7_03_v3	12085	15911	13998	+
Pf3D7_03_v3	12465	19945	16205	+
Pf3D7_03_v3	12913	14635	13774	+
Pf3D7_03_v3	14308	16042	15175	+
Pf3D7_03_v3	14346	21914	18130	+
Pf3D7_03_v3	14560	20128	17344	+
Pf3D7_03_v3	14631	17478	16054	+
Pf3D7_03_v3	15344	23730	19537	+
Pf3D7_03_v3	15429	22284	18856	+
Pf3D7_03_v3	15443	18282	16862	+
Pf3D7_03_v3	15609	22337	18973	+
Pf3D7_03_v3	16972	19869	18420	+
Pf3D7_03_v3	18232	26322	22277	-
Pf3D7_03_v3	18939	20191	19565	+
Pf3D7_03_v3	19794	23114	21454	+
Pf3D7_03_v3	21924	25357	23640	+
Pf3D7_03_v3	22736	24545	23640	-
Pf3D7_03_v3	22881	25920	24400	+
Pf3D7_03_v3	27315	37041	32178	+
Pf3D7_03_v3	30376	32412	31394	-
Pf3D7_03_v3	32019	33130	32574	+
Pf3D7_03_v3	39058	40831	39944	-
Pf3D7_03_v3	39990	58433	49212	-
Pf3D7_03_v3	42430	46485	44458	+
Pf3D7_03_v3	42933	45115	44024	-
Pf3D7_03_v3	61493	75526	68510	-
Pf3D7_03_v3	62465	67302	64884	+
Pf3D7_03_v3	76869	93465	85167	+
Pf3D7_03_v3	78662	87068	82865	-
Pf3D7_03_v3	80958	85731	83344	-
Pf3D7_03_v3	82570	99294	90932	+
Pf3D7_03_v3	86327	98877	92602	-
Pf3D7_03_v3	91860	94145	93002	+
Pf3D7_03_v3	97400	98768	98084	+
Pf3D7_03_v3	102877	106680	104778	+
Pf3D7_03_v3	110581	113693	112137	-
Pf3D7_03_v3	114879	123917	119398	-
Pf3D7_03_v3	116291	118513	117402	+
Pf3D7_03_v3	121814	124189	123002	+
Pf3D7_03_v3	125247	134420	129834	+
Pf3D7_03_v3	128745	151152	139948	+
Pf3D7_03_v3	139808	151098	145453	+
Pf3D7_03_v3	140239	146591	143415	-
Pf3D7_03_v3	142992	147070	145031	+
Pf3D7_03_v3	148594	152134	150364	+
Pf3D7_03_v3	150888	152623	151756	-
Pf3D7_03_v3	162976	189991	176484	-
Pf3D7_03_v3	164846	171718	168282	+
Pf3D7_03_v3	165544	167725	166634	-
Pf3D7_03_v3	173401	175998	174700	-
Pf3D7_03_v3	185911	189915	187913	-
Pf3D7_03_v3	186113	187348	186730	-
Pf3D7_03_v3	186464	191344	188904	-
Pf3D7_03_v3	187840	189955	188898	-
Pf3D7_03_v3	192968	206511	199740	-
Pf3D7_03_v3	197418	203592	200505	+
Pf3D7_03_v3	208002	224388	216195	+
Pf3D7_03_v3	209203	219383	214293	-
Pf3D7_03_v3	221285	223602	222444	+
Pf3D7_03_v3	226953	236242	231598	+
Pf3D7_03_v3	236604	244234	240419	-
Pf3D7_03_v3	237177	242797	239987	-
Pf3D7_03_v3	243883	246204	245044	-
Pf3D7_03_v3	247623	256569	252096	-
Pf3D7_03_v3	249530	259970	254750	-
Pf3D7_03_v3	252871	255972	254422	-
Pf3D7_03_v3	253170	254810	253990	+
Pf3D7_03_v3	260024	274554	267289	+
Pf3D7_03_v3	261525	266102	263814	-
Pf3D7_03_v3	267581	269851	268716	-
Pf3D7_03_v3	270357	287116	278736	-
Pf3D7_03_v3	272730	292711	282720	+
Pf3D7_03_v3	278582	288540	283561	+
Pf3D7_03_v3	280703	298457	289580	-
Pf3D7_03_v3	281958	285303	283630	-
Pf3D7_03_v3	283455	284585	284020	+
Pf3D7_03_v3	287992	296962	292477	+
Pf3D7_03_v3	289248	295901	292574	-
Pf3D7_03_v3	301779	308841	305310	-
Pf3D7_03_v3	319649	321019	320334	+
Pf3D7_03_v3	345506	350508	348007	-
Pf3D7_03_v3	352383	366583	359483	-
Pf3D7_03_v3	369862	372466	371164	+
Pf3D7_03_v3	380706	384211	382458	+
Pf3D7_03_v3	381755	398030	389892	-
Pf3D7_03_v3	383027	414077	398552	+
Pf3D7_03_v3	391399	393396	392398	+
Pf3D7_03_v3	416194	419827	418010	+
Pf3D7_03_v3	416931	428972	422952	-
Pf3D7_03_v3	417206	417803	417504	+
Pf3D7_03_v3	418572	429583	424078	+
Pf3D7_03_v3	423289	425955	424622	+
Pf3D7_03_v3	425998	432833	429416	+
Pf3D7_03_v3	435697	439252	437474	-
Pf3D7_03_v3	435890	448596	442243	-
Pf3D7_03_v3	436419	445580	441000	-
Pf3D7_03_v3	448530	459682	454106	+
Pf3D7_03_v3	452384	455268	453826	+
Pf3D7_03_v3	457069	479866	468468	+
Pf3D7_03_v3	464166	480114	472140	-
Pf3D7_03_v3	467210	483555	475382	-
Pf3D7_03_v3	467917	472321	470119	+
Pf3D7_03_v3	475282	482196	478739	+
Pf3D7_03_v3	475734	479485	477610	+
Pf3D7_03_v3	484355	490577	487466	-
Pf3D7_03_v3	486257	488831	487544	+
Pf3D7_03_v3	489628	498446	494037	+
Pf3D7_03_v3	493043	495457	494250	-
Pf3D7_03_v3	496372	504199	500286	+
Pf3D7_03_v3	502970	504453	503712	+
Pf3D7_03_v3	509320	516341	512830	-
Pf3D7_03_v3	523932	551291	537612	-
Pf3D7_03_v3	534491	544547	539519	-
Pf3D7_03_v3	538875	544434	541654	-
Pf3D7_03_v3	548230	557225	552728	-
Pf3D7_03_v3	555998	557636	556817	+
Pf3D7_03_v3	564933	572522	568728	+
Pf3D7_03_v3	569199	571782	570490	-
Pf3D7_03_v3	574254	579109	576682	-
Pf3D7_03_v3	575530	579062	577296	-
Pf3D7_03_v3	582401	595871	589136	+
Pf3D7_03_v3	585774	592011	588892	-
Pf3D7_03_v3	586809	588144	587476	+
Pf3D7_03_v3	588935	593231	591083	-
Pf3D7_03_v3	591639	596434	594036	-
Pf3D7_03_v3	593318	597571	595444	+
Pf3D7_03_v3	594978	597182	596080	+
Pf3D7_03_v3	600598	624462	612530	+
Pf3D7_03_v3	601670	603795	602732	+
Pf3D7_03_v3	605989	613315	609652	-
Pf3D7_03_v3	609515	613118	611316	+
Pf3D7_03_v3	622204	633367	627786	+
Pf3D7_03_v3	628060	630246	629153	+
Pf3D7_03_v3	632064	650618	641341	+
Pf3D7_03_v3	634956	648821	641888	+
Pf3D7_03_v3	649074	667449	658262	+
Pf3D7_03_v3	652523	661394	656958	+
Pf3D7_03_v3	655697	672306	664002	+
Pf3D7_03_v3	665698	666941	666320	-
Pf3D7_03_v3	671815	691516	681666	-
Pf3D7_03_v3	676264	696343	686304	-
Pf3D7_03_v3	676983	696253	686618	-
Pf3D7_03_v3	679076	694733	686904	-
Pf3D7_03_v3	679809	692096	685952	+
Pf3D7_03_v3	681263	692411	686837	-
Pf3D7_03_v3	685037	687571	686304	-
Pf3D7_03_v3	685097	689699	687398	+
Pf3D7_03_v3	706826	719099	712962	+
Pf3D7_03_v3	725643	744707	735175	+
Pf3D7_03_v3	732391	735669	734030	+
Pf3D7_03_v3	734157	745338	739748	-
Pf3D7_03_v3	739502	743230	741366	-
Pf3D7_03_v3	743344	745756	744550	-
Pf3D7_03_v3	754907	786949	770928	+
Pf3D7_03_v3	761434	763341	762388	+
Pf3D7_03_v3	761617	765517	763567	-
Pf3D7_03_v3	770553	786035	778294	+
Pf3D7_03_v3	773777	774675	774226	-
Pf3D7_03_v3	776551	780487	778519	-
Pf3D7_03_v3	777913	783428	780670	-
Pf3D7_03_v3	777966	791178	784572	+
Pf3D7_03_v3	778882	781772	780327	-
Pf3D7_03_v3	779798	793744	786771	+
Pf3D7_03_v3	780110	781552	780831	-
Pf3D7_03_v3	814171	816318	815244	-
Pf3D7_03_v3	816603	825183	820893	+
Pf3D7_03_v3	848530	861335	854932	-
Pf3D7_03_v3	879052	885754	882403	+
Pf3D7_03_v3	886307	892034	889170	-
Pf3D7_03_v3	889132	897010	893071	-
Pf3D7_03_v3	909658	921774	915716	-
Pf3D7_03_v3	912080	919477	915778	-
Pf3D7_03_v3	917627	924103	920865	+
Pf3D7_03_v3	943756	952524	948140	+
Pf3D7_03_v3	944519	955946	950232	+
Pf3D7_03_v3	945449	970075	957762	+
Pf3D7_03_v3	956502	965854	961178	+
Pf3D7_03_v3	969906	972308	971107	+
Pf3D7_03_v3	998122	1025120	1011621	+
Pf3D7_03_v3	1019431	1036540	1027986	-
Pf3D7_03_v3	1019988	1023221	1021604	+
Pf3D7_03_v3	1020473	1028843	1024658	-
Pf3D7_03_v3	1022575	1043173	1032874	+
Pf3D7_03_v3	1025910	1028872	1027391	+
Pf3D7_03_v3	1027290	1031945	1029618	+
Pf3D7_03_v3	1035517	1038599	1037058	-
Pf3D7_03_v3	1036773	1054530	1045652	-
Pf3D7_03_v3	1038876	1043786	1041331	+
Pf3D7_03_v3	1041786	1044333	1043060	+
Pf3D7_03_v3	1043683	1050905	1047294	-
Pf3D7_03_v3	1045530	1053446	1049488	+
Pf3D7_03_v3	1045716	1048593	1047154	-
Pf3D7_03_v3	1046292	1050511	1048402	-
Pf3D7_03_v3	1047426	1050730	1049078	-
Pf3D7_03_v3	1048181	1054403	1051292	-
Pf3D7_03_v3	1058838	1060718	1059778	-
Pf3D7_03_v3	1060926	1062117	1061522	-
Pf3D7_04_v3	6748	33808	20278	+
Pf3D7_04_v3	7237	33854	20546	+
Pf3D7_04_v3	7488	27999	17744	+
Pf3D7_04_v3	16782	27164	21973	+
Pf3D7_04_v3	25504	29183	27344	+
Pf3D7_04_v3	27213	28296	27754	+
Pf3D7_04_v3	28803	34886	31844	+
Pf3D7_04_v3	30031	33872	31952	+
Pf3D7_04_v3	31138	33500	32319	-
Pf3D7_04_v3	32804	55014	43909	-
Pf3D7_04_v3	39543	54156	46850	+
Pf3D7_04_v3	40003	49349	44676	-
Pf3D7_04_v3	43016	50093	46554	+
Pf3D7_04_v3	46910	48104	47507	+
Pf3D7_04_v3	56393	58641	57517	-
Pf3D7_04_v3	60228	63826	62027	-
Pf3D7_04_v3	60756	68966	64861	-
Pf3D7_04_v3	64151	66482	65316	+
Pf3D7_04_v3	68484	69882	69183	+
Pf3D7_04_v3	69836	73745	71790	-
Pf3D7_04_v3	88173	103255	95714	-
Pf3D7_04_v3	89560	97425	93492	-
Pf3D7_04_v3	114643	127785	121214	-
Pf3D7_04_v3	134122	135788	134955	-
Pf3D7_04_v3	135187	139374	137280	+
Pf3D7_04_v3	137149	146993	142071	-
Pf3D7_04_v3	137165	142930	140048	+
Pf3D7_04_v3	138160	142468	140314	+
Pf3D7_04_v3	139328	142299	140814	-
Pf3D7_04_v3	139630	154151	146890	-
Pf3D7_04_v3	143318	148687	146002	+
Pf3D7_04_v3	149224	163583	156404	+
Pf3D7_04_v3	150691	165744	158218	-
Pf3D7_04_v3	156591	175897	166244	+
Pf3D7_04_v3	157772	169457	163614	-
Pf3D7_04_v3	166492	167720	167106	+
Pf3D7_04_v3	170932	174309	172620	+
Pf3D7_04_v3	186582	190148	188365	-
Pf3D7_04_v3	195592	197757	196674	-
Pf3D7_04_v3	198087	207924	203006	+
Pf3D7_04_v3	198445	205076	201760	+
Pf3D7_04_v3	242516	251266	246891	-
Pf3D7_04_v3	245282	264069	254676	+
Pf3D7_04_v3	250264	258579	254422	+
Pf3D7_04_v3	274541	281141	277841	-
Pf3D7_04_v3	295215	310696	302956	+
Pf3D7_04_v3	309184	310693	309938	-
Pf3D7_04_v3	327544	332190	329867	+
Pf3D7_04_v3	329445	339229	334337	+
Pf3D7_04_v3	338937	340825	339881	+
Pf3D7_04_v3	365468	367240	366354	+
Pf3D7_04_v3	373645	374704	374174	-
Pf3D7_04_v3	373980	374775	374378	+
Pf3D7_04_v3	385870	395094	390482	+
Pf3D7_04_v3	388929	398346	393638	-
Pf3D7_04_v3	392154	436477	414316	-
Pf3D7_04_v3	403102	411384	407243	-
Pf3D7_04_v3	405454	411013	408234	-
Pf3D7_04_v3	406325	413045	409685	+
Pf3D7_04_v3	409153	418699	413926	-
Pf3D7_04_v3	427636	436280	431958	-
Pf3D7_04_v3	432568	434941	433754	+
Pf3D7_04_v3	439108	440178	439643	-
Pf3D7_04_v3	443036	444789	443912	+
Pf3D7_04_v3	443548	450489	447018	+
Pf3D7_04_v3	456972	458017	457494	-
Pf3D7_04_v3	462649	466921	464785	+
Pf3D7_04_v3	484845	498542	491694	+
Pf3D7_04_v3	494165	519780	506972	-
Pf3D7_04_v3	495543	528400	511972	-
Pf3D7_04_v3	498800	514493	506646	-
Pf3D7_04_v3	509643	513108	511376	+
Pf3D7_04_v3	513662	516766	515214	+
Pf3D7_04_v3	518365	523086	520726	-
Pf3D7_04_v3	532901	534981	533941	-
Pf3D7_04_v3	541499	546740	544120	+
Pf3D7_04_v3	542748	552211	547480	+
Pf3D7_04_v3	598409	606791	602600	+
Pf3D7_04_v3	604005	607755	605880	-
Pf3D7_04_v3	616280	628640	622460	-
Pf3D7_04_v3	617366	645731	631548	+
Pf3D7_04_v3	627395	630022	628708	+
Pf3D7_04_v3	633213	635279	634246	-
Pf3D7_04_v3	633371	635399	634385	+
Pf3D7_04_v3	634616	639732	637174	-
Pf3D7_04_v3	636872	638660	637766	-
Pf3D7_04_v3	645579	666631	656105	+
Pf3D7_04_v3	646530	650069	648300	-
Pf3D7_04_v3	646863	662963	654913	+
Pf3D7_04_v3	647620	671425	659522	-
Pf3D7_04_v3	648276	684708	666492	-
Pf3D7_04_v3	658284	681768	670026	+
Pf3D7_04_v3	661253	664431	662842	+
Pf3D7_04_v3	693554	698769	696162	+
Pf3D7_04_v3	694230	701553	697892	-
Pf3D7_04_v3	696624	721505	709064	+
Pf3D7_04_v3	725396	747645	736520	+
Pf3D7_04_v3	728759	753023	740891	-
Pf3D7_04_v3	733230	750821	742026	+
Pf3D7_04_v3	739510	747158	743334	-
Pf3D7_04_v3	740811	748085	744448	+
Pf3D7_04_v3	742577	743956	743266	-
Pf3D7_04_v3	747340	776405	761872	+
Pf3D7_04_v3	761387	762365	761876	+
Pf3D7_04_v3	772727	775658	774192	+
Pf3D7_04_v3	774938	784840	779889	+
Pf3D7_04_v3	778194	784625	781410	+
Pf3D7_04_v3	779160	785785	782472	+
Pf3D7_04_v3	779420	784001	781710	+
Pf3D7_04_v3	793765	809786	801776	-
Pf3D7_04_v3	795933	807722	801828	+
Pf3D7_04_v3	800767	814338	807552	+
Pf3D7_04_v3	800913	803207	802060	-
Pf3D7_04_v3	805597	811873	808735	+
Pf3D7_04_v3	808328	810381	809354	+
Pf3D7_04_v3	810220	822165	816192	+
Pf3D7_04_v3	839416	870924	855170	-
Pf3D7_04_v3	840108	841242	840675	-
Pf3D7_04_v3	841719	843111	842415	-
Pf3D7_04_v3	842749	845622	844186	-
Pf3D7_04_v3	854822	855906	855364	+
Pf3D7_04_v3	862318	871626	866972	+
Pf3D7_04_v3	871251	877102	874176	+
Pf3D7_04_v3	885948	890083	888016	-
Pf3D7_04_v3	889194	897255	893224	+
Pf3D7_04_v3	906003	922585	914294	-
Pf3D7_04_v3	909087	911548	910318	-
Pf3D7_04_v3	912389	934742	923566	-
Pf3D7_04_v3	912944	941264	927104	+
Pf3D7_04_v3	917661	920947	919304	-
Pf3D7_04_v3	919486	924412	921949	+
Pf3D7_04_v3	921391	929667	925529	-
Pf3D7_04_v3	924846	926502	925674	+
Pf3D7_04_v3	926570	942738	934654	+
Pf3D7_04_v3	932874	937082	934978	-
Pf3D7_04_v3	952068	958993	955530	+
Pf3D7_04_v3	967683	970340	969012	-
Pf3D7_04_v3	967750	970159	968954	-
Pf3D7_04_v3	970497	971230	970864	-
Pf3D7_04_v3	975794	978367	977080	-
Pf3D7_04_v3	991462	993395	992428	+
Pf3D7_04_v3	994111	997039	995575	+
Pf3D7_04_v3	996212	1012697	1004454	-
Pf3D7_04_v3	1003866	1023974	1013920	-
Pf3D7_04_v3	1004263	1012480	1008372	+
Pf3D7_04_v3	1005368	1022806	1014087	-
Pf3D7_04_v3	1006064	1011341	1008702	-
Pf3D7_04_v3	1007806	1010399	1009102	+
Pf3D7_04_v3	1022195	1024184	1023190	+
Pf3D7_04_v3	1045312	1054007	1049660	+
Pf3D7_04_v3	1048021	1061731	1054876	+
Pf3D7_04_v3	1049857	1053534	1051696	+
Pf3D7_04_v3	1050155	1071467	1060811	-
Pf3D7_04_v3	1050971	1051880	1051426	+
Pf3D7_04_v3	1056231	1081454	1068842	+
Pf3D7_04_v3	1057508	1064973	1061240	+
Pf3D7_04_v3	1066817	1071752	1069284	+
Pf3D7_04_v3	1066922	1070533	1068728	+
Pf3D7_04_v3	1072195	1093810	1083002	-
Pf3D7_04_v3	1080437	1083646	1082042	+
Pf3D7_04_v3	1081001	1083773	1082387	+
Pf3D7_04_v3	1089051	1091370	1090210	+
Pf3D7_04_v3	1089662	1091493	1090578	+
Pf3D7_04_v3	1091993	1096584	1094288	+
Pf3D7_04_v3	1098842	1105423	1102132	+
Pf3D7_04_v3	1108642	1115145	1111894	+
Pf3D7_04_v3	1111459	1112495	1111977	+
Pf3D7_04_v3	1117459	1125706	1121582	-
Pf3D7_04_v3	1118688	1123149	1120918	+
Pf3D7_04_v3	1139855	1143561	1141708	-
Pf3D7_04_v3	1147137	1150055	1148596	-
Pf3D7_04_v3	1162763	1184775	1173769	-
Pf3D7_04_v3	1165660	1172546	1169103	-
Pf3D7_04_v3	1165719	1169969	1167844	-
Pf3D7_04_v3	1168456	1170163	1169310	-
Pf3D7_04_v3	1172596	1173814	1173205	-
Pf3D7_04_v3	1173210	1178787	1175998	-
Pf3D7_04_v3	1175260	1182974	1179117	-
Pf3D7_04_v3	1175921	1183842	1179882	-
Pf3D7_04_v3	1177391	1181607	1179499	-
Pf3D7_04_v3	1180089	1181550	1180820	-
Pf3D7_04_v3	1182689	1183943	1183316	+
Pf3D7_04_v3	1183196	1194509	1188852	-
Pf3D7_04_v3	1184664	1194247	1189456	-
Pf3D7_05_v3	8300	22514	15407	-
Pf3D7_05_v3	9398	17260	13329	+
Pf3D7_05_v3	9803	23171	16487	+
Pf3D7_05_v3	10360	13697	12028	-
Pf3D7_05_v3	12633	17757	15195	+
Pf3D7_05_v3	13024	37021	25022	-
Pf3D7_05_v3	16378	17288	16833	-
Pf3D7_05_v3	18215	20802	19508	+
Pf3D7_05_v3	18570	19618	19094	+
Pf3D7_05_v3	18970	21139	20054	-
Pf3D7_05_v3	33552	51096	42324	+
Pf3D7_05_v3	35055	55441	45248	+
Pf3D7_05_v3	35627	41385	38506	+
Pf3D7_05_v3	36780	55033	45906	+
Pf3D7_05_v3	43257	47820	45538	+
Pf3D7_05_v3	44798	46548	45673	+
Pf3D7_05_v3	45262	76257	60760	+
Pf3D7_05_v3	45901	47405	46653	-
Pf3D7_05_v3	47598	52292	49945	-
Pf3D7_05_v3	47849	60846	54348	-
Pf3D7_05_v3	59954	62322	61138	+
Pf3D7_05_v3	63244	66944	65094	-
Pf3D7_05_v3	81301	98784	90042	+
Pf3D7_05_v3	107888	110439	109164	-
Pf3D7_05_v3	108688	119627	114158	-
Pf3D7_05_v3	110019	138941	124480	-
Pf3D7_05_v3	117952	139179	128566	-
Pf3D7_05_v3	119382	125123	122252	+
Pf3D7_05_v3	147326	150350	148838	-
Pf3D7_05_v3	148033	150329	149181	+
Pf3D7_05_v3	148135	161282	154708	-
Pf3D7_05_v3	149495	168030	158762	+
Pf3D7_05_v3	155009	162893	158951	+
Pf3D7_05_v3	158306	160144	159225	+
Pf3D7_05_v3	158978	167114	163046	-
Pf3D7_05_v3	159871	181270	170570	+
Pf3D7_05_v3	173109	176866	174988	+
Pf3D7_05_v3	174284	178882	176583	-
Pf3D7_05_v3	175026	186363	180694	+
Pf3D7_05_v3	178290	190124	184207	+
Pf3D7_05_v3	184969	188859	186914	+
Pf3D7_05_v3	209615	215901	212758	-
Pf3D7_05_v3	210801	221128	215964	-
Pf3D7_05_v3	214254	219089	216672	-
Pf3D7_05_v3	230645	242728	236686	-
Pf3D7_05_v3	231940	243805	237872	-
Pf3D7_05_v3	235115	247930	241522	-
Pf3D7_05_v3	236857	258640	247748	-
Pf3D7_05_v3	237026	239220	238123	+
Pf3D7_05_v3	242407	256158	249282	-
Pf3D7_05_v3	256114	274392	265253	-
Pf3D7_05_v3	266026	276898	271462	+
Pf3D7_05_v3	273423	279195	276309	+
Pf3D7_05_v3	274921	281148	278034	-
Pf3D7_05_v3	275339	279023	277181	+
Pf3D7_05_v3	276625	289961	283293	-
Pf3D7_05_v3	297147	316168	306658	+
Pf3D7_05_v3	297361	311827	304594	+
Pf3D7_05_v3	299771	306330	303050	-
Pf3D7_05_v3	302411	306776	304594	+
Pf3D7_05_v3	304787	305619	305203	-
Pf3D7_05_v3	308208	311514	309861	+
Pf3D7_05_v3	311374	313102	312238	+
Pf3D7_05_v3	318072	319647	318860	-
Pf3D7_05_v3	322656	324521	323588	-
Pf3D7_05_v3	331339	355048	343194	-
Pf3D7_05_v3	335152	343675	339414	-
Pf3D7_05_v3	338292	354188	346240	+
Pf3D7_05_v3	343095	347224	345160	-
Pf3D7_05_v3	343393	344130	343762	+
Pf3D7_05_v3	344153	345664	344908	-
Pf3D7_05_v3	345144	347842	346493	+
Pf3D7_05_v3	345473	347411	346442	+
Pf3D7_05_v3	346191	360669	353430	+
Pf3D7_05_v3	355914	363750	359832	-
Pf3D7_05_v3	384822	393748	389285	-
Pf3D7_05_v3	385292	392561	388926	+
Pf3D7_05_v3	389456	396265	392860	+
Pf3D7_05_v3	390587	395284	392936	-
Pf3D7_05_v3	392699	403773	398236	-
Pf3D7_05_v3	395518	405724	400621	+
Pf3D7_05_v3	397825	412067	404946	-
Pf3D7_05_v3	404118	407597	405858	+
Pf3D7_05_v3	405195	410204	407700	-
Pf3D7_05_v3	407011	411766	409388	-
Pf3D7_05_v3	429873	456972	443422	+
Pf3D7_05_v3	447870	454971	451420	-
Pf3D7_05_v3	455185	470175	462680	+
Pf3D7_05_v3	458509	497838	478174	-
Pf3D7_05_v3	458563	468812	463688	+
Pf3D7_05_v3	459071	460935	460003	+
Pf3D7_05_v3	460020	470546	465283	+
Pf3D7_05_v3	461397	467010	464204	+
Pf3D7_05_v3	462467	465056	463762	+
Pf3D7_05_v3	471635	478383	475009	+
Pf3D7_05_v3	474155	477917	476036	+
Pf3D7_05_v3	476455	506600	491528	-
Pf3D7_05_v3	497917	514426	506172	+
Pf3D7_05_v3	512573	513363	512968	+
Pf3D7_05_v3	513961	514870	514416	+
Pf3D7_05_v3	517116	518423	517770	+
Pf3D7_05_v3	529908	534318	532113	-
Pf3D7_05_v3	531412	547018	539215	+
Pf3D7_05_v3	532193	544336	538264	-
Pf3D7_05_v3	537409	561613	549511	+
Pf3D7_05_v3	538943	566271	552607	+
Pf3D7_05_v3	539266	542573	540920	-
Pf3D7_05_v3	541308	542060	541684	-
Pf3D7_05_v3	573529	576611	575070	-
Pf3D7_05_v3	579688	590579	585134	+
Pf3D7_05_v3	607230	614052	610641	+
Pf3D7_05_v3	607632	626843	617238	+
Pf3D7_05_v3	608305	610189	609247	-
Pf3D7_05_v3	639068	649212	644140	-
Pf3D7_05_v3	644745	653869	649307	+
Pf3D7_05_v3	645413	647288	646350	-
Pf3D7_05_v3	646929	648136	647532	+
Pf3D7_05_v3	669212	669862	669537	-
Pf3D7_05_v3	669765	674799	672282	-
Pf3D7_05_v3	683000	684795	683898	+
Pf3D7_05_v3	720585	752634	736610	+
Pf3D7_05_v3	720837	724086	722462	-
Pf3D7_05_v3	730015	755433	742724	+
Pf3D7_05_v3	739804	743572	741688	-
Pf3D7_05_v3	747247	753837	750542	+
Pf3D7_05_v3	751637	756963	754300	+
Pf3D7_05_v3	757935	769190	763562	-
Pf3D7_05_v3	764367	768811	766589	-
Pf3D7_05_v3	767860	772636	770248	+
Pf3D7_05_v3	768344	788406	778375	-
Pf3D7_05_v3	780052	795221	787636	-
Pf3D7_05_v3	784388	821157	802772	+
Pf3D7_05_v3	784707	786473	785590	-
Pf3D7_05_v3	785449	787332	786390	+
Pf3D7_05_v3	796627	798113	797370	+
Pf3D7_05_v3	802557	834406	818482	-
Pf3D7_05_v3	805374	812311	808842	+
Pf3D7_05_v3	818620	823262	820941	-
Pf3D7_05_v3	818765	821675	820220	+
Pf3D7_05_v3	823779	830246	827012	+
Pf3D7_05_v3	824871	829787	827329	+
Pf3D7_05_v3	836262	841340	838801	+
Pf3D7_05_v3	847628	849868	848748	+
Pf3D7_05_v3	848676	852500	850588	+
Pf3D7_05_v3	852389	885664	869026	-
Pf3D7_05_v3	856754	867049	861902	+
Pf3D7_05_v3	856771	864209	860490	+
Pf3D7_05_v3	859694	868663	864178	-
Pf3D7_05_v3	860879	869044	864962	+
Pf3D7_05_v3	863652	873021	868336	-
Pf3D7_05_v3	896155	899896	898026	-
Pf3D7_05_v3	898072	905978	902025	-
Pf3D7_05_v3	901532	902347	901940	+
Pf3D7_05_v3	903439	915802	909620	-
Pf3D7_05_v3	908878	909536	909207	-
Pf3D7_05_v3	924286	933788	929037	+
Pf3D7_05_v3	924622	931653	928138	+
Pf3D7_05_v3	925956	936929	931442	+
Pf3D7_05_v3	927046	935603	931324	+
Pf3D7_05_v3	936173	952638	944406	+
Pf3D7_05_v3	938757	953067	945912	+
Pf3D7_05_v3	946314	947660	946987	-
Pf3D7_05_v3	951162	952631	951896	-
Pf3D7_05_v3	953051	964145	958598	-
Pf3D7_05_v3	955279	964288	959784	-
Pf3D7_05_v3	968663	974161	971412	+
Pf3D7_05_v3	978738	1002848	990793	-
Pf3D7_05_v3	980801	992221	986511	+
Pf3D7_05_v3	984655	986162	985408	+
Pf3D7_05_v3	1014068	1016284	1015176	+
Pf3D7_05_v3	1051351	1055926	1053638	-
Pf3D7_05_v3	1056671	1066128	1061400	+
Pf3D7_05_v3	1057419	1058284	1057852	+
Pf3D7_05_v3	1062928	1072234	1067581	+
Pf3D7_05_v3	1063008	1065717	1064362	+
Pf3D7_05_v3	1063816	1065226	1064521	-
Pf3D7_05_v3	1068172	1072959	1070566	+
Pf3D7_05_v3	1073822	1077746	1075784	+
Pf3D7_05_v3	1093736	1099487	1096612	+
Pf3D7_05_v3	1099273	1113613	1106443	-
Pf3D7_05_v3	1102027	1108996	1105512	+
Pf3D7_05_v3	1109086	1124273	1116680	+
Pf3D7_05_v3	1109695	1117831	1113763	+
Pf3D7_05_v3	1141739	1162006	1151872	-
Pf3D7_05_v3	1150883	1154586	1152734	-
Pf3D7_05_v3	1159309	1164353	1161831	-
Pf3D7_05_v3	1161624	1171636	1166630	+
Pf3D7_05_v3	1165802	1169679	1167740	-
Pf3D7_05_v3	1166392	1170366	1168379	-
Pf3D7_05_v3	1177895	1189856	1183876	-
Pf3D7_05_v3	1179681	1188029	1183855	+
Pf3D7_05_v3	1190782	1196991	1193886	-
Pf3D7_05_v3	1199263	1201137	1200200	-
Pf3D7_05_v3	1205084	1215446	1210265	+
Pf3D7_05_v3	1209251	1230927	1220089	+
Pf3D7_05_v3	1229794	1240991	1235392	-
Pf3D7_05_v3	1239688	1244528	1242108	+
Pf3D7_05_v3	1241076	1242819	1241948	-
Pf3D7_05_v3	1241651	1244182	1242916	+
Pf3D7_05_v3	1242816	1255992	1249404	-
Pf3D7_05_v3	1243512	1253574	1248543	-
Pf3D7_05_v3	1251160	1280984	1266072	+
Pf3D7_05_v3	1273588	1284896	1279242	+
Pf3D7_05_v3	1294813	1301672	1298242	+
Pf3D7_05_v3	1299505	1326104	1312804	-
Pf3D7_05_v3	1304662	1320644	1312653	+
Pf3D7_05_v3	1305206	1323470	1314338	+
Pf3D7_05_v3	1307206	1327169	1317188	+
Pf3D7_05_v3	1309132	1312722	1310927	-
Pf3D7_05_v3	1310448	1323975	1317212	+
Pf3D7_05_v3	1312414	1316114	1314264	-
Pf3D7_05_v3	1312633	1317287	1314960	-
Pf3D7_05_v3	1313005	1331996	1322500	-
Pf3D7_05_v3	1313235	1327765	1320500	-
Pf3D7_05_v3	1317438	1332088	1324763	-
Pf3D7_05_v3	1317841	1333421	1325631	-
Pf3D7_05_v3	1319236	1324606	1321921	-
Pf3D7_05_v3	1319281	1323886	1321584	-
Pf3D7_05_v3	1322410	1328843	1325626	-
Pf3D7_05_v3	1322971	1337113	1330042	-
Pf3D7_05_v3	1323012	1324234	1323623	-
Pf3D7_05_v3	1325085	1331160	1328122	-
Pf3D7_05_v3	1326690	1331998	1329344	-
Pf3D7_05_v3	1327672	1329805	1328738	-
Pf3D7_05_v3	1329092	1332089	1330590	+
Pf3D7_05_v3	1331331	1332381	1331856	-
Pf3D7_05_v3	1332725	1334080	1333402	-
Pf3D7_06_v3	5333	14071	9702	+
Pf3D7_06_v3	5485	18343	11914	+
Pf3D7_06_v3	5524	13823	9674	+
Pf3D7_06_v3	5896	17212	11554	+
Pf3D7_06_v3	6049	13143	9596	+
Pf3D7_06_v3	7108	11818	9463	+
Pf3D7_06_v3	7959	12860	10410	+
Pf3D7_06_v3	8128	11855	9992	+
Pf3D7_06_v3	8704	13440	11072	+
Pf3D7_06_v3	8850	11019	9934	+
Pf3D7_06_v3	9643	14114	11878	+
Pf3D7_06_v3	10839	16746	13792	+
Pf3D7_06_v3	11752	19717	15734	+
Pf3D7_06_v3	12828	31216	22022	-
Pf3D7_06_v3	15902	40524	28213	+
Pf3D7_06_v3	17276	23482	20379	+
Pf3D7_06_v3	21133	24739	22936	+
Pf3D7_06_v3	23010	24133	23572	+
Pf3D7_06_v3	25234	26192	25713	+
Pf3D7_06_v3	25626	29747	27686	+
Pf3D7_06_v3	27072	31141	29106	-
Pf3D7_06_v3	28859	29444	29152	-
Pf3D7_06_v3	36313	42842	39578	+
Pf3D7_06_v3	36349	43450	39900	+
Pf3D7_06_v3	38446	44263	41354	-
Pf3D7_06_v3	60986	66411	63698	-
Pf3D7_06_v3	71058	73447	72252	-
Pf3D7_06_v3	84866	85648	85257	+
Pf3D7_06_v3	88241	100511	94376	-
Pf3D7_06_v3	90825	110725	100775	+
Pf3D7_06_v3	97716	120312	109014	-
Pf3D7_06_v3	103170	147969	125570	-
Pf3D7_06_v3	103312	115808	109560	-
Pf3D7_06_v3	115402	117403	116402	-
Pf3D7_06_v3	128522	133145	130834	-
Pf3D7_06_v3	131912	138124	135018	+
Pf3D7_06_v3	133381	138012	135696	-
Pf3D7_06_v3	137554	141607	139580	-
Pf3D7_06_v3	140168	150767	145468	+
Pf3D7_06_v3	164104	170331	167218	-
Pf3D7_06_v3	168045	170901	169473	+
Pf3D7_06_v3	173952	179143	176548	+
Pf3D7_06_v3	190908	195652	193280	-
Pf3D7_06_v3	191750	224028	207889	+
Pf3D7_06_v3	195132	208967	202050	-
Pf3D7_06_v3	196107	202005	199056	+
Pf3D7_06_v3	198751	203577	201164	-
Pf3D7_06_v3	198904	211628	205266	-
Pf3D7_06_v3	203312	214860	209086	+
Pf3D7_06_v3	205406	206472	205939	+
Pf3D7_06_v3	208215	214678	211446	+
Pf3D7_06_v3	224510	226305	225408	+
Pf3D7_06_v3	232765	235707	234236	+
Pf3D7_06_v3	234646	237195	235920	+
Pf3D7_06_v3	234951	244798	239874	+
Pf3D7_06_v3	235197	236572	235884	+
Pf3D7_06_v3	256967	272609	264788	+
Pf3D7_06_v3	270885	272786	271836	-
Pf3D7_06_v3	296871	313276	305074	-
Pf3D7_06_v3	301167	306008	303588	+
Pf3D7_06_v3	330986	332425	331706	+
Pf3D7_06_v3	333048	347627	340338	-
Pf3D7_06_v3	336777	339495	338136	+
Pf3D7_06_v3	337012	355853	346432	-
Pf3D7_06_v3	340837	343165	342001	+
Pf3D7_06_v3	397167	398246	397706	-
Pf3D7_06_v3	402709	408056	405382	-
Pf3D7_06_v3	417136	439787	428462	-
Pf3D7_06_v3	426846	444451	435648	-
Pf3D7_06_v3	432297	434238	433268	+
Pf3D7_06_v3	439954	475528	457741	+
Pf3D7_06_v3	452220	464007	458114	-
Pf3D7_06_v3	453327	455763	454545	+
Pf3D7_06_v3	462693	471224	466958	-
Pf3D7_06_v3	463628	470892	467260	-
Pf3D7_06_v3	469597	471436	470516	-
Pf3D7_06_v3	472361	477011	474686	+
Pf3D7_06_v3	473319	478434	475876	+
Pf3D7_06_v3	474827	478737	476782	+
Pf3D7_06_v3	476929	477837	477383	-
Pf3D7_06_v3	491370	508921	500146	-
Pf3D7_06_v3	492211	498430	495320	+
Pf3D7_06_v3	494315	495282	494798	+
Pf3D7_06_v3	494657	506279	500468	+
Pf3D7_06_v3	495834	498274	497054	-
Pf3D7_06_v3	529270	537568	533419	+
Pf3D7_06_v3	532732	557704	545218	-
Pf3D7_06_v3	534519	554820	544670	+
Pf3D7_06_v3	540870	541656	541263	-
Pf3D7_06_v3	551329	553957	552643	+
Pf3D7_06_v3	558191	560313	559252	-
Pf3D7_06_v3	577052	584687	580870	-
Pf3D7_06_v3	577973	588342	583158	+
Pf3D7_06_v3	579211	589238	584224	-
Pf3D7_06_v3	579967	585772	582870	+
Pf3D7_06_v3	593332	598862	596097	+
Pf3D7_06_v3	594073	597172	595622	-
Pf3D7_06_v3	595111	612212	603662	-
Pf3D7_06_v3	626733	646476	636604	-
Pf3D7_06_v3	634145	647042	640594	-
Pf3D7_06_v3	642747	655890	649318	+
Pf3D7_06_v3	657204	666411	661808	+
Pf3D7_06_v3	658907	660886	659896	-
Pf3D7_06_v3	665531	668572	667052	-
Pf3D7_06_v3	675521	680995	678258	+
Pf3D7_06_v3	720971	724061	722516	-
Pf3D7_06_v3	725111	734971	730041	-
Pf3D7_06_v3	728725	736572	732648	+
Pf3D7_06_v3	729562	730653	730108	-
Pf3D7_06_v3	731993	742610	737302	-
Pf3D7_06_v3	734558	758870	746714	+
Pf3D7_06_v3	752266	768227	760246	+
Pf3D7_06_v3	756056	766185	761120	-
Pf3D7_06_v3	757583	761110	759346	+
Pf3D7_06_v3	764065	797461	780763	+
Pf3D7_06_v3	767445	773309	770377	+
Pf3D7_06_v3	768721	775452	772086	+
Pf3D7_06_v3	775140	783607	779374	+
Pf3D7_06_v3	808068	818432	813250	-
Pf3D7_06_v3	809078	830680	819879	-
Pf3D7_06_v3	817522	827068	822295	+
Pf3D7_06_v3	833686	844391	839038	-
Pf3D7_06_v3	834628	841701	838164	+
Pf3D7_06_v3	836593	843676	840134	-
Pf3D7_06_v3	850773	851505	851139	-
Pf3D7_06_v3	858479	859054	858766	-
Pf3D7_06_v3	864021	868259	866140	+
Pf3D7_06_v3	890212	906859	898536	+
Pf3D7_06_v3	920113	925928	923020	+
Pf3D7_06_v3	921684	935259	928472	-
Pf3D7_06_v3	927598	929774	928686	-
Pf3D7_06_v3	928918	936836	932877	-
Pf3D7_06_v3	941046	945889	943468	+
Pf3D7_06_v3	947565	955461	951513	-
Pf3D7_06_v3	954983	962944	958964	-
Pf3D7_06_v3	958042	961767	959904	+
Pf3D7_06_v3	962460	969648	966054	+
Pf3D7_06_v3	963169	973699	968434	-
Pf3D7_06_v3	981562	984590	983076	-
Pf3D7_06_v3	986120	992172	989146	-
Pf3D7_06_v3	995335	996399	995867	+
Pf3D7_06_v3	998269	1007750	1003010	+
Pf3D7_06_v3	1006402	1029912	1018157	+
Pf3D7_06_v3	1012848	1013766	1013307	+
Pf3D7_06_v3	1018274	1023023	1020648	+
Pf3D7_06_v3	1025860	1030260	1028060	+
Pf3D7_06_v3	1033308	1045822	1039565	+
Pf3D7_06_v3	1034831	1046791	1040811	-
Pf3D7_06_v3	1042534	1058631	1050582	+
Pf3D7_06_v3	1044752	1048030	1046391	+
Pf3D7_06_v3	1051640	1070262	1060951	-
Pf3D7_06_v3	1058198	1060252	1059225	+
Pf3D7_06_v3	1060765	1061601	1061183	-
Pf3D7_06_v3	1068682	1076111	1072396	+
Pf3D7_06_v3	1081506	1091461	1086484	-
Pf3D7_06_v3	1101831	1105368	1103600	-
Pf3D7_06_v3	1114315	1123487	1118901	+
Pf3D7_06_v3	1117114	1130817	1123966	+
Pf3D7_06_v3	1117398	1121578	1119488	+
Pf3D7_06_v3	1118407	1124518	1121462	+
Pf3D7_06_v3	1128348	1137859	1133104	-
Pf3D7_06_v3	1130512	1135581	1133046	+
Pf3D7_06_v3	1130778	1132431	1131604	-
Pf3D7_06_v3	1136721	1145800	1141260	+
Pf3D7_06_v3	1146856	1155112	1150984	+
Pf3D7_06_v3	1153998	1156555	1155276	-
Pf3D7_06_v3	1178835	1189277	1184056	-
Pf3D7_06_v3	1186161	1193319	1189740	+
Pf3D7_06_v3	1187874	1192438	1190156	-
Pf3D7_06_v3	1189082	1193539	1191310	+
Pf3D7_06_v3	1189649	1191503	1190576	-
Pf3D7_06_v3	1205732	1208523	1207128	+
Pf3D7_06_v3	1227687	1245442	1236564	+
Pf3D7_06_v3	1234735	1265355	1250045	+
Pf3D7_06_v3	1235703	1244198	1239950	-
Pf3D7_06_v3	1236682	1255158	1245920	+
Pf3D7_06_v3	1243411	1262351	1252881	+
Pf3D7_06_v3	1244621	1249020	1246820	-
Pf3D7_06_v3	1246197	1257075	1251636	-
Pf3D7_06_v3	1247210	1262929	1255070	+
Pf3D7_06_v3	1248651	1257435	1253043	+
Pf3D7_06_v3	1250090	1253376	1251733	-
Pf3D7_06_v3	1251542	1254472	1253007	-
Pf3D7_06_v3	1257763	1265886	1261824	+
Pf3D7_06_v3	1265268	1287264	1276266	-
Pf3D7_06_v3	1314660	1315524	1315092	-
Pf3D7_06_v3	1327433	1333576	1330504	+
Pf3D7_06_v3	1329493	1340500	1334996	-
Pf3D7_06_v3	1330144	1334083	1332114	+
Pf3D7_06_v3	1339265	1341230	1340248	+
Pf3D7_06_v3	1340253	1342351	1341302	-
Pf3D7_06_v3	1355856	1372075	1363966	+
Pf3D7_06_v3	1356952	1357766	1357359	+
Pf3D7_06_v3	1362351	1375018	1368684	+
Pf3D7_06_v3	1369650	1370477	1370064	-
Pf3D7_06_v3	1394956	1403665	1399310	-
Pf3D7_06_v3	1394997	1401851	1398424	+
Pf3D7_06_v3	1395375	1406257	1400816	+
Pf3D7_06_v3	1396394	1402755	1399574	-
Pf3D7_06_v3	1399528	1400175	1399852	-
Pf3D7_06_v3	1400419	1401813	1401116	-
Pf3D7_06_v3	1411997	1413258	1412628	+
Pf3D7_07_v3	7469	12477	9973	+
Pf3D7_07_v3	7528	22139	14834	+
Pf3D7_07_v3	8242	23048	15645	+
Pf3D7_07_v3	8891	13381	11136	+
Pf3D7_07_v3	8968	20867	14918	+
Pf3D7_07_v3	10599	14130	12364	+
Pf3D7_07_v3	11265	15562	13414	+
Pf3D7_07_v3	11635	25228	18432	+
Pf3D7_07_v3	11693	12398	12046	+
Pf3D7_07_v3	12617	15077	13847	+
Pf3D7_07_v3	12932	17838	15385	+
Pf3D7_07_v3	13241	16955	15098	-
Pf3D7_07_v3	13322	19813	16568	+
Pf3D7_07_v3	13609	24240	18924	+
Pf3D7_07_v3	13899	17190	15544	+
Pf3D7_07_v3	13970	26914	20442	+
Pf3D7_07_v3	14739	18809	16774	+
Pf3D7_07_v3	15115	16074	15594	-
Pf3D7_07_v3	16564	21410	18987	+
Pf3D7_07_v3	16633	33593	25113	+
Pf3D7_07_v3	16959	22073	19516	+
Pf3D7_07_v3	17005	24468	20736	+
Pf3D7_07_v3	19481	23423	21452	+
Pf3D7_07_v3	19765	35092	27428	+
Pf3D7_07_v3	19903	22454	21178	+
Pf3D7_07_v3	24008	25789	24898	+
Pf3D7_07_v3	25313	46729	36021	+
Pf3D7_07_v3	26659	36169	31414	-
Pf3D7_07_v3	27929	37630	32780	+
Pf3D7_07_v3	28324	30455	29390	+
Pf3D7_07_v3	30061	42430	36246	+
Pf3D7_07_v3	32132	34360	33246	+
Pf3D7_07_v3	35867	42227	39047	-
Pf3D7_07_v3	39524	45725	42624	+
Pf3D7_07_v3	45787	49120	47454	+
Pf3D7_07_v3	46215	47821	47018	+
Pf3D7_07_v3	48487	55247	51867	+
Pf3D7_07_v3	49986	52357	51172	-
Pf3D7_07_v3	51076	58027	54552	-
Pf3D7_07_v3	61282	78045	69664	-
Pf3D7_07_v3	69852	73048	71450	-
Pf3D7_07_v3	70272	78296	74284	+
Pf3D7_07_v3	71454	75241	73348	+
Pf3D7_07_v3	79630	101110	90370	-
Pf3D7_07_v3	92659	100944	96802	-
Pf3D7_07_v3	96024	98495	97260	-
Pf3D7_07_v3	102873	109337	106105	+
Pf3D7_07_v3	113678	118302	115990	+
Pf3D7_07_v3	129450	131920	130685	+
Pf3D7_07_v3	147283	149450	148366	+
Pf3D7_07_v3	148386	154581	151484	-
Pf3D7_07_v3	150354	159622	154988	+
Pf3D7_07_v3	154707	156479	155593	+
Pf3D7_07_v3	155661	175685	165673	+
Pf3D7_07_v3	157285	167589	162437	+
Pf3D7_07_v3	159058	160552	159805	+
Pf3D7_07_v3	163352	166335	164844	-
Pf3D7_07_v3	163893	192662	178278	+
Pf3D7_07_v3	168460	174068	171264	-
Pf3D7_07_v3	172556	177603	175080	-
Pf3D7_07_v3	176173	191853	184013	+
Pf3D7_07_v3	189263	195514	192388	-
Pf3D7_07_v3	190911	193106	192008	-
Pf3D7_07_v3	243718	262462	253090	+
Pf3D7_07_v3	245511	247199	246355	+
Pf3D7_07_v3	248594	258881	253738	-
Pf3D7_07_v3	255510	258921	257216	-
Pf3D7_07_v3	256346	260226	258286	+
Pf3D7_07_v3	256434	262176	259305	-
Pf3D7_07_v3	256915	257915	257415	+
Pf3D7_07_v3	258542	260276	259409	+
Pf3D7_07_v3	277925	289331	283628	+
Pf3D7_07_v3	278716	289846	284281	+
Pf3D7_07_v3	279034	286412	282723	+
Pf3D7_07_v3	280324	283875	282100	-
Pf3D7_07_v3	288557	289455	289006	+
Pf3D7_07_v3	295452	302487	298970	-
Pf3D7_07_v3	298473	303737	301105	+
Pf3D7_07_v3	302916	308451	305684	-
Pf3D7_07_v3	314837	328005	321421	-
Pf3D7_07_v3	318397	324441	321419	+
Pf3D7_07_v3	320809	322905	321857	-
Pf3D7_07_v3	321877	363721	342799	-
Pf3D7_07_v3	341167	358807	349987	-
Pf3D7_07_v3	351632	352743	352188	+
Pf3D7_07_v3	358226	378676	368451	-
Pf3D7_07_v3	359386	364265	361826	-
Pf3D7_07_v3	365232	373742	369487	+
Pf3D7_07_v3	371897	378648	375272	+
Pf3D7_07_v3	384371	398127	391249	-
Pf3D7_07_v3	397719	398586	398152	-
Pf3D7_07_v3	407158	424178	415668	+
Pf3D7_07_v3	411349	422984	417166	+
Pf3D7_07_v3	412079	414590	413334	-
Pf3D7_07_v3	425301	434188	429744	-
Pf3D7_07_v3	430242	432904	431573	-
Pf3D7_07_v3	442590	446455	444522	+
Pf3D7_07_v3	442635	447458	445046	+
Pf3D7_07_v3	475678	493696	484687	-
Pf3D7_07_v3	482198	485497	483848	+
Pf3D7_07_v3	497214	514781	505998	+
Pf3D7_07_v3	505562	508053	506808	+
Pf3D7_07_v3	508835	509530	509182	-
Pf3D7_07_v3	514009	528221	521115	-
Pf3D7_07_v3	518660	523914	521287	+
Pf3D7_07_v3	522699	528600	525650	+
Pf3D7_07_v3	533419	552971	543195	-
Pf3D7_07_v3	534139	541214	537676	+
Pf3D7_07_v3	544791	548296	546544	-
Pf3D7_07_v3	557991	562243	560117	+
Pf3D7_07_v3	561853	566043	563948	-
Pf3D7_07_v3	565674	568912	567293	-
Pf3D7_07_v3	574400	576819	575610	+
Pf3D7_07_v3	574997	579153	577075	+
Pf3D7_07_v3	577800	580905	579352	-
Pf3D7_07_v3	593255	596194	594724	+
Pf3D7_07_v3	598706	645036	621871	+
Pf3D7_07_v3	601184	607988	604586	-
Pf3D7_07_v3	606644	613903	610274	+
Pf3D7_07_v3	606795	620053	613424	-
Pf3D7_07_v3	611743	613246	612494	+
Pf3D7_07_v3	612636	622921	617778	+
Pf3D7_07_v3	613206	635737	624472	-
Pf3D7_07_v3	642050	655630	648840	-
Pf3D7_07_v3	642417	653292	647854	-
Pf3D7_07_v3	643938	649163	646550	-
Pf3D7_07_v3	646950	651531	649240	+
Pf3D7_07_v3	649914	671565	660740	-
Pf3D7_07_v3	657152	690063	673608	-
Pf3D7_07_v3	657641	661006	659324	+
Pf3D7_07_v3	658399	661839	660119	+
Pf3D7_07_v3	659433	667467	663450	-
Pf3D7_07_v3	661271	662621	661946	-
Pf3D7_07_v3	661330	662009	661670	+
Pf3D7_07_v3	672030	678861	675446	+
Pf3D7_07_v3	673168	676230	674699	-
Pf3D7_07_v3	681551	692929	687240	-
Pf3D7_07_v3	685730	716166	700948	-
Pf3D7_07_v3	689932	693433	691682	-
Pf3D7_07_v3	693808	706188	699998	+
Pf3D7_07_v3	707360	711207	709284	-
Pf3D7_07_v3	708182	715906	712044	-
Pf3D7_07_v3	714780	744466	729623	+
Pf3D7_07_v3	720667	738995	729831	-
Pf3D7_07_v3	722076	732692	727384	+
Pf3D7_07_v3	742828	743520	743174	+
Pf3D7_07_v3	745948	758554	752251	+
Pf3D7_07_v3	750656	753032	751844	-
Pf3D7_07_v3	773609	799017	786313	+
Pf3D7_07_v3	777302	778613	777958	-
Pf3D7_07_v3	786924	815718	801321	-
Pf3D7_07_v3	787751	789898	788824	-
Pf3D7_07_v3	790104	791010	790557	+
Pf3D7_07_v3	793237	795134	794186	+
Pf3D7_07_v3	796774	801778	799276	+
Pf3D7_07_v3	798213	806004	802108	-
Pf3D7_07_v3	798535	807895	803215	-
Pf3D7_07_v3	806803	808693	807748	+
Pf3D7_07_v3	813561	814368	813964	+
Pf3D7_07_v3	815707	818586	817146	+
Pf3D7_07_v3	816599	817903	817251	+
Pf3D7_07_v3	817592	819141	818366	+
Pf3D7_07_v3	818955	834899	826927	+
Pf3D7_07_v3	823090	830999	827044	+
Pf3D7_07_v3	831861	836819	834340	+
Pf3D7_07_v3	862752	863320	863036	-
Pf3D7_07_v3	866487	869492	867990	+
Pf3D7_07_v3	871304	889218	880261	+
Pf3D7_07_v3	882221	885755	883988	+
Pf3D7_07_v3	904934	908397	906666	-
Pf3D7_07_v3	907890	970145	939018	+
Pf3D7_07_v3	909015	913432	911224	-
Pf3D7_07_v3	916473	930467	923470	-
Pf3D7_07_v3	917216	921850	919533	-
Pf3D7_07_v3	917863	927076	922470	+
Pf3D7_07_v3	918447	936456	927452	+
Pf3D7_07_v3	942059	957764	949912	-
Pf3D7_07_v3	945360	952106	948733	+
Pf3D7_07_v3	964533	967982	966258	-
Pf3D7_07_v3	966128	971431	968780	+
Pf3D7_07_v3	969377	976308	972842	-
Pf3D7_07_v3	971960	978540	975250	-
Pf3D7_07_v3	978353	980260	979306	-
Pf3D7_07_v3	986899	991451	989175	-
Pf3D7_07_v3	1015330	1030761	1023046	+
Pf3D7_07_v3	1034186	1046630	1040408	-
Pf3D7_07_v3	1038528	1052039	1045284	+
Pf3D7_07_v3	1050632	1058027	1054330	+
Pf3D7_07_v3	1056353	1058131	1057242	+
Pf3D7_07_v3	1069723	1077035	1073379	-
Pf3D7_07_v3	1073186	1077152	1075169	-
Pf3D7_07_v3	1073937	1080521	1077229	+
Pf3D7_07_v3	1077009	1081693	1079351	+
Pf3D7_07_v3	1079435	1083408	1081422	+
Pf3D7_07_v3	1100615	1113511	1107063	-
Pf3D7_07_v3	1111049	1125201	1118125	-
Pf3D7_07_v3	1124295	1144903	1134599	+
Pf3D7_07_v3	1129237	1134929	1132083	+
Pf3D7_07_v3	1140842	1142547	1141694	+
Pf3D7_07_v3	1140987	1141762	1141374	-
Pf3D7_07_v3	1141980	1150676	1146328	+
Pf3D7_07_v3	1146133	1147787	1146960	-
Pf3D7_07_v3	1157113	1176281	1166697	+
Pf3D7_07_v3	1159494	1178516	1169005	-
Pf3D7_07_v3	1162774	1176296	1169535	+
Pf3D7_07_v3	1163650	1167911	1165780	-
Pf3D7_07_v3	1164116	1166517	1165316	+
Pf3D7_07_v3	1168988	1173417	1171202	+
Pf3D7_07_v3	1171565	1172742	1172154	+
Pf3D7_07_v3	1178780	1180538	1179659	+
Pf3D7_07_v3	1203975	1224821	1214398	-
Pf3D7_07_v3	1222442	1228438	1225440	+
Pf3D7_07_v3	1225272	1230726	1227999	+
Pf3D7_07_v3	1226934	1273655	1250294	+
Pf3D7_07_v3	1227373	1230929	1229151	+
Pf3D7_07_v3	1231170	1235152	1233161	+
Pf3D7_07_v3	1238073	1244450	1241262	+
Pf3D7_07_v3	1248147	1255396	1251772	+
Pf3D7_07_v3	1248805	1271803	1260304	+
Pf3D7_07_v3	1253332	1259540	1256436	+
Pf3D7_07_v3	1259101	1264942	1262022	+
Pf3D7_07_v3	1277658	1292904	1285281	-
Pf3D7_07_v3	1279689	1282541	1281115	+
Pf3D7_07_v3	1282033	1284295	1283164	+
Pf3D7_07_v3	1282529	1320505	1301517	-
Pf3D7_07_v3	1285126	1290889	1288008	-
Pf3D7_07_v3	1290267	1308922	1299594	+
Pf3D7_07_v3	1296318	1299186	1297752	+
Pf3D7_07_v3	1298469	1302474	1300472	+
Pf3D7_07_v3	1298829	1300446	1299638	+
Pf3D7_07_v3	1299591	1308679	1304135	+
Pf3D7_07_v3	1308051	1330523	1319287	-
Pf3D7_07_v3	1322670	1329548	1326109	-
Pf3D7_07_v3	1324342	1333329	1328836	+
Pf3D7_07_v3	1324839	1327880	1326360	+
Pf3D7_07_v3	1330884	1346836	1338860	-
Pf3D7_07_v3	1337941	1350324	1344132	+
Pf3D7_07_v3	1340568	1341868	1341218	-
Pf3D7_07_v3	1341723	1357497	1349610	+
Pf3D7_07_v3	1354280	1355576	1354928	-
Pf3D7_07_v3	1356434	1361960	1359197	+
Pf3D7_07_v3	1393258	1394981	1394120	+
Pf3D7_07_v3	1397046	1408655	1402850	-
Pf3D7_07_v3	1398332	1410280	1404306	-
Pf3D7_07_v3	1398826	1399933	1399380	-
Pf3D7_07_v3	1402648	1417041	1409844	+
Pf3D7_07_v3	1402681	1427332	1415006	+
Pf3D7_07_v3	1403299	1423223	1413261	-
Pf3D7_07_v3	1404640	1427281	1415960	-
Pf3D7_07_v3	1405977	1437879	1421928	-
Pf3D7_07_v3	1407669	1409770	1408720	-
Pf3D7_07_v3	1409988	1422769	1416378	-
Pf3D7_07_v3	1411373	1419856	1415614	-
Pf3D7_07_v3	1411384	1413189	1412286	-
Pf3D7_07_v3	1412248	1414491	1413370	-
Pf3D7_07_v3	1414057	1423195	1418626	-
Pf3D7_07_v3	1417435	1420289	1418862	-
Pf3D7_07_v3	1421146	1431684	1426415	-
Pf3D7_07_v3	1422329	1433548	1427938	-
Pf3D7_07_v3	1422332	1430219	1426276	-
Pf3D7_07_v3	1423943	1428612	1426278	-
Pf3D7_07_v3	1424442	1428543	1426492	-
Pf3D7_07_v3	1424813	1431431	1428122	-
Pf3D7_07_v3	1424934	1437110	1431022	+
Pf3D7_07_v3	1425141	1437750	1431446	-
Pf3D7_07_v3	1425370	1428591	1426980	-
Pf3D7_07_v3	1425481	1428488	1426984	-
Pf3D7_07_v3	1425617	1432771	1429194	-
Pf3D7_07_v3	1426031	1437415	1431723	+
Pf3D7_07_v3	1426760	1430428	1428594	-
Pf3D7_07_v3	1426760	1431079	1428920	-
Pf3D7_07_v3	1427119	1438428	1432774	+
Pf3D7_07_v3	1428403	1439698	1434050	-
Pf3D7_07_v3	1429469	1438382	1433926	-
Pf3D7_07_v3	1432035	1438125	1435080	-
Pf3D7_07_v3	1432561	1434454	1433508	-
Pf3D7_07_v3	1433002	1439038	1436020	-
Pf3D7_07_v3	1433401	1436753	1435077	-
Pf3D7_08_v3	6141	46214	26178	+
Pf3D7_08_v3	6286	16165	11226	+
Pf3D7_08_v3	7200	11284	9242	-
Pf3D7_08_v3	8410	19765	14088	+
Pf3D7_08_v3	8425	23224	15824	+
Pf3D7_08_v3	8569	23825	16197	+
Pf3D7_08_v3	11570	22861	17216	+
Pf3D7_08_v3	12091	15586	13838	+
Pf3D7_08_v3	12433	20053	16243	+
Pf3D7_08_v3	12618	13702	13160	+
Pf3D7_08_v3	14575	17703	16139	+
Pf3D7_08_v3	14939	21203	18071	+
Pf3D7_08_v3	17127	25944	21536	+
Pf3D7_08_v3	19223	21151	20187	+
Pf3D7_08_v3	19741	20770	20256	+
Pf3D7_08_v3	19762	21028	20395	+
Pf3D7_08_v3	20668	25980	23324	+
Pf3D7_08_v3	22950	46300	34625	+
Pf3D7_08_v3	32525	37577	35051	+
Pf3D7_08_v3	32904	35589	34246	-
Pf3D7_08_v3	36010	38837	37424	+
Pf3D7_08_v3	48375	50159	49267	+
Pf3D7_08_v3	48632	52130	50381	+
Pf3D7_08_v3	56566	61178	58872	+
Pf3D7_08_v3	57344	61092	59218	-
Pf3D7_08_v3	68867	70741	69804	-
Pf3D7_08_v3	74560	80278	77419	+
Pf3D7_08_v3	74672	86548	80610	-
Pf3D7_08_v3	102207	124425	113316	-
Pf3D7_08_v3	102758	107334	105046	-
Pf3D7_08_v3	102817	123867	113342	-
Pf3D7_08_v3	112476	118440	115458	-
Pf3D7_08_v3	161522	202618	182070	+
Pf3D7_08_v3	167324	171610	169467	+
Pf3D7_08_v3	171041	175160	173100	-
Pf3D7_08_v3	218380	221198	219789	-
Pf3D7_08_v3	231707	232542	232124	+
Pf3D7_08_v3	231792	256541	244166	+
Pf3D7_08_v3	236315	248936	242626	-
Pf3D7_08_v3	238613	249157	243885	+
Pf3D7_08_v3	242085	244166	243126	+
Pf3D7_08_v3	242403	243413	242908	+
Pf3D7_08_v3	251471	254196	252834	+
Pf3D7_08_v3	269285	270042	269664	-
Pf3D7_08_v3	270499	281180	275840	+
Pf3D7_08_v3	289869	299966	294918	+
Pf3D7_08_v3	292180	294459	293320	-
Pf3D7_08_v3	295104	298713	296908	+
Pf3D7_08_v3	300244	311240	305742	-
Pf3D7_08_v3	305961	309754	307858	+
Pf3D7_08_v3	309671	340442	325056	+
Pf3D7_08_v3	323541	336017	329779	+
Pf3D7_08_v3	326433	327940	327186	-
Pf3D7_08_v3	337735	339134	338434	-
Pf3D7_08_v3	349205	370080	359642	+
Pf3D7_08_v3	352754	366936	359845	-
Pf3D7_08_v3	358869	360498	359684	+
Pf3D7_08_v3	371151	374276	372714	-
Pf3D7_08_v3	372207	374632	373420	-
Pf3D7_08_v3	374652	376371	375512	-
Pf3D7_08_v3	375726	376682	376204	+
Pf3D7_08_v3	401979	412160	407070	+
Pf3D7_08_v3	412211	431039	421625	+
Pf3D7_08_v3	423508	425354	424431	-
Pf3D7_08_v3	425016	426993	426004	-
Pf3D7_08_v3	426542	435412	430977	+
Pf3D7_08_v3	454239	458876	456558	-
Pf3D7_08_v3	462143	483971	473057	-
Pf3D7_08_v3	464397	467002	465700	-
Pf3D7_08_v3	465976	488019	476998	+
Pf3D7_08_v3	469867	499942	484904	-
Pf3D7_08_v3	483087	488243	485665	+
Pf3D7_08_v3	486863	487707	487285	+
Pf3D7_08_v3	493786	499008	496397	+
Pf3D7_08_v3	532767	536685	534726	+
Pf3D7_08_v3	543588	545946	544767	-
Pf3D7_08_v3	543641	545037	544339	-
Pf3D7_08_v3	545861	559972	552916	+
Pf3D7_08_v3	547690	550714	549202	+
Pf3D7_08_v3	565401	600208	582804	-
Pf3D7_08_v3	574380	585256	579818	-
Pf3D7_08_v3	577790	581227	579508	+
Pf3D7_08_v3	578383	581050	579716	-
Pf3D7_08_v3	592969	596298	594634	-
Pf3D7_08_v3	614240	624559	619400	-
Pf3D7_08_v3	632651	642151	637401	-
Pf3D7_08_v3	654169	660680	657424	-
Pf3D7_08_v3	666279	675990	671134	+
Pf3D7_08_v3	683585	701926	692756	-
Pf3D7_08_v3	690788	694221	692504	+
Pf3D7_08_v3	693749	729819	711784	+
Pf3D7_08_v3	699364	708756	704060	-
Pf3D7_08_v3	705246	727998	716622	+
Pf3D7_08_v3	710297	713371	711834	-
Pf3D7_08_v3	714474	720106	717290	-
Pf3D7_08_v3	722438	724322	723380	-
Pf3D7_08_v3	731862	737087	734474	+
Pf3D7_08_v3	753170	754089	753630	+
Pf3D7_08_v3	753295	757958	755626	+
Pf3D7_08_v3	756113	781650	768882	+
Pf3D7_08_v3	759581	769737	764659	-
Pf3D7_08_v3	762677	770702	766690	-
Pf3D7_08_v3	767678	770810	769244	+
Pf3D7_08_v3	771296	777045	774170	+
Pf3D7_08_v3	772903	774035	773469	+
Pf3D7_08_v3	789008	801038	795023	-
Pf3D7_08_v3	790883	814314	802598	-
Pf3D7_08_v3	802288	803795	803042	-
Pf3D7_08_v3	803407	810098	806752	-
Pf3D7_08_v3	804691	822698	813694	-
Pf3D7_08_v3	809381	814994	812188	-
Pf3D7_08_v3	809436	810566	810001	-
Pf3D7_08_v3	812675	815136	813906	+
Pf3D7_08_v3	832032	842543	837288	+
Pf3D7_08_v3	832416	836595	834506	+
Pf3D7_08_v3	833724	834510	834117	+
Pf3D7_08_v3	847824	853562	850693	+
Pf3D7_08_v3	849095	859210	854152	+
Pf3D7_08_v3	864240	875359	869800	+
Pf3D7_08_v3	866650	881518	874084	-
Pf3D7_08_v3	867222	873528	870375	+
Pf3D7_08_v3	873366	882028	877697	-
Pf3D7_08_v3	873474	878374	875924	-
Pf3D7_08_v3	878802	880234	879518	-
Pf3D7_08_v3	880171	887104	883638	+
Pf3D7_08_v3	883870	896876	890373	+
Pf3D7_08_v3	890107	893800	891954	-
Pf3D7_08_v3	893225	900369	896797	-
Pf3D7_08_v3	893329	898471	895900	-
Pf3D7_08_v3	901832	904904	903368	-
Pf3D7_08_v3	902765	907819	905292	+
Pf3D7_08_v3	904714	909697	907206	+
Pf3D7_08_v3	931385	944070	937728	-
Pf3D7_08_v3	955695	962900	959298	-
Pf3D7_08_v3	957512	964604	961058	-
Pf3D7_08_v3	958217	961847	960032	+
Pf3D7_08_v3	978900	990066	984483	-
Pf3D7_08_v3	980955	986662	983808	-
Pf3D7_08_v3	981219	983561	982390	+
Pf3D7_08_v3	985398	987612	986505	+
Pf3D7_08_v3	986572	995013	990792	+
Pf3D7_08_v3	992039	994906	993472	-
Pf3D7_08_v3	999481	1004246	1001864	+
Pf3D7_08_v3	1001011	1003940	1002476	+
Pf3D7_08_v3	1003353	1014190	1008772	+
Pf3D7_08_v3	1005726	1009076	1007401	-
Pf3D7_08_v3	1016505	1021777	1019141	+
Pf3D7_08_v3	1020740	1048100	1034420	+
Pf3D7_08_v3	1031251	1036927	1034089	-
Pf3D7_08_v3	1031894	1040265	1036080	-
Pf3D7_08_v3	1035850	1037715	1036782	+
Pf3D7_08_v3	1036035	1040944	1038490	-
Pf3D7_08_v3	1038546	1041158	1039852	+
Pf3D7_08_v3	1039245	1041230	1040238	+
Pf3D7_08_v3	1049540	1057062	1053301	-
Pf3D7_08_v3	1052572	1061077	1056824	+
Pf3D7_08_v3	1054355	1069678	1062016	+
Pf3D7_08_v3	1078001	1113195	1095598	-
Pf3D7_08_v3	1089446	1097752	1093599	-
Pf3D7_08_v3	1102854	1106615	1104734	-
Pf3D7_08_v3	1103049	1115124	1109086	-
Pf3D7_08_v3	1108387	1113845	1111116	+
Pf3D7_08_v3	1109685	1117385	1113535	+
Pf3D7_08_v3	1136469	1142147	1139308	-
Pf3D7_08_v3	1158128	1186149	1172138	-
Pf3D7_08_v3	1159109	1163107	1161108	-
Pf3D7_08_v3	1166529	1169646	1168088	-
Pf3D7_08_v3	1167659	1174966	1171312	-
Pf3D7_08_v3	1176073	1177195	1176634	-
Pf3D7_08_v3	1177093	1179594	1178344	+
Pf3D7_08_v3	1190314	1191669	1190992	+
Pf3D7_08_v3	1193317	1199613	1196465	+
Pf3D7_08_v3	1194284	1195747	1195016	+
Pf3D7_08_v3	1194865	1197244	1196054	-
Pf3D7_08_v3	1204206	1207925	1206066	+
Pf3D7_08_v3	1225620	1243388	1234504	+
Pf3D7_08_v3	1229910	1233683	1231796	+
Pf3D7_08_v3	1252448	1253490	1252969	+
Pf3D7_08_v3	1255660	1265544	1260602	-
Pf3D7_08_v3	1262808	1271696	1267252	-
Pf3D7_08_v3	1286577	1297228	1291902	+
Pf3D7_08_v3	1298406	1312633	1305520	-
Pf3D7_08_v3	1306323	1364509	1335416	-
Pf3D7_08_v3	1307913	1309430	1308672	-
Pf3D7_08_v3	1316372	1344816	1330594	-
Pf3D7_08_v3	1326338	1354103	1340220	-
Pf3D7_08_v3	1328022	1343827	1335924	-
Pf3D7_08_v3	1328078	1339941	1334010	-
Pf3D7_08_v3	1336758	1350773	1343766	-
Pf3D7_08_v3	1337885	1340419	1339152	+
Pf3D7_08_v3	1338177	1344296	1341236	-
Pf3D7_08_v3	1338507	1343826	1341166	+
Pf3D7_08_v3	1338654	1347500	1343077	+
Pf3D7_08_v3	1339070	1355597	1347334	-
Pf3D7_08_v3	1341272	1353781	1347526	-
Pf3D7_08_v3	1341663	1342592	1342128	-
Pf3D7_08_v3	1344066	1356662	1350364	-
Pf3D7_08_v3	1344532	1364450	1354491	-
Pf3D7_08_v3	1345510	1353063	1349286	-
Pf3D7_08_v3	1347183	1352409	1349796	+
Pf3D7_08_v3	1347459	1354674	1351066	-
Pf3D7_08_v3	1349674	1352955	1351314	-
Pf3D7_08_v3	1349677	1359547	1354612	-
Pf3D7_08_v3	1350410	1351326	1350868	-
Pf3D7_08_v3	1350842	1352332	1351587	-
Pf3D7_08_v3	1352401	1363141	1357771	-
Pf3D7_08_v3	1357442	1361902	1359672	-
Pf3D7_08_v3	1364078	1365415	1364746	+
Pf3D7_09_v3	5922	21296	13609	+
Pf3D7_09_v3	6677	22235	14456	-
Pf3D7_09_v3	7519	24845	16182	+
Pf3D7_09_v3	7544	29232	18388	+
Pf3D7_09_v3	7594	19430	13512	+
Pf3D7_09_v3	7682	28707	18194	+
Pf3D7_09_v3	8125	14075	11100	+
Pf3D7_09_v3	9298	25597	17448	+
Pf3D7_09_v3	9642	17381	13512	+
Pf3D7_09_v3	9758	19884	14821	+
Pf3D7_09_v3	10146	16050	13098	-
Pf3D7_09_v3	10160	14447	12304	+
Pf3D7_09_v3	10195	15444	12820	+
Pf3D7_09_v3	10578	21321	15950	+
Pf3D7_09_v3	12091	19204	15648	-
Pf3D7_09_v3	12488	15584	14036	+
Pf3D7_09_v3	12569	14595	13582	-
Pf3D7_09_v3	12718	29902	21310	+
Pf3D7_09_v3	16154	22923	19538	+
Pf3D7_09_v3	17903	21477	19690	+
Pf3D7_09_v3	18362	20525	19444	+
Pf3D7_09_v3	19543	21360	20452	+
Pf3D7_09_v3	23891	25212	24552	+
Pf3D7_09_v3	25431	30854	28142	+
Pf3D7_09_v3	26057	42205	34131	+
Pf3D7_09_v3	27335	32317	29826	+
Pf3D7_09_v3	28277	31627	29952	+
Pf3D7_09_v3	32246	43565	37906	+
Pf3D7_09_v3	32547	36632	34590	-
Pf3D7_09_v3	33712	36397	35054	+
Pf3D7_09_v3	38802	45837	42320	-
Pf3D7_09_v3	39906	53312	46609	+
Pf3D7_09_v3	48410	54109	51260	-
Pf3D7_09_v3	58717	70472	64594	+
Pf3D7_09_v3	63035	66360	64698	-
Pf3D7_09_v3	82998	102080	92539	+
Pf3D7_09_v3	93230	95138	94184	-
Pf3D7_09_v3	95788	117732	106760	-
Pf3D7_09_v3	101729	110550	106140	+
Pf3D7_09_v3	103796	104757	104276	+
Pf3D7_09_v3	108025	119845	113935	-
Pf3D7_09_v3	118571	135745	127158	-
Pf3D7_09_v3	118791	133889	126340	+
Pf3D7_09_v3	121147	122987	122067	-
Pf3D7_09_v3	122104	124154	123129	-
Pf3D7_09_v3	123988	125600	124794	+
Pf3D7_09_v3	154040	159943	156992	+
Pf3D7_09_v3	162259	178483	170371	-
Pf3D7_09_v3	169118	177384	173251	+
Pf3D7_09_v3	171877	173158	172518	-
Pf3D7_09_v3	178895	183253	181074	+
Pf3D7_09_v3	181121	182458	181790	+
Pf3D7_09_v3	189061	207217	198139	-
Pf3D7_09_v3	191036	206557	198796	+
Pf3D7_09_v3	191763	205820	198792	+
Pf3D7_09_v3	193102	194121	193612	-
Pf3D7_09_v3	193116	209812	201464	-
Pf3D7_09_v3	201662	210160	205911	+
Pf3D7_09_v3	201827	206606	204216	+
Pf3D7_09_v3	222422	232559	227490	-
Pf3D7_09_v3	242652	253721	248186	-
Pf3D7_09_v3	242740	253517	248128	+
Pf3D7_09_v3	252602	255406	254004	-
Pf3D7_09_v3	265069	270669	267869	-
Pf3D7_09_v3	277026	283971	280498	+
Pf3D7_09_v3	282071	288824	285448	+
Pf3D7_09_v3	289239	328813	309026	+
Pf3D7_09_v3	291083	292247	291665	+
Pf3D7_09_v3	293915	297688	295802	+
Pf3D7_09_v3	302018	307027	304522	-
Pf3D7_09_v3	305864	321380	313622	+
Pf3D7_09_v3	310634	311683	311158	+
Pf3D7_09_v3	312579	315216	313898	+
Pf3D7_09_v3	321042	322188	321615	-
Pf3D7_09_v3	329886	342681	336284	+
Pf3D7_09_v3	330947	346602	338774	+
Pf3D7_09_v3	335259	345044	340152	-
Pf3D7_09_v3	336029	345897	340963	+
Pf3D7_09_v3	336569	341747	339158	-
Pf3D7_09_v3	345995	348372	347184	+
Pf3D7_09_v3	354189	360617	357403	-
Pf3D7_09_v3	359234	366079	362656	-
Pf3D7_09_v3	367391	383547	375469	-
Pf3D7_09_v3	368300	380522	374411	-
Pf3D7_09_v3	380878	401577	391228	+
Pf3D7_09_v3	383022	383932	383477	-
Pf3D7_09_v3	387945	395482	391714	+
Pf3D7_09_v3	396703	398637	397670	-
Pf3D7_09_v3	409165	414077	411621	-
Pf3D7_09_v3	410893	412861	411877	-
Pf3D7_09_v3	412852	419453	416152	-
Pf3D7_09_v3	416841	421142	418992	-
Pf3D7_09_v3	421252	443998	432625	-
Pf3D7_09_v3	424360	472723	448542	-
Pf3D7_09_v3	427890	432233	430062	-
Pf3D7_09_v3	428545	436970	432758	+
Pf3D7_09_v3	431956	453249	442602	+
Pf3D7_09_v3	438501	443649	441075	+
Pf3D7_09_v3	445183	463477	454330	+
Pf3D7_09_v3	453296	454307	453802	-
Pf3D7_09_v3	453444	456157	454800	-
Pf3D7_09_v3	464099	465944	465022	-
Pf3D7_09_v3	489380	490463	489922	+
Pf3D7_09_v3	489478	493451	491464	-
Pf3D7_09_v3	490874	493081	491978	-
Pf3D7_09_v3	500974	505638	503306	-
Pf3D7_09_v3	502868	511008	506938	+
Pf3D7_09_v3	505824	507828	506826	+
Pf3D7_09_v3	510790	515799	513294	-
Pf3D7_09_v3	511249	524645	517947	+
Pf3D7_09_v3	513984	517890	515937	-
Pf3D7_09_v3	514307	517667	515987	+
Pf3D7_09_v3	514460	516829	515644	+
Pf3D7_09_v3	515663	535196	525430	+
Pf3D7_09_v3	536089	561603	548846	+
Pf3D7_09_v3	536921	543625	540273	-
Pf3D7_09_v3	539603	551191	545397	-
Pf3D7_09_v3	540323	542436	541380	-
Pf3D7_09_v3	546253	549327	547790	+
Pf3D7_09_v3	566278	577289	571784	-
Pf3D7_09_v3	573142	575739	574440	+
Pf3D7_09_v3	583414	587977	585696	+
Pf3D7_09_v3	587158	599420	593289	+
Pf3D7_09_v3	592187	604233	598210	-
Pf3D7_09_v3	594641	596643	595642	-
Pf3D7_09_v3	595292	600335	597814	-
Pf3D7_09_v3	596153	602711	599432	-
Pf3D7_09_v3	600944	605628	603286	-
Pf3D7_09_v3	602043	606308	604176	-
Pf3D7_09_v3	603246	604346	603796	+
Pf3D7_09_v3	604203	605481	604842	-
Pf3D7_09_v3	605025	607655	606340	-
Pf3D7_09_v3	643184	654677	648930	-
Pf3D7_09_v3	643974	651794	647884	-
Pf3D7_09_v3	645552	665347	655450	+
Pf3D7_09_v3	646735	652047	649391	+
Pf3D7_09_v3	655127	658455	656791	+
Pf3D7_09_v3	656708	664567	660638	+
Pf3D7_09_v3	658440	659408	658924	+
Pf3D7_09_v3	659686	672498	666092	-
Pf3D7_09_v3	665496	671587	668542	-
Pf3D7_09_v3	673268	687393	680330	-
Pf3D7_09_v3	674658	681906	678282	-
Pf3D7_09_v3	675696	681990	678843	+
Pf3D7_09_v3	676294	683840	680067	+
Pf3D7_09_v3	676862	678056	677459	-
Pf3D7_09_v3	679520	682496	681008	+
Pf3D7_09_v3	682404	688286	685345	+
Pf3D7_09_v3	685498	691252	688375	+
Pf3D7_09_v3	700722	734259	717490	-
Pf3D7_09_v3	715645	722867	719256	+
Pf3D7_09_v3	715796	717556	716676	+
Pf3D7_09_v3	718507	720243	719375	+
Pf3D7_09_v3	719190	719865	719528	-
Pf3D7_09_v3	753927	755319	754623	-
Pf3D7_09_v3	770074	821978	796026	-
Pf3D7_09_v3	771036	781222	776129	+
Pf3D7_09_v3	772449	775746	774098	+
Pf3D7_09_v3	788775	797907	793341	-
Pf3D7_09_v3	791461	794521	792991	+
Pf3D7_09_v3	820867	827735	824301	+
Pf3D7_09_v3	821078	828621	824850	+
Pf3D7_09_v3	822431	824342	823386	-
Pf3D7_09_v3	830958	832423	831690	-
Pf3D7_09_v3	834608	839144	836876	+
Pf3D7_09_v3	841947	846320	844134	-
Pf3D7_09_v3	849483	873016	861250	-
Pf3D7_09_v3	857662	862485	860074	-
Pf3D7_09_v3	860065	871418	865742	-
Pf3D7_09_v3	860986	862660	861823	+
Pf3D7_09_v3	861379	867737	864558	+
Pf3D7_09_v3	866134	876788	871461	+
Pf3D7_09_v3	866232	868045	867138	-
Pf3D7_09_v3	868788	872768	870778	+
Pf3D7_09_v3	871693	880844	876268	+
Pf3D7_09_v3	872485	874220	873352	-
Pf3D7_09_v3	875502	877075	876288	+
Pf3D7_09_v3	884546	900066	892306	-
Pf3D7_09_v3	888751	897045	892898	+
Pf3D7_09_v3	907760	910417	909088	-
Pf3D7_09_v3	923268	930338	926803	+
Pf3D7_09_v3	928276	933220	930748	-
Pf3D7_09_v3	937696	941434	939565	+
Pf3D7_09_v3	945290	948008	946649	-
Pf3D7_09_v3	956060	958880	957470	+
Pf3D7_09_v3	961176	962264	961720	-
Pf3D7_09_v3	1003556	1004390	1003973	-
Pf3D7_09_v3	1003634	1008743	1006188	-
Pf3D7_09_v3	1013303	1020541	1016922	+
Pf3D7_09_v3	1043126	1044489	1043808	-
Pf3D7_09_v3	1047232	1056866	1052049	-
Pf3D7_09_v3	1053203	1055288	1054246	-
Pf3D7_09_v3	1068049	1071298	1069674	-
Pf3D7_09_v3	1071550	1088750	1080150	-
Pf3D7_09_v3	1101245	1115313	1108279	-
Pf3D7_09_v3	1105425	1108272	1106848	+
Pf3D7_09_v3	1106333	1110820	1108576	+
Pf3D7_09_v3	1108349	1124563	1116456	-
Pf3D7_09_v3	1110943	1115408	1113176	+
Pf3D7_09_v3	1114505	1121083	1117794	-
Pf3D7_09_v3	1116067	1119029	1117548	-
Pf3D7_09_v3	1117516	1124519	1121018	+
Pf3D7_09_v3	1139518	1145651	1142584	+
Pf3D7_09_v3	1145414	1151714	1148564	-
Pf3D7_09_v3	1149696	1157109	1153402	+
Pf3D7_09_v3	1150942	1153602	1152272	-
Pf3D7_09_v3	1152643	1161583	1157113	-
Pf3D7_09_v3	1153340	1158030	1155685	+
Pf3D7_09_v3	1167301	1180869	1174085	+
Pf3D7_09_v3	1178140	1190877	1184508	-
Pf3D7_09_v3	1180228	1183638	1181933	-
Pf3D7_09_v3	1180847	1185674	1183260	+
Pf3D7_09_v3	1182111	1185411	1183761	-
Pf3D7_09_v3	1220199	1242455	1231327	+
Pf3D7_09_v3	1227078	1233630	1230354	+
Pf3D7_09_v3	1237553	1239512	1238532	-
Pf3D7_09_v3	1238596	1243156	1240876	-
Pf3D7_09_v3	1240032	1240658	1240345	-
Pf3D7_09_v3	1240395	1275833	1258114	-
Pf3D7_09_v3	1243380	1263092	1253236	-
Pf3D7_09_v3	1244428	1248086	1246257	+
Pf3D7_09_v3	1244542	1249462	1247002	+
Pf3D7_09_v3	1245172	1249013	1247092	+
Pf3D7_09_v3	1245244	1248940	1247092	-
Pf3D7_09_v3	1245318	1247146	1246232	-
Pf3D7_09_v3	1247289	1268824	1258056	+
Pf3D7_09_v3	1267997	1271583	1269790	+
Pf3D7_09_v3	1275795	1283545	1279670	-
Pf3D7_09_v3	1289017	1297271	1293144	+
Pf3D7_09_v3	1289672	1307545	1298608	+
Pf3D7_09_v3	1290878	1301986	1296432	-
Pf3D7_09_v3	1295660	1303596	1299628	+
Pf3D7_09_v3	1297655	1307663	1302659	-
Pf3D7_09_v3	1303009	1325558	1314284	+
Pf3D7_09_v3	1309180	1330293	1319736	-
Pf3D7_09_v3	1312582	1318739	1315660	-
Pf3D7_09_v3	1321213	1334992	1328102	+
Pf3D7_09_v3	1348813	1379473	1364143	+
Pf3D7_09_v3	1357039	1374601	1365820	+
Pf3D7_09_v3	1364678	1366180	1365429	-
Pf3D7_09_v3	1369231	1374765	1371998	-
Pf3D7_09_v3	1397535	1415261	1406398	+
Pf3D7_09_v3	1418492	1464964	1441728	+
Pf3D7_09_v3	1423298	1435961	1429630	+
Pf3D7_09_v3	1424719	1434229	1429474	-
Pf3D7_09_v3	1434284	1440484	1437384	+
Pf3D7_09_v3	1434573	1440339	1437456	+
Pf3D7_09_v3	1435231	1452045	1443638	-
Pf3D7_09_v3	1440608	1447765	1444186	+
Pf3D7_09_v3	1448614	1450111	1449362	+
Pf3D7_09_v3	1465417	1475553	1470485	+
Pf3D7_09_v3	1481954	1483611	1482782	+
Pf3D7_09_v3	1489947	1501535	1495741	+
Pf3D7_09_v3	1501230	1505227	1503228	-
Pf3D7_09_v3	1503978	1528628	1516303	-
Pf3D7_09_v3	1504033	1522234	1513134	-
Pf3D7_09_v3	1506330	1511236	1508783	-
Pf3D7_09_v3	1507187	1519440	1513314	-
Pf3D7_09_v3	1508753	1511015	1509884	+
Pf3D7_09_v3	1509984	1524997	1517490	-
Pf3D7_09_v3	1511567	1528154	1519860	-
Pf3D7_09_v3	1515332	1523170	1519251	-
Pf3D7_09_v3	1517507	1531932	1524720	-
Pf3D7_09_v3	1517692	1532499	1525096	-
Pf3D7_09_v3	1518541	1533200	1525870	-
Pf3D7_09_v3	1518729	1521195	1519962	-
Pf3D7_09_v3	1520771	1526558	1523664	-
Pf3D7_09_v3	1524543	1532615	1528579	-
Pf3D7_09_v3	1524835	1535519	1530177	-
Pf3D7_09_v3	1525146	1529983	1527564	-
Pf3D7_09_v3	1525493	1527619	1526556	-
Pf3D7_09_v3	1525537	1531456	1528496	-
Pf3D7_09_v3	1526326	1532659	1529492	-
Pf3D7_09_v3	1526791	1528652	1527722	-
Pf3D7_09_v3	1526929	1530836	1528882	-
Pf3D7_09_v3	1526969	1532893	1529931	-
Pf3D7_09_v3	1527095	1532011	1529553	-
Pf3D7_10_v3	9735	13280	11508	+
Pf3D7_10_v3	10661	13381	12021	+
Pf3D7_10_v3	11148	24354	17751	+
Pf3D7_10_v3	11436	39713	25574	+
Pf3D7_10_v3	13616	26086	19851	+
Pf3D7_10_v3	20048	23410	21729	+
Pf3D7_10_v3	20076	21432	20754	+
Pf3D7_10_v3	20154	29164	24659	+
Pf3D7_10_v3	20684	22579	21632	+
Pf3D7_10_v3	22057	26017	24037	+
Pf3D7_10_v3	24262	33553	28908	+
Pf3D7_10_v3	27416	29017	28216	+
Pf3D7_10_v3	30893	52843	41868	+
Pf3D7_10_v3	35316	37135	36226	+
Pf3D7_10_v3	39706	42725	41216	+
Pf3D7_10_v3	42936	44638	43787	-
Pf3D7_10_v3	55951	83298	69624	-
Pf3D7_10_v3	56292	67305	61798	-
Pf3D7_10_v3	57314	58748	58031	-
Pf3D7_10_v3	66236	82529	74382	+
Pf3D7_10_v3	69670	94871	82270	-
Pf3D7_10_v3	75226	77043	76134	-
Pf3D7_10_v3	82712	85674	84193	-
Pf3D7_10_v3	83307	108173	95740	+
Pf3D7_10_v3	85230	86291	85760	-
Pf3D7_10_v3	85259	93037	89148	+
Pf3D7_10_v3	114832	119709	117270	+
Pf3D7_10_v3	125084	143052	134068	+
Pf3D7_10_v3	138851	148752	143802	+
Pf3D7_10_v3	141310	147453	144382	+
Pf3D7_10_v3	148415	162315	155365	-
Pf3D7_10_v3	150045	164945	157495	-
Pf3D7_10_v3	155577	156818	156198	+
Pf3D7_10_v3	157846	158907	158376	-
Pf3D7_10_v3	163285	167892	165588	-
Pf3D7_10_v3	167735	180684	174210	-
Pf3D7_10_v3	167937	170153	169045	-
Pf3D7_10_v3	179607	190034	184820	+
Pf3D7_10_v3	180130	188711	184420	+
Pf3D7_10_v3	212000	242229	227114	+
Pf3D7_10_v3	216672	233151	224912	+
Pf3D7_10_v3	220787	226314	223550	-
Pf3D7_10_v3	228275	229718	228996	-
Pf3D7_10_v3	230145	238527	234336	-
Pf3D7_10_v3	231483	236931	234207	-
Pf3D7_10_v3	244039	253339	248689	-
Pf3D7_10_v3	244620	249816	247218	+
Pf3D7_10_v3	246289	266400	256344	+
Pf3D7_10_v3	252934	260088	256511	+
Pf3D7_10_v3	255704	260735	258220	+
Pf3D7_10_v3	257515	260307	258911	+
Pf3D7_10_v3	264529	269091	266810	-
Pf3D7_10_v3	265787	271611	268699	+
Pf3D7_10_v3	271283	274634	272958	-
Pf3D7_10_v3	280439	291924	286182	+
Pf3D7_10_v3	287279	296662	291970	+
Pf3D7_10_v3	293642	295922	294782	+
Pf3D7_10_v3	308210	322060	315135	+
Pf3D7_10_v3	309778	314074	311926	-
Pf3D7_10_v3	333600	334428	334014	-
Pf3D7_10_v3	358765	360478	359622	+
Pf3D7_10_v3	362376	369022	365699	+
Pf3D7_10_v3	368266	370849	369558	-
Pf3D7_10_v3	373733	381920	377826	+
Pf3D7_10_v3	373889	380984	377436	+
Pf3D7_10_v3	382098	390065	386082	+
Pf3D7_10_v3	392956	397901	395428	-
Pf3D7_10_v3	395880	405673	400776	-
Pf3D7_10_v3	403942	406357	405150	+
Pf3D7_10_v3	404741	409215	406978	+
Pf3D7_10_v3	418385	419153	418769	+
Pf3D7_10_v3	430659	431330	430994	-
Pf3D7_10_v3	439850	450526	445188	-
Pf3D7_10_v3	470708	473750	472229	+
Pf3D7_10_v3	478202	481997	480100	-
Pf3D7_10_v3	478678	493985	486332	+
Pf3D7_10_v3	482434	484431	483432	-
Pf3D7_10_v3	492317	492927	492622	-
Pf3D7_10_v3	492623	499437	496030	+
Pf3D7_10_v3	494370	501972	498171	+
Pf3D7_10_v3	497274	515528	506401	-
Pf3D7_10_v3	506063	529919	517991	-
Pf3D7_10_v3	509094	514754	511924	+
Pf3D7_10_v3	511146	518935	515040	-
Pf3D7_10_v3	522154	568749	545452	-
Pf3D7_10_v3	522983	524238	523610	-
Pf3D7_10_v3	538922	547959	543440	+
Pf3D7_10_v3	539497	547772	543634	+
Pf3D7_10_v3	542355	567092	554724	-
Pf3D7_10_v3	549507	570657	560082	-
Pf3D7_10_v3	554906	559814	557360	+
Pf3D7_10_v3	554907	567747	561327	-
Pf3D7_10_v3	566498	567386	566942	+
Pf3D7_10_v3	570823	625557	598190	-
Pf3D7_10_v3	571559	588287	579923	-
Pf3D7_10_v3	574952	580158	577555	+
Pf3D7_10_v3	576945	580891	578918	-
Pf3D7_10_v3	586999	598073	592536	-
Pf3D7_10_v3	600836	602910	601873	+
Pf3D7_10_v3	610144	628604	619374	-
Pf3D7_10_v3	618982	627575	623278	-
Pf3D7_10_v3	631378	658930	645154	+
Pf3D7_10_v3	641405	655595	648500	-
Pf3D7_10_v3	655794	662297	659046	+
Pf3D7_10_v3	656949	695394	676172	-
Pf3D7_10_v3	663573	676666	670120	-
Pf3D7_10_v3	682215	709615	695915	-
Pf3D7_10_v3	682804	691101	686952	-
Pf3D7_10_v3	687964	689186	688575	-
Pf3D7_10_v3	694272	734994	714633	+
Pf3D7_10_v3	694836	697698	696267	+
Pf3D7_10_v3	700240	704059	702150	-
Pf3D7_10_v3	701408	720364	710886	-
Pf3D7_10_v3	708946	718046	713496	+
Pf3D7_10_v3	733801	749475	741638	-
Pf3D7_10_v3	739984	741487	740736	-
Pf3D7_10_v3	742723	744730	743726	-
Pf3D7_10_v3	747597	748374	747986	+
Pf3D7_10_v3	749665	751047	750356	-
Pf3D7_10_v3	753408	754560	753984	-
Pf3D7_10_v3	755769	806632	781200	-
Pf3D7_10_v3	765591	770289	767940	+
Pf3D7_10_v3	766493	778810	772652	-
Pf3D7_10_v3	766747	767710	767228	-
Pf3D7_10_v3	767920	776202	772061	+
Pf3D7_10_v3	769714	779012	774363	-
Pf3D7_10_v3	772575	774892	773734	-
Pf3D7_10_v3	772808	775021	773914	-
Pf3D7_10_v3	790883	793077	791980	-
Pf3D7_10_v3	813522	820417	816970	+
Pf3D7_10_v3	817356	839431	828394	+
Pf3D7_10_v3	820803	837509	829156	-
Pf3D7_10_v3	825897	837897	831897	+
Pf3D7_10_v3	827398	834492	830945	+
Pf3D7_10_v3	836104	848766	842435	+
Pf3D7_10_v3	849301	854651	851976	+
Pf3D7_10_v3	850167	858726	854446	-
Pf3D7_10_v3	851102	857880	854491	+
Pf3D7_10_v3	851279	853614	852446	+
Pf3D7_10_v3	891022	894126	892574	-
Pf3D7_10_v3	913757	929431	921594	+
Pf3D7_10_v3	914529	932027	923278	-
Pf3D7_10_v3	915005	933129	924067	+
Pf3D7_10_v3	918726	927294	923010	+
Pf3D7_10_v3	922732	925674	924203	-
Pf3D7_10_v3	923036	935925	929480	-
Pf3D7_10_v3	924494	936311	930402	+
Pf3D7_10_v3	928426	935777	932102	+
Pf3D7_10_v3	929477	931749	930613	+
Pf3D7_10_v3	929772	934630	932201	-
Pf3D7_10_v3	931317	934749	933033	+
Pf3D7_10_v3	937926	958855	948390	-
Pf3D7_10_v3	939103	945168	942136	+
Pf3D7_10_v3	939806	947794	943800	+
Pf3D7_10_v3	943658	954728	949193	-
Pf3D7_10_v3	945265	956471	950868	+
Pf3D7_10_v3	947643	957845	952744	-
Pf3D7_10_v3	948339	953750	951044	+
Pf3D7_10_v3	948629	950243	949436	+
Pf3D7_10_v3	949222	952452	950837	+
Pf3D7_10_v3	951170	966826	958998	+
Pf3D7_10_v3	953787	958818	956302	-
Pf3D7_10_v3	989220	993434	991327	-
Pf3D7_10_v3	1010793	1027159	1018976	-
Pf3D7_10_v3	1013755	1019982	1016868	-
Pf3D7_10_v3	1014874	1032446	1023660	+
Pf3D7_10_v3	1020584	1024230	1022407	-
Pf3D7_10_v3	1025695	1029451	1027573	-
Pf3D7_10_v3	1039182	1042360	1040771	-
[truncated: 1,787 more rows]

## Sheet: NFS_clusters29h
chr	start	end	number of NFS29h ini	bp overlap between 10kb window and chip peaks	window size	% window bp with peaks
Pf3D7_01_v3	65000	75000	7	5874	10000	0.5874
Pf3D7_01_v3	70000	80000	10	10000	10000	1
Pf3D7_01_v3	75000	85000	9	9556	10000	0.9556
Pf3D7_01_v3	80000	90000	8	9556	10000	0.9556
Pf3D7_01_v3	85000	95000	7	8923	10000	0.8923
Pf3D7_01_v3	165000	175000	5	7784	10000	0.7784
Pf3D7_01_v3	170000	180000	5	6873	10000	0.6873
Pf3D7_01_v3	235000	245000	6	6696	10000	0.6696
Pf3D7_01_v3	240000	250000	5	8129	10000	0.8129
Pf3D7_01_v3	300000	310000	5	6714	10000	0.6714
Pf3D7_01_v3	380000	390000	6	9837	10000	0.9837
Pf3D7_01_v3	385000	395000	7	9826	10000	0.9826
Pf3D7_01_v3	390000	400000	8	9826	10000	0.9826
Pf3D7_01_v3	395000	405000	6	6562	10000	0.6562
Pf3D7_01_v3	420000	430000	5	7940	10000	0.794
Pf3D7_01_v3	440000	450000	6	5383	10000	0.5383
Pf3D7_01_v3	445000	455000	9	9934	10000	0.9934
Pf3D7_01_v3	450000	460000	6	6690	10000	0.669
Pf3D7_01_v3	585000	595000	5	7862	10000	0.7862
Pf3D7_02_v3	145000	155000	6	5954	10000	0.5954
Pf3D7_02_v3	150000	160000	6	4156	10000	0.4156
Pf3D7_02_v3	235000	245000	5	6538	10000	0.6538
Pf3D7_02_v3	240000	250000	6	5718	10000	0.5718
Pf3D7_02_v3	250000	260000	5	7972	10000	0.7972
Pf3D7_02_v3	255000	265000	5	8268	10000	0.8268
Pf3D7_02_v3	330000	340000	7	6141	10000	0.6141
Pf3D7_02_v3	335000	345000	9	8141	10000	0.8141
Pf3D7_02_v3	340000	350000	7	5410	10000	0.541
Pf3D7_02_v3	670000	680000	5	5655	10000	0.5655
Pf3D7_02_v3	910000	920000	6	9194	10000	0.9194
Pf3D7_02_v3	915000	925000	7	7482	10000	0.7482
Pf3D7_02_v3	920000	930000	8	7482	10000	0.7482
Pf3D7_02_v3	925000	935000	12	10000	10000	1
Pf3D7_02_v3	930000	940000	11	10000	10000	1
Pf3D7_02_v3	935000	945000	6	5286	10000	0.5286
Pf3D7_03_v3	5000	15000	12	2726	10000	0.2726
Pf3D7_03_v3	10000	20000	25	7726	10000	0.7726
Pf3D7_03_v3	15000	25000	29	10000	10000	1
Pf3D7_03_v3	20000	30000	11	6006	10000	0.6006
Pf3D7_03_v3	25000	35000	6	5080	10000	0.508
Pf3D7_03_v3	140000	150000	5	7622	10000	0.7622
Pf3D7_03_v3	245000	255000	5	5948	10000	0.5948
Pf3D7_03_v3	275000	285000	5	6780	10000	0.678
Pf3D7_03_v3	280000	290000	6	6456	10000	0.6456
Pf3D7_03_v3	285000	295000	6	6514	10000	0.6514
Pf3D7_03_v3	415000	425000	5	7054	10000	0.7054
Pf3D7_03_v3	470000	480000	5	9758	10000	0.9758
Pf3D7_03_v3	585000	595000	7	9024	10000	0.9024
Pf3D7_03_v3	590000	600000	6	7580	10000	0.758
Pf3D7_03_v3	680000	690000	8	7446	10000	0.7446
Pf3D7_03_v3	685000	695000	7	3898	10000	0.3898
Pf3D7_03_v3	735000	745000	5	8243	10000	0.8243
Pf3D7_03_v3	770000	780000	7	8634	10000	0.8634
Pf3D7_03_v3	775000	785000	7	8191	10000	0.8191
Pf3D7_03_v3	780000	790000	6	7530	10000	0.753
Pf3D7_03_v3	1020000	1030000	5	9842	10000	0.9842
Pf3D7_03_v3	1025000	1035000	5	9118	10000	0.9118
Pf3D7_03_v3	1040000	1050000	9	10000	10000	1
Pf3D7_03_v3	1045000	1055000	7	7792	10000	0.7792
Pf3D7_04_v3	20000	30000	5	6883	10000	0.6883
Pf3D7_04_v3	25000	35000	5	6885	10000	0.6885
Pf3D7_04_v3	40000	50000	5	6598	10000	0.6598
Pf3D7_04_v3	45000	55000	5	4007	10000	0.4007
Pf3D7_04_v3	130000	140000	5	6545	10000	0.6545
Pf3D7_04_v3	135000	145000	7	9069	10000	0.9069
Pf3D7_04_v3	140000	150000	6	7459	10000	0.7459
Pf3D7_04_v3	405000	415000	5	8016	10000	0.8016
Pf3D7_04_v3	505000	515000	5	8208	10000	0.8208
Pf3D7_04_v3	630000	640000	6	9266	10000	0.9266
Pf3D7_04_v3	655000	665000	5	8613	10000	0.8613
Pf3D7_04_v3	735000	745000	6	8609	10000	0.8609
Pf3D7_04_v3	740000	750000	5	5948	10000	0.5948
Pf3D7_04_v3	775000	785000	5	6275	10000	0.6275
Pf3D7_04_v3	800000	810000	6	7232	10000	0.7232
Pf3D7_04_v3	915000	925000	6	7990	10000	0.799
Pf3D7_04_v3	920000	930000	6	8604	10000	0.8604
Pf3D7_04_v3	925000	935000	6	5450	10000	0.545
Pf3D7_04_v3	1005000	1015000	6	7264	10000	0.7264
Pf3D7_04_v3	1050000	1060000	6	6885	10000	0.6885
Pf3D7_04_v3	1060000	1070000	5	5512	10000	0.5512
Pf3D7_04_v3	1080000	1090000	5	5250	10000	0.525
Pf3D7_04_v3	1165000	1175000	6	7761	10000	0.7761
Pf3D7_04_v3	1170000	1180000	9	8986	10000	0.8986
Pf3D7_04_v3	1175000	1185000	7	9697	10000	0.9697
Pf3D7_04_v3	1180000	1190000	7	7464	10000	0.7464
Pf3D7_05_v3	5000	15000	5	4472	10000	0.4472
Pf3D7_05_v3	10000	20000	9	9472	10000	0.9472
Pf3D7_05_v3	15000	25000	8	8032	10000	0.8032
Pf3D7_05_v3	35000	45000	6	7176	10000	0.7176
Pf3D7_05_v3	40000	50000	8	8890	10000	0.889
Pf3D7_05_v3	45000	55000	7	8305	10000	0.8305
Pf3D7_05_v3	150000	160000	6	6419	10000	0.6419
Pf3D7_05_v3	155000	165000	5	7671	10000	0.7671
Pf3D7_05_v3	160000	170000	5	4655	10000	0.4655
Pf3D7_05_v3	300000	310000	6	8247	10000	0.8247
Pf3D7_05_v3	305000	315000	6	8535	10000	0.8535
Pf3D7_05_v3	335000	345000	8	6306	10000	0.6306
Pf3D7_05_v3	340000	350000	8	7213	10000	0.7213
Pf3D7_05_v3	345000	355000	7	5993	10000	0.5993
Pf3D7_05_v3	390000	400000	6	7125	10000	0.7125
Pf3D7_05_v3	400000	410000	5	8675	10000	0.8675
Pf3D7_05_v3	455000	465000	6	6497	10000	0.6497
Pf3D7_05_v3	460000	470000	6	6783	10000	0.6783
Pf3D7_05_v3	465000	475000	6	3274	10000	0.3274
Pf3D7_05_v3	860000	870000	6	9626	10000	0.9626
Pf3D7_05_v3	1055000	1065000	5	8238	10000	0.8238
Pf3D7_05_v3	1060000	1070000	5	9940	10000	0.994
Pf3D7_05_v3	1065000	1075000	5	7722	10000	0.7722
Pf3D7_05_v3	1240000	1250000	5	6925	10000	0.6925
Pf3D7_05_v3	1305000	1315000	6	5573	10000	0.5573
Pf3D7_05_v3	1310000	1320000	9	9712	10000	0.9712
Pf3D7_05_v3	1315000	1325000	13	9712	10000	0.9712
Pf3D7_05_v3	1320000	1330000	13	10000	10000	1
Pf3D7_05_v3	1325000	1335000	11	9902	10000	0.9902
Pf3D7_05_v3	1330000	1340000	6	4902	10000	0.4902
Pf3D7_06_v3	0	10000	8	2037	10000	0.2037
Pf3D7_06_v3	5000	15000	13	7037	10000	0.7037
Pf3D7_06_v3	10000	20000	14	8355	10000	0.8355
Pf3D7_06_v3	15000	25000	7	8355	10000	0.8355
Pf3D7_06_v3	20000	30000	9	10000	10000	1
Pf3D7_06_v3	25000	35000	6	5652	10000	0.5652
Pf3D7_06_v3	30000	40000	5	2574	10000	0.2574
Pf3D7_06_v3	195000	205000	5	7228	10000	0.7228
Pf3D7_06_v3	200000	210000	8	9784	10000	0.9784
Pf3D7_06_v3	205000	215000	5	7946	10000	0.7946
Pf3D7_06_v3	465000	475000	5	8116	10000	0.8116
Pf3D7_06_v3	470000	480000	5	7713	10000	0.7713
Pf3D7_06_v3	490000	500000	5	6610	10000	0.661
Pf3D7_06_v3	495000	505000	5	6876	10000	0.6876
Pf3D7_06_v3	1180000	1190000	5	4760	10000	0.476
Pf3D7_06_v3	1185000	1195000	5	5126	10000	0.5126
Pf3D7_06_v3	1245000	1255000	9	9775	10000	0.9775
Pf3D7_06_v3	1250000	1260000	7	6570	10000	0.657
Pf3D7_06_v3	1330000	1340000	5	7748	10000	0.7748
Pf3D7_06_v3	1390000	1400000	6	3076	10000	0.3076
Pf3D7_06_v3	1395000	1405000	6	5692	10000	0.5692
Pf3D7_06_v3	1400000	1410000	5	2616	10000	0.2616
Pf3D7_07_v3	5000	15000	13	6527	10000	0.6527
Pf3D7_07_v3	10000	20000	23	10000	10000	1
Pf3D7_07_v3	15000	25000	20	9554	10000	0.9554
Pf3D7_07_v3	20000	30000	12	9554	10000	0.9554
Pf3D7_07_v3	25000	35000	9	10000	10000	1
Pf3D7_07_v3	30000	40000	7	10000	10000	1
Pf3D7_07_v3	40000	50000	5	7311	10000	0.7311
Pf3D7_07_v3	45000	55000	5	8764	10000	0.8764
Pf3D7_07_v3	155000	165000	6	8788	10000	0.8788
Pf3D7_07_v3	160000	170000	5	7409	10000	0.7409
Pf3D7_07_v3	250000	260000	7	7932	10000	0.7932
Pf3D7_07_v3	255000	265000	6	5431	10000	0.5431
Pf3D7_07_v3	280000	290000	5	7675	10000	0.7675
Pf3D7_07_v3	650000	660000	5	2916	10000	0.2916
Pf3D7_07_v3	655000	665000	6	7126	10000	0.7126
Pf3D7_07_v3	660000	670000	6	4950	10000	0.495
Pf3D7_07_v3	790000	800000	5	7281	10000	0.7281
Pf3D7_07_v3	795000	805000	5	7625	10000	0.7625
Pf3D7_07_v3	800000	810000	5	7715	10000	0.7715
Pf3D7_07_v3	1070000	1080000	5	8121	10000	0.8121
Pf3D7_07_v3	1160000	1170000	6	6184	10000	0.6184
Pf3D7_07_v3	1165000	1175000	7	8654	10000	0.8654
Pf3D7_07_v3	1170000	1180000	5	5495	10000	0.5495
Pf3D7_07_v3	1295000	1305000	6	8748	10000	0.8748
Pf3D7_07_v3	1300000	1310000	5	5635	10000	0.5635
Pf3D7_07_v3	1400000	1410000	5	8116	10000	0.8116
Pf3D7_07_v3	1405000	1415000	10	8586	10000	0.8586
Pf3D7_07_v3	1410000	1420000	11	10000	10000	1
Pf3D7_07_v3	1415000	1425000	11	8586	10000	0.8586
Pf3D7_07_v3	1420000	1430000	16	8586	10000	0.8586
Pf3D7_07_v3	1425000	1435000	21	10000	10000	1
Pf3D7_07_v3	1430000	1440000	13	7520	10000	0.752
Pf3D7_07_v3	1435000	1445000	6	2520	10000	0.252
Pf3D7_08_v3	5000	15000	9	7258	10000	0.7258
Pf3D7_08_v3	10000	20000	14	10000	10000	1
Pf3D7_08_v3	15000	25000	14	10000	10000	1
Pf3D7_08_v3	20000	30000	6	7678	10000	0.7678
Pf3D7_08_v3	235000	245000	5	3874	10000	0.3874
Pf3D7_08_v3	240000	250000	5	4540	10000	0.454
Pf3D7_08_v3	765000	775000	6	8775	10000	0.8775
Pf3D7_08_v3	805000	815000	5	9499	10000	0.9499
Pf3D7_08_v3	870000	880000	6	9291	10000	0.9291
Pf3D7_08_v3	875000	885000	5	8880	10000	0.888
Pf3D7_08_v3	980000	990000	5	7823	10000	0.7823
Pf3D7_08_v3	985000	995000	5	8685	10000	0.8685
Pf3D7_08_v3	1030000	1040000	7	7411	10000	0.7411
Pf3D7_08_v3	1035000	1045000	7	6738	10000	0.6738
Pf3D7_08_v3	1330000	1340000	8	9356	10000	0.9356
Pf3D7_08_v3	1335000	1345000	10	9772	10000	0.9772
Pf3D7_08_v3	1340000	1350000	15	9432	10000	0.9432
Pf3D7_08_v3	1345000	1355000	12	9432	10000	0.9432
Pf3D7_08_v3	1350000	1360000	11	9841	10000	0.9841
Pf3D7_08_v3	1355000	1365000	5	7767	10000	0.7767
Pf3D7_09_v3	5000	15000	14	5400	10000	0.54
Pf3D7_09_v3	10000	20000	22	10000	10000	1
Pf3D7_09_v3	15000	25000	19	9758	10000	0.9758
Pf3D7_09_v3	20000	30000	9	9168	10000	0.9168
Pf3D7_09_v3	25000	35000	7	8231	10000	0.8231
Pf3D7_09_v3	30000	40000	6	8227	10000	0.8227
Pf3D7_09_v3	35000	45000	5	7406	10000	0.7406
Pf3D7_09_v3	115000	125000	5	4868	10000	0.4868
Pf3D7_09_v3	120000	130000	5	8091	10000	0.8091
Pf3D7_09_v3	190000	200000	5	6361	10000	0.6361
Pf3D7_09_v3	195000	205000	7	8473	10000	0.8473
Pf3D7_09_v3	200000	210000	5	7411	10000	0.7411
Pf3D7_09_v3	305000	315000	5	8496	10000	0.8496
Pf3D7_09_v3	330000	340000	5	5216	10000	0.5216
Pf3D7_09_v3	335000	345000	5	7463	10000	0.7463
Pf3D7_09_v3	340000	350000	5	5463	10000	0.5463
Pf3D7_09_v3	505000	515000	6	6318	10000	0.6318
Pf3D7_09_v3	510000	520000	5	7653	10000	0.7653
Pf3D7_09_v3	515000	525000	5	5517	10000	0.5517
Pf3D7_09_v3	540000	550000	5	8983	10000	0.8983
Pf3D7_09_v3	590000	600000	5	8211	10000	0.8211
Pf3D7_09_v3	595000	605000	9	9146	10000	0.9146
Pf3D7_09_v3	600000	610000	6	6986	10000	0.6986
Pf3D7_09_v3	650000	660000	6	6941	10000	0.6941
Pf3D7_09_v3	655000	665000	5	7546	10000	0.7546
Pf3D7_09_v3	670000	680000	7	4083	10000	0.4083
Pf3D7_09_v3	675000	685000	7	7704	10000	0.7704
Pf3D7_09_v3	680000	690000	6	8508	10000	0.8508
Pf3D7_09_v3	710000	720000	5	4824	10000	0.4824
Pf3D7_09_v3	715000	725000	5	5852	10000	0.5852
Pf3D7_09_v3	855000	865000	5	6426	10000	0.6426
Pf3D7_09_v3	860000	870000	8	9360	10000	0.936
Pf3D7_09_v3	865000	875000	8	9360	10000	0.936
Pf3D7_09_v3	870000	880000	5	7788	10000	0.7788
Pf3D7_09_v3	1105000	1115000	5	7772	10000	0.7772
Pf3D7_09_v3	1110000	1120000	6	7896	10000	0.7896
Pf3D7_09_v3	1150000	1160000	5	7905	10000	0.7905
Pf3D7_09_v3	1175000	1185000	5	5152	10000	0.5152
Pf3D7_09_v3	1230000	1240000	5	5795	10000	0.5795
Pf3D7_09_v3	1235000	1245000	5	5612	10000	0.5612
Pf3D7_09_v3	1240000	1250000	8	6236	10000	0.6236
Pf3D7_09_v3	1245000	1255000	6	6592	10000	0.6592
Pf3D7_09_v3	1435000	1445000	5	7844	10000	0.7844
Pf3D7_09_v3	1505000	1515000	5	7467	10000	0.7467
Pf3D7_09_v3	1510000	1520000	9	9750	10000	0.975
Pf3D7_09_v3	1515000	1525000	9	9298	10000	0.9298
Pf3D7_09_v3	1520000	1530000	17	9298	10000	0.9298
Pf3D7_09_v3	1525000	1535000	14	6677	10000	0.6677
Pf3D7_09_v3	1530000	1540000	6	1677	10000	0.1677
Pf3D7_10_v3	10000	20000	5	7262	10000	0.7262
Pf3D7_10_v3	15000	25000	8	8749	10000	0.8749
Pf3D7_10_v3	20000	30000	9	10000	10000	1
Pf3D7_10_v3	25000	35000	6	5682	10000	0.5682
Pf3D7_10_v3	75000	85000	5	6864	10000	0.6864
Pf3D7_10_v3	155000	165000	5	5788	10000	0.5788
Pf3D7_10_v3	225000	235000	6	7789	10000	0.7789
Pf3D7_10_v3	250000	260000	5	5345	10000	0.5345
Pf3D7_10_v3	740000	750000	5	8740	10000	0.874
Pf3D7_10_v3	765000	775000	7	8151	10000	0.8151
Pf3D7_10_v3	770000	780000	6	5602	10000	0.5602
Pf3D7_10_v3	915000	925000	5	4906	10000	0.4906
Pf3D7_10_v3	920000	930000	8	7629	10000	0.7629
Pf3D7_10_v3	925000	935000	8	7256	10000	0.7256
Pf3D7_10_v3	930000	940000	6	4533	10000	0.4533
Pf3D7_10_v3	940000	950000	8	7774	10000	0.7774
Pf3D7_10_v3	945000	955000	9	7852	10000	0.7852
Pf3D7_10_v3	950000	960000	8	9442	10000	0.9442
Pf3D7_10_v3	1100000	1110000	5	6658	10000	0.6658
Pf3D7_10_v3	1105000	1115000	6	5483	10000	0.5483
Pf3D7_10_v3	1110000	1120000	5	4584	10000	0.4584
Pf3D7_10_v3	1190000	1200000	5	8469	10000	0.8469
Pf3D7_10_v3	1590000	1600000	5	8803	10000	0.8803
Pf3D7_10_v3	1645000	1655000	6	8760	10000	0.876
Pf3D7_10_v3	1650000	1660000	6	8128	10000	0.8128
Pf3D7_10_v3	1655000	1665000	8	7562	10000	0.7562
Pf3D7_10_v3	1660000	1670000	10	7658	10000	0.7658
Pf3D7_10_v3	1665000	1675000	10	8224	10000	0.8224
Pf3D7_10_v3	1670000	1680000	8	8843	10000	0.8843
Pf3D7_10_v3	1675000	1685000	5	6843	10000	0.6843
Pf3D7_11_v3	5000	15000	8	8988	10000	0.8988
Pf3D7_11_v3	10000	20000	10	9843	10000	0.9843
Pf3D7_11_v3	15000	25000	9	9801	10000	0.9801
Pf3D7_11_v3	20000	30000	7	4958	10000	0.4958
Pf3D7_11_v3	30000	40000	5	9224	10000	0.9224
Pf3D7_11_v3	35000	45000	6	9944	10000	0.9944
Pf3D7_11_v3	45000	55000	5	7743	10000	0.7743
Pf3D7_11_v3	50000	60000	5	9202	10000	0.9202
Pf3D7_11_v3	320000	330000	5	7941	10000	0.7941
Pf3D7_11_v3	375000	385000	5	9427	10000	0.9427
Pf3D7_11_v3	770000	780000	7	5153	10000	0.5153
Pf3D7_11_v3	815000	825000	5	7682	10000	0.7682
Pf3D7_11_v3	820000	830000	7	10000	10000	1
Pf3D7_11_v3	825000	835000	6	8925	10000	0.8925
Pf3D7_11_v3	840000	850000	6	9620	10000	0.962
Pf3D7_11_v3	870000	880000	5	7589	10000	0.7589
Pf3D7_11_v3	875000	885000	6	7337	10000	0.7337
Pf3D7_11_v3	880000	890000	5	8012	10000	0.8012
Pf3D7_11_v3	1100000	1110000	8	9385	10000	0.9385
Pf3D7_11_v3	1105000	1115000	7	8748	10000	0.8748
Pf3D7_11_v3	1125000	1135000	6	3069	10000	0.3069
Pf3D7_11_v3	1130000	1140000	8	8069	10000	0.8069
Pf3D7_11_v3	1135000	1145000	9	6817	10000	0.6817
Pf3D7_11_v3	1470000	1480000	5	3090	10000	0.309
Pf3D7_11_v3	1475000	1485000	9	8090	10000	0.809
Pf3D7_11_v3	1480000	1490000	8	7099	10000	0.7099
Pf3D7_11_v3	1520000	1530000	7	9549	10000	0.9549
Pf3D7_11_v3	1525000	1535000	5	6833	10000	0.6833
Pf3D7_11_v3	1755000	1765000	9	7947	10000	0.7947
Pf3D7_11_v3	1760000	1770000	9	7567	10000	0.7567
Pf3D7_11_v3	1765000	1775000	7	6219	10000	0.6219
Pf3D7_11_v3	1870000	1880000	5	7426	10000	0.7426
Pf3D7_11_v3	1875000	1885000	5	5977	10000	0.5977
Pf3D7_11_v3	1995000	2005000	7	6614	10000	0.6614
Pf3D7_11_v3	2000000	2010000	7	8683	10000	0.8683
Pf3D7_11_v3	2005000	2015000	6	6185	10000	0.6185
Pf3D7_11_v3	2010000	2020000	5	7502	10000	0.7502
Pf3D7_11_v3	2015000	2025000	9	10000	10000	1
Pf3D7_11_v3	2020000	2030000	10	9690	10000	0.969
Pf3D7_11_v3	2025000	2035000	5	6440	10000	0.644
Pf3D7_12_v3	5000	15000	14	8154	10000	0.8154
Pf3D7_12_v3	10000	20000	17	10000	10000	1
Pf3D7_12_v3	15000	25000	13	10000	10000	1
Pf3D7_12_v3	200000	210000	5	2457	10000	0.2457
Pf3D7_12_v3	220000	230000	5	6720	10000	0.672
Pf3D7_12_v3	330000	340000	5	9621	10000	0.9621
Pf3D7_12_v3	535000	545000	7	9332	10000	0.9332
Pf3D7_12_v3	540000	550000	8	9098	10000	0.9098
Pf3D7_12_v3	545000	555000	6	8071	10000	0.8071
Pf3D7_12_v3	575000	585000	6	6570	10000	0.657
Pf3D7_12_v3	580000	590000	7	5741	10000	0.5741
Pf3D7_12_v3	680000	690000	6	3672	10000	0.3672
Pf3D7_12_v3	685000	695000	6	5304	10000	0.5304
Pf3D7_12_v3	690000	700000	5	4632	10000	0.4632
Pf3D7_12_v3	855000	865000	6	8422	10000	0.8422
Pf3D7_12_v3	1015000	1025000	6	6398	10000	0.6398
Pf3D7_12_v3	1270000	1280000	6	8019	10000	0.8019
Pf3D7_12_v3	1280000	1290000	8	4544	10000	0.4544
Pf3D7_12_v3	1285000	1295000	8	7827	10000	0.7827
Pf3D7_12_v3	1290000	1300000	9	8639	10000	0.8639
Pf3D7_12_v3	1400000	1410000	5	8838	10000	0.8838
Pf3D7_12_v3	1680000	1690000	7	5868	10000	0.5868
Pf3D7_12_v3	1685000	1695000	6	7214	10000	0.7214
Pf3D7_12_v3	1690000	1700000	6	5904	10000	0.5904
Pf3D7_12_v3	1755000	1765000	5	7892	10000	0.7892
Pf3D7_12_v3	1760000	1770000	5	6626	10000	0.6626
Pf3D7_12_v3	1855000	1865000	5	6236	10000	0.6236
Pf3D7_12_v3	1860000	1870000	5	7542	10000	0.7542
Pf3D7_12_v3	1865000	1875000	5	4862	10000	0.4862
Pf3D7_12_v3	1905000	1915000	5	9069	10000	0.9069
Pf3D7_12_v3	1960000	1970000	8	7558	10000	0.7558
Pf3D7_12_v3	1965000	1975000	8	7735	10000	0.7735
Pf3D7_12_v3	2040000	2050000	5	3605	10000	0.3605
Pf3D7_12_v3	2045000	2055000	5	6111	10000	0.6111
Pf3D7_12_v3	2050000	2060000	5	3526	10000	0.3526
Pf3D7_12_v3	2100000	2110000	5	9363	10000	0.9363
Pf3D7_12_v3	2130000	2140000	5	7568	10000	0.7568
Pf3D7_12_v3	2135000	2145000	11	9396	10000	0.9396
Pf3D7_12_v3	2140000	2150000	7	6955	10000	0.6955
Pf3D7_12_v3	2240000	2250000	5	7808	10000	0.7808
Pf3D7_12_v3	2245000	2255000	11	8444	10000	0.8444
Pf3D7_12_v3	2250000	2260000	20	10000	10000	1
Pf3D7_12_v3	2255000	2265000	16	7709	10000	0.7709
Pf3D7_12_v3	2260000	2270000	7	2709	10000	0.2709
Pf3D7_13_v3	5000	15000	14	5805	10000	0.5805
Pf3D7_13_v3	10000	20000	20	9637	10000	0.9637
Pf3D7_13_v3	15000	25000	16	10000	10000	1
Pf3D7_13_v3	20000	30000	11	10000	10000	1
Pf3D7_13_v3	25000	35000	10	10000	10000	1
Pf3D7_13_v3	30000	40000	9	8697	10000	0.8697
Pf3D7_13_v3	140000	150000	5	6571	10000	0.6571
Pf3D7_13_v3	145000	155000	6	7667	10000	0.7667
Pf3D7_13_v3	205000	215000	5	6987	10000	0.6987
Pf3D7_13_v3	305000	315000	5	5378	10000	0.5378
Pf3D7_13_v3	585000	595000	6	6391	10000	0.6391
Pf3D7_13_v3	590000	600000	6	7952	10000	0.7952
Pf3D7_13_v3	595000	605000	5	3126	10000	0.3126
Pf3D7_13_v3	675000	685000	5	5114	10000	0.5114
Pf3D7_13_v3	680000	690000	5	3476	10000	0.3476
Pf3D7_13_v3	940000	950000	5	6141	10000	0.6141
Pf3D7_13_v3	945000	955000	5	5614	10000	0.5614
Pf3D7_13_v3	1005000	1015000	5	8044	10000	0.8044
Pf3D7_13_v3	1065000	1075000	10	6996	10000	0.6996
Pf3D7_13_v3	1070000	1080000	10	6924	10000	0.6924
Pf3D7_13_v3	1155000	1165000	6	5016	10000	0.5016
Pf3D7_13_v3	1160000	1170000	6	6838	10000	0.6838
Pf3D7_13_v3	1165000	1175000	8	5186	10000	0.5186
Pf3D7_13_v3	1170000	1180000	5	7341	10000	0.7341
Pf3D7_13_v3	1215000	1225000	6	7528	10000	0.7528
Pf3D7_13_v3	1260000	1270000	5	7220	10000	0.722
Pf3D7_13_v3	1265000	1275000	6	8680	10000	0.868
Pf3D7_13_v3	1360000	1370000	5	8290	10000	0.829
Pf3D7_13_v3	1635000	1645000	5	5786	10000	0.5786
Pf3D7_13_v3	1640000	1650000	6	8898	10000	0.8898
Pf3D7_13_v3	1680000	1690000	5	7051	10000	0.7051
Pf3D7_13_v3	1685000	1695000	5	6857	10000	0.6857
Pf3D7_13_v3	1750000	1760000	5	4754	10000	0.4754
Pf3D7_13_v3	1755000	1765000	6	7496	10000	0.7496
Pf3D7_13_v3	1795000	1805000	5	4442	10000	0.4442
Pf3D7_13_v3	1800000	1810000	5	7528	10000	0.7528
Pf3D7_13_v3	1805000	1815000	5	5480	10000	0.548
Pf3D7_13_v3	1870000	1880000	6	3112	10000	0.3112
Pf3D7_13_v3	1875000	1885000	6	5030	10000	0.503
Pf3D7_13_v3	1880000	1890000	5	1918	10000	0.1918
Pf3D7_13_v3	1940000	1950000	5	7720	10000	0.772
Pf3D7_13_v3	1995000	2005000	6	4910	10000	0.491
Pf3D7_13_v3	2000000	2010000	6	7471	10000	0.7471
Pf3D7_13_v3	2005000	2015000	5	2561	10000	0.2561
Pf3D7_13_v3	2040000	2050000	6	8027	10000	0.8027
Pf3D7_13_v3	2045000	2055000	5	6256	10000	0.6256
Pf3D7_13_v3	2050000	2060000	7	5976	10000	0.5976
Pf3D7_13_v3	2055000	2065000	6	9118	10000	0.9118
Pf3D7_13_v3	2160000	2170000	6	6647	10000	0.6647
Pf3D7_13_v3	2240000	2250000	6	7176	10000	0.7176
Pf3D7_13_v3	2245000	2255000	5	3716	10000	0.3716
Pf3D7_13_v3	2285000	2295000	5	9315	10000	0.9315
Pf3D7_13_v3	2415000	2425000	5	8018	10000	0.8018
Pf3D7_13_v3	2520000	2530000	5	6546	10000	0.6546
Pf3D7_13_v3	2525000	2535000	6	9670	10000	0.967
Pf3D7_13_v3	2530000	2540000	5	7645	10000	0.7645
Pf3D7_13_v3	2605000	2615000	5	5408	10000	0.5408
Pf3D7_13_v3	2635000	2645000	5	7871	10000	0.7871
Pf3D7_13_v3	2685000	2695000	5	8280	10000	0.828
Pf3D7_13_v3	2695000	2705000	5	8805	10000	0.8805
Pf3D7_13_v3	2755000	2765000	6	7855	10000	0.7855
Pf3D7_13_v3	2760000	2770000	6	9491	10000	0.9491
Pf3D7_13_v3	2765000	2775000	6	10000	10000	1
Pf3D7_13_v3	2890000	2900000	6	8543	10000	0.8543
Pf3D7_13_v3	2895000	2905000	10	7137	10000	0.7137
Pf3D7_13_v3	2900000	2910000	9	7710	10000	0.771
Pf3D7_13_v3	2905000	2915000	9	6040	10000	0.604
Pf3D7_14_v3	5000	15000	14	8726	10000	0.8726
Pf3D7_14_v3	10000	20000	17	10000	10000	1
Pf3D7_14_v3	15000	25000	12	10000	10000	1
Pf3D7_14_v3	20000	30000	8	8776	10000	0.8776
Pf3D7_14_v3	25000	35000	7	8776	10000	0.8776
Pf3D7_14_v3	30000	40000	5	6014	10000	0.6014
Pf3D7_14_v3	70000	80000	7	6986	10000	0.6986
Pf3D7_14_v3	75000	85000	8	9390	10000	0.939
Pf3D7_14_v3	400000	410000	6	6804	10000	0.6804
Pf3D7_14_v3	405000	415000	6	7606	10000	0.7606
Pf3D7_14_v3	410000	420000	5	7868	10000	0.7868
Pf3D7_14_v3	475000	485000	5	7956	10000	0.7956
Pf3D7_14_v3	520000	530000	5	7042	10000	0.7042
Pf3D7_14_v3	525000	535000	5	6989	10000	0.6989
Pf3D7_14_v3	665000	675000	5	5275	10000	0.5275
Pf3D7_14_v3	670000	680000	5	6209	10000	0.6209
Pf3D7_14_v3	715000	725000	6	8372	10000	0.8372
Pf3D7_14_v3	720000	730000	5	7536	10000	0.7536
Pf3D7_14_v3	875000	885000	5	7660	10000	0.766
Pf3D7_14_v3	880000	890000	5	9718	10000	0.9718
Pf3D7_14_v3	1075000	1085000	5	8572	10000	0.8572
Pf3D7_14_v3	1160000	1170000	5	6570	10000	0.657
Pf3D7_14_v3	1385000	1395000	6	8403	10000	0.8403
Pf3D7_14_v3	1390000	1400000	6	8075	10000	0.8075
Pf3D7_14_v3	1520000	1530000	5	8508	10000	0.8508
Pf3D7_14_v3	1560000	1570000	6	9007	10000	0.9007
Pf3D7_14_v3	1565000	1575000	5	7229	10000	0.7229
Pf3D7_14_v3	1580000	1590000	5	6612	10000	0.6612
Pf3D7_14_v3	1585000	1595000	5	6158	10000	0.6158
Pf3D7_14_v3	1715000	1725000	5	3214	10000	0.3214
Pf3D7_14_v3	1720000	1730000	7	7114	10000	0.7114
Pf3D7_14_v3	1725000	1735000	6	3900	10000	0.39
Pf3D7_14_v3	2110000	2120000	5	8259	10000	0.8259
Pf3D7_14_v3	2195000	2205000	8	9770	10000	0.977
Pf3D7_14_v3	2200000	2210000	7	5041	10000	0.5041
Pf3D7_14_v3	2255000	2265000	5	6655	10000	0.6655
Pf3D7_14_v3	2260000	2270000	5	4712	10000	0.4712
Pf3D7_14_v3	2265000	2275000	8	4510	10000	0.451
Pf3D7_14_v3	2270000	2280000	8	6442	10000	0.6442
Pf3D7_14_v3	2275000	2285000	5	1932	10000	0.1932
Pf3D7_14_v3	2415000	2425000	5	6710	10000	0.671
Pf3D7_14_v3	2540000	2550000	5	6253	10000	0.6253
Pf3D7_14_v3	2545000	2555000	6	7499	10000	0.7499
Pf3D7_14_v3	2655000	2665000	6	5712	10000	0.5712
Pf3D7_14_v3	2660000	2670000	8	8546	10000	0.8546
Pf3D7_14_v3	2665000	2675000	8	9032	10000	0.9032
Pf3D7_14_v3	2670000	2680000	9	7124	10000	0.7124
Pf3D7_14_v3	2675000	2685000	6	6911	10000	0.6911
Pf3D7_14_v3	2680000	2690000	5	6589	10000	0.6589
Pf3D7_14_v3	2735000	2745000	5	6560	10000	0.656
Pf3D7_14_v3	2740000	2750000	6	9020	10000	0.902
Pf3D7_14_v3	2770000	2780000	5	5816	10000	0.5816
Pf3D7_14_v3	2775000	2785000	7	9119	10000	0.9119
Pf3D7_14_v3	2780000	2790000	5	5557	10000	0.5557
Pf3D7_14_v3	2925000	2935000	5	8833	10000	0.8833
Pf3D7_14_v3	2955000	2965000	5	8332	10000	0.8332
Pf3D7_14_v3	2990000	3000000	8	8186	10000	0.8186
Pf3D7_14_v3	2995000	3005000	7	8702	10000	0.8702
Pf3D7_14_v3	3000000	3010000	6	5686	10000	0.5686
Pf3D7_14_v3	3040000	3050000	5	9232	10000	0.9232
Pf3D7_14_v3	3045000	3055000	7	9869	10000	0.9869
Pf3D7_14_v3	3080000	3090000	5	4253	10000	0.4253
Pf3D7_14_v3	3145000	3155000	5	8050	10000	0.805
Pf3D7_14_v3	3185000	3195000	5	8067	10000	0.8067
Pf3D7_14_v3	3210000	3220000	6	2828	10000	0.2828
Pf3D7_14_v3	3215000	3225000	8	6808	10000	0.6808
Pf3D7_14_v3	3220000	3230000	13	9686	10000	0.9686
Pf3D7_14_v3	3225000	3235000	13	9702	10000	0.9702
Pf3D7_14_v3	3230000	3240000	6	5964	10000	0.5964

## Sheet: t35h_ini
chr	start	end	center	strand
Pf3D7_01_v3	64703	65452	65078	+
Pf3D7_01_v3	66586	79864	73225	+
Pf3D7_01_v3	66625	67333	66979	+
Pf3D7_01_v3	71030	80248	75639	+
Pf3D7_01_v3	71244	71805	71524	+
Pf3D7_01_v3	75591	82562	79076	-
Pf3D7_01_v3	75656	82692	79174	+
Pf3D7_01_v3	81821	88364	85092	+
Pf3D7_01_v3	86318	100814	93566	+
Pf3D7_01_v3	92688	100085	96386	-
Pf3D7_01_v3	93162	96545	94854	-
Pf3D7_01_v3	97867	115308	106588	-
Pf3D7_01_v3	98994	101476	100235	+
Pf3D7_01_v3	118506	120788	119647	+
Pf3D7_01_v3	166018	167009	166514	+
Pf3D7_01_v3	183774	200334	192054	+
Pf3D7_01_v3	191443	201126	196284	-
Pf3D7_01_v3	195085	199005	197045	+
Pf3D7_01_v3	206985	209401	208193	-
Pf3D7_01_v3	208586	209303	208944	-
Pf3D7_01_v3	209592	233621	221606	-
Pf3D7_01_v3	212363	218354	215358	-
Pf3D7_01_v3	223450	238873	231162	+
Pf3D7_01_v3	225762	253379	239570	-
Pf3D7_01_v3	231252	233463	232358	+
Pf3D7_01_v3	233789	242333	238061	-
Pf3D7_01_v3	243438	253058	248248	-
Pf3D7_01_v3	282596	284720	283658	-
Pf3D7_01_v3	294003	303546	298774	-
Pf3D7_01_v3	298573	299945	299259	+
Pf3D7_01_v3	298641	317256	307948	+
Pf3D7_01_v3	301653	316582	309118	-
Pf3D7_01_v3	316980	318825	317902	-
Pf3D7_01_v3	340599	347348	343974	+
Pf3D7_01_v3	379662	391506	385584	-
Pf3D7_01_v3	386613	393900	390256	-
Pf3D7_01_v3	396995	399889	398442	+
Pf3D7_01_v3	397074	401023	399048	+
Pf3D7_01_v3	408198	408888	408543	+
Pf3D7_01_v3	417189	427445	422317	-
Pf3D7_01_v3	420281	423078	421680	-
Pf3D7_01_v3	447876	450726	449301	-
Pf3D7_01_v3	449731	466975	458353	+
Pf3D7_01_v3	453007	456688	454848	+
Pf3D7_01_v3	456454	472926	464690	-
Pf3D7_01_v3	460237	466372	463304	-
Pf3D7_01_v3	461774	467495	464634	-
Pf3D7_01_v3	481099	495750	488424	-
Pf3D7_01_v3	509698	511421	510560	-
Pf3D7_01_v3	559042	559997	559520	+
Pf3D7_01_v3	568170	569019	568594	+
Pf3D7_01_v3	568882	569587	569234	-
Pf3D7_01_v3	576859	588309	582584	-
Pf3D7_01_v3	582873	583950	583412	-
Pf3D7_01_v3	583743	596393	590068	+
Pf3D7_01_v3	585609	587627	586618	-
Pf3D7_01_v3	590816	593022	591919	+
Pf3D7_01_v3	594547	607369	600958	+
Pf3D7_01_v3	596886	600572	598729	+
Pf3D7_01_v3	605416	611001	608208	+
Pf3D7_01_v3	613811	617880	615846	-
Pf3D7_01_v3	614299	616395	615347	+
Pf3D7_01_v3	624756	629976	627366	-
Pf3D7_02_v3	40821	44317	42569	+
Pf3D7_02_v3	48942	58370	53656	-
Pf3D7_02_v3	109024	112838	110931	-
Pf3D7_02_v3	110023	115095	112559	-
Pf3D7_02_v3	127784	134401	131092	-
Pf3D7_02_v3	127919	134587	131253	+
Pf3D7_02_v3	129566	138192	133879	-
Pf3D7_02_v3	136815	173542	155178	-
Pf3D7_02_v3	145913	171319	158616	+
Pf3D7_02_v3	146719	152554	149636	-
Pf3D7_02_v3	148423	158849	153636	+
Pf3D7_02_v3	148506	155091	151798	+
Pf3D7_02_v3	150829	159165	154997	+
Pf3D7_02_v3	152725	158107	155416	-
Pf3D7_02_v3	154319	157648	155984	-
Pf3D7_02_v3	155580	156327	155954	-
Pf3D7_02_v3	163448	171161	167304	+
Pf3D7_02_v3	165356	166676	166016	+
Pf3D7_02_v3	171402	176110	173756	-
Pf3D7_02_v3	174796	178996	176896	-
Pf3D7_02_v3	178168	179979	179074	+
Pf3D7_02_v3	179756	182054	180905	-
Pf3D7_02_v3	185402	205189	195296	+
Pf3D7_02_v3	189902	196423	193162	+
Pf3D7_02_v3	198356	199185	198770	+
Pf3D7_02_v3	199575	203603	201589	+
Pf3D7_02_v3	234964	252559	243762	-
Pf3D7_02_v3	238765	242809	240787	+
Pf3D7_02_v3	254494	256747	255620	+
Pf3D7_02_v3	255586	270701	263144	-
Pf3D7_02_v3	257230	258498	257864	-
Pf3D7_02_v3	258459	261044	259752	+
Pf3D7_02_v3	261998	271007	266502	+
Pf3D7_02_v3	287654	306057	296856	-
Pf3D7_02_v3	322896	338509	330702	-
Pf3D7_02_v3	323181	323891	323536	+
Pf3D7_02_v3	333226	345144	339185	-
Pf3D7_02_v3	333352	342642	337997	+
Pf3D7_02_v3	338150	341403	339776	+
Pf3D7_02_v3	338742	341264	340003	+
Pf3D7_02_v3	360925	362318	361622	+
Pf3D7_02_v3	360962	377034	368998	+
Pf3D7_02_v3	365336	367926	366631	+
Pf3D7_02_v3	366636	368397	367516	-
Pf3D7_02_v3	373839	380204	377022	-
Pf3D7_02_v3	377666	379998	378832	+
Pf3D7_02_v3	383048	395590	389319	+
Pf3D7_02_v3	383559	388089	385824	-
Pf3D7_02_v3	390162	393177	391670	+
Pf3D7_02_v3	413162	441544	427353	-
Pf3D7_02_v3	436613	442155	439384	+
Pf3D7_02_v3	440665	441241	440953	-
Pf3D7_02_v3	451014	454780	452897	+
Pf3D7_02_v3	451273	453235	452254	+
Pf3D7_02_v3	452354	455647	454000	+
Pf3D7_02_v3	453441	454705	454073	+
Pf3D7_02_v3	473603	505572	489588	+
Pf3D7_02_v3	473840	488448	481144	-
Pf3D7_02_v3	492284	493009	492646	-
Pf3D7_02_v3	502341	503956	503148	+
Pf3D7_02_v3	518895	529145	524020	+
Pf3D7_02_v3	525701	533919	529810	+
Pf3D7_02_v3	550914	551502	551208	-
Pf3D7_02_v3	559474	563480	561477	-
Pf3D7_02_v3	564780	565827	565304	+
Pf3D7_02_v3	577893	580061	578977	-
Pf3D7_02_v3	588248	610701	599474	-
Pf3D7_02_v3	591608	598368	594988	-
Pf3D7_02_v3	592100	595518	593809	-
Pf3D7_02_v3	593308	603625	598466	-
Pf3D7_02_v3	594836	601019	597928	+
Pf3D7_02_v3	606954	616011	611482	-
Pf3D7_02_v3	623737	637588	630662	-
Pf3D7_02_v3	634890	640070	637480	+
Pf3D7_02_v3	655432	668684	662058	-
Pf3D7_02_v3	656330	665426	660878	-
Pf3D7_02_v3	664545	678084	671314	+
Pf3D7_02_v3	687853	704097	695975	+
Pf3D7_02_v3	707962	723021	715492	+
Pf3D7_02_v3	762584	767402	764993	+
Pf3D7_02_v3	768215	820736	794476	-
Pf3D7_02_v3	773489	792418	782954	+
Pf3D7_02_v3	777482	788141	782812	-
Pf3D7_02_v3	782913	785518	784216	+
Pf3D7_02_v3	784273	791090	787682	+
Pf3D7_02_v3	785431	798102	791766	+
Pf3D7_02_v3	801541	811537	806539	-
Pf3D7_02_v3	817084	821751	819418	-
Pf3D7_02_v3	819065	823287	821176	+
Pf3D7_02_v3	821443	841161	831302	+
Pf3D7_02_v3	826969	828737	827853	-
Pf3D7_02_v3	840429	844045	842237	+
Pf3D7_02_v3	853005	859661	856333	+
Pf3D7_02_v3	853080	856031	854556	-
Pf3D7_02_v3	869253	871481	870367	-
Pf3D7_02_v3	892671	894778	893724	+
Pf3D7_02_v3	897439	904562	901000	+
Pf3D7_02_v3	901154	920476	910815	+
Pf3D7_02_v3	902056	903528	902792	+
Pf3D7_02_v3	907216	922294	914755	+
Pf3D7_02_v3	913807	916244	915026	+
Pf3D7_02_v3	913877	929423	921650	-
Pf3D7_02_v3	915770	931684	923727	-
Pf3D7_02_v3	918900	931116	925008	-
Pf3D7_02_v3	919878	922934	921406	-
Pf3D7_02_v3	922806	927092	924949	-
Pf3D7_02_v3	923013	923659	923336	-
Pf3D7_02_v3	924695	939450	932072	-
Pf3D7_02_v3	925826	928081	926954	+
Pf3D7_02_v3	926583	931990	929286	-
Pf3D7_02_v3	926961	932928	929944	-
Pf3D7_02_v3	927120	931172	929146	-
Pf3D7_02_v3	927428	929683	928556	-
Pf3D7_02_v3	927565	935671	931618	+
Pf3D7_02_v3	928965	932159	930562	-
Pf3D7_02_v3	929091	936511	932801	-
Pf3D7_02_v3	930594	934110	932352	-
Pf3D7_02_v3	930998	939174	935086	-
Pf3D7_02_v3	932360	938229	935294	-
Pf3D7_02_v3	932466	935329	933898	-
Pf3D7_02_v3	940771	941464	941118	+
Pf3D7_02_v3	941906	943540	942723	-
Pf3D7_03_v3	6102	7084	6593	-
Pf3D7_03_v3	7512	8940	8226	+
Pf3D7_03_v3	10778	18382	14580	+
Pf3D7_03_v3	11057	14147	12602	+
Pf3D7_03_v3	11248	28347	19798	+
Pf3D7_03_v3	11685	18886	15286	+
Pf3D7_03_v3	12122	24115	18118	+
Pf3D7_03_v3	12427	27030	19728	+
Pf3D7_03_v3	14031	14875	14453	+
Pf3D7_03_v3	14614	26377	20496	+
Pf3D7_03_v3	14987	22411	18699	-
Pf3D7_03_v3	16338	22436	19387	+
Pf3D7_03_v3	17086	24095	20590	+
Pf3D7_03_v3	17559	19423	18491	+
Pf3D7_03_v3	17597	18580	18088	+
Pf3D7_03_v3	17902	24544	21223	+
Pf3D7_03_v3	17931	19550	18740	+
Pf3D7_03_v3	18366	21630	19998	+
Pf3D7_03_v3	19247	21219	20233	+
Pf3D7_03_v3	19791	25331	22561	-
Pf3D7_03_v3	19942	23627	21784	-
Pf3D7_03_v3	20638	26369	23504	+
Pf3D7_03_v3	21271	23122	22196	-
Pf3D7_03_v3	23255	24262	23758	+
Pf3D7_03_v3	24540	27686	26113	+
Pf3D7_03_v3	57041	60797	58919	+
Pf3D7_03_v3	58549	71098	64824	+
Pf3D7_03_v3	75316	92140	83728	+
Pf3D7_03_v3	87688	94849	91268	+
Pf3D7_03_v3	92918	98795	95856	-
Pf3D7_03_v3	99940	124037	111988	-
Pf3D7_03_v3	105008	107053	106030	-
Pf3D7_03_v3	109338	109969	109654	+
Pf3D7_03_v3	111670	125170	118420	-
Pf3D7_03_v3	112550	116025	114288	+
Pf3D7_03_v3	125511	130077	127794	-
Pf3D7_03_v3	126104	145990	136047	+
Pf3D7_03_v3	129508	131363	130436	+
Pf3D7_03_v3	137958	144931	141444	-
Pf3D7_03_v3	138804	156379	147592	+
Pf3D7_03_v3	140933	160968	150950	+
Pf3D7_03_v3	143123	154820	148972	+
Pf3D7_03_v3	148509	151300	149904	+
Pf3D7_03_v3	148816	153499	151158	+
Pf3D7_03_v3	177178	183774	180476	-
Pf3D7_03_v3	180701	196431	188566	+
Pf3D7_03_v3	181249	182732	181990	+
Pf3D7_03_v3	202720	203444	203082	-
Pf3D7_03_v3	207153	210504	208828	+
Pf3D7_03_v3	224947	231395	228171	+
Pf3D7_03_v3	238947	242502	240724	-
Pf3D7_03_v3	247782	250041	248912	-
Pf3D7_03_v3	249135	253992	251564	+
Pf3D7_03_v3	251717	254043	252880	-
Pf3D7_03_v3	252921	259558	256240	-
Pf3D7_03_v3	253646	254773	254210	-
Pf3D7_03_v3	255460	258665	257062	+
Pf3D7_03_v3	264112	276413	270262	-
Pf3D7_03_v3	266295	273801	270048	+
Pf3D7_03_v3	266629	267570	267100	+
Pf3D7_03_v3	273538	295112	284325	+
Pf3D7_03_v3	277660	289864	283762	-
Pf3D7_03_v3	279961	291784	285872	-
Pf3D7_03_v3	292059	295497	293778	+
Pf3D7_03_v3	293470	299717	296594	+
Pf3D7_03_v3	299027	315378	307202	+
Pf3D7_03_v3	299177	300579	299878	-
Pf3D7_03_v3	301912	303618	302765	+
Pf3D7_03_v3	331462	347365	339414	-
Pf3D7_03_v3	335367	346104	340736	+
Pf3D7_03_v3	336986	339379	338182	+
Pf3D7_03_v3	339635	353253	346444	-
Pf3D7_03_v3	344634	357344	350989	-
Pf3D7_03_v3	353492	355826	354659	-
Pf3D7_03_v3	356871	359941	358406	-
Pf3D7_03_v3	360478	370294	365386	-
Pf3D7_03_v3	373892	401193	387542	+
Pf3D7_03_v3	377587	389757	383672	+
Pf3D7_03_v3	378050	382988	380519	-
Pf3D7_03_v3	396093	404602	400348	-
Pf3D7_03_v3	402816	422002	412409	-
Pf3D7_03_v3	402925	414706	408816	+
Pf3D7_03_v3	406059	414494	410276	-
Pf3D7_03_v3	406415	428281	417348	+
Pf3D7_03_v3	415486	426999	421242	-
Pf3D7_03_v3	421607	427865	424736	+
Pf3D7_03_v3	443913	463435	453674	-
Pf3D7_03_v3	447936	449767	448852	+
Pf3D7_03_v3	448008	453142	450575	+
Pf3D7_03_v3	454365	457223	455794	+
Pf3D7_03_v3	456336	477125	466730	+
Pf3D7_03_v3	457280	460450	458865	-
Pf3D7_03_v3	457514	460215	458864	+
Pf3D7_03_v3	471186	482926	477056	-
Pf3D7_03_v3	471803	484105	477954	-
Pf3D7_03_v3	473512	476973	475242	+
Pf3D7_03_v3	483120	504151	493636	-
Pf3D7_03_v3	495792	511538	503665	+
Pf3D7_03_v3	508678	512458	510568	-
Pf3D7_03_v3	516039	518216	517128	+
Pf3D7_03_v3	523504	535104	529304	-
Pf3D7_03_v3	527205	530828	529016	+
Pf3D7_03_v3	531982	534261	533122	+
Pf3D7_03_v3	537560	539744	538652	+
Pf3D7_03_v3	549099	558513	553806	+
Pf3D7_03_v3	553427	568110	560768	-
Pf3D7_03_v3	571715	595669	583692	-
Pf3D7_03_v3	572301	578837	575569	+
Pf3D7_03_v3	577971	593610	585790	-
Pf3D7_03_v3	580866	583139	582002	+
Pf3D7_03_v3	582393	591982	587188	+
Pf3D7_03_v3	587948	590998	589473	-
Pf3D7_03_v3	589783	593704	591744	+
Pf3D7_03_v3	593112	595455	594284	+
Pf3D7_03_v3	598376	604784	601580	-
Pf3D7_03_v3	608001	614344	611172	-
Pf3D7_03_v3	616235	625271	620753	+
Pf3D7_03_v3	617646	618202	617924	-
Pf3D7_03_v3	618735	619932	619334	+
Pf3D7_03_v3	624741	634311	629526	+
Pf3D7_03_v3	630994	641142	636068	+
Pf3D7_03_v3	661221	667020	664120	+
Pf3D7_03_v3	683958	686724	685341	+
Pf3D7_03_v3	686316	689888	688102	+
Pf3D7_03_v3	696704	700052	698378	+
Pf3D7_03_v3	722195	740591	731393	-
Pf3D7_03_v3	728223	734412	731318	+
Pf3D7_03_v3	730911	732272	731592	+
Pf3D7_03_v3	738474	746253	742364	-
Pf3D7_03_v3	754888	767675	761282	+
Pf3D7_03_v3	761398	787164	774281	+
Pf3D7_03_v3	763211	769211	766211	+
Pf3D7_03_v3	766632	774440	770536	-
Pf3D7_03_v3	774621	776281	775451	+
Pf3D7_03_v3	777889	785296	781592	-
Pf3D7_03_v3	787130	790981	789056	+
Pf3D7_03_v3	789385	791703	790544	-
Pf3D7_03_v3	796491	820357	808424	+
Pf3D7_03_v3	797751	817199	807475	+
Pf3D7_03_v3	803320	808338	805829	+
Pf3D7_03_v3	811458	829047	820252	+
Pf3D7_03_v3	811796	841060	826428	-
Pf3D7_03_v3	817744	823989	820866	-
Pf3D7_03_v3	817922	832273	825098	-
Pf3D7_03_v3	822744	828002	825373	-
Pf3D7_03_v3	823980	839474	831727	-
Pf3D7_03_v3	827056	857406	842231	-
Pf3D7_03_v3	836714	841631	839172	+
Pf3D7_03_v3	844790	853306	849048	+
Pf3D7_03_v3	855135	857095	856115	-
Pf3D7_03_v3	882478	890141	886310	+
Pf3D7_03_v3	885596	893058	889327	-
Pf3D7_03_v3	893268	899546	896407	+
Pf3D7_03_v3	904666	908631	906648	-
Pf3D7_03_v3	911448	913721	912584	-
Pf3D7_03_v3	939359	950471	944915	+
Pf3D7_03_v3	941267	956145	948706	+
Pf3D7_03_v3	942911	944073	943492	-
Pf3D7_03_v3	946148	953218	949683	+
Pf3D7_03_v3	948943	956530	952736	+
Pf3D7_03_v3	976615	986023	981319	+
Pf3D7_03_v3	988824	989830	989327	-
Pf3D7_03_v3	990496	1005602	998049	+
Pf3D7_03_v3	992555	1001597	997076	+
Pf3D7_03_v3	1025255	1027641	1026448	+
Pf3D7_03_v3	1026549	1028431	1027490	-
Pf3D7_03_v3	1035820	1040021	1037920	+
Pf3D7_03_v3	1038281	1040237	1039259	-
Pf3D7_03_v3	1041887	1042693	1042290	-
Pf3D7_03_v3	1041887	1044734	1043310	-
Pf3D7_03_v3	1043374	1044950	1044162	+
Pf3D7_03_v3	1045645	1050191	1047918	-
Pf3D7_03_v3	1045811	1047778	1046794	-
Pf3D7_03_v3	1058577	1060137	1059357	-
Pf3D7_04_v3	7552	20530	14041	+
Pf3D7_04_v3	14658	54273	34466	-
Pf3D7_04_v3	25213	30031	27622	+
Pf3D7_04_v3	28478	30237	29358	-
Pf3D7_04_v3	28997	31495	30246	+
Pf3D7_04_v3	35631	50806	43218	+
Pf3D7_04_v3	37299	51746	44522	+
Pf3D7_04_v3	38910	40160	39535	-
Pf3D7_04_v3	41252	46996	44124	-
Pf3D7_04_v3	43609	49054	46332	+
Pf3D7_04_v3	48589	58378	53484	+
Pf3D7_04_v3	55157	57676	56416	-
Pf3D7_04_v3	55729	58907	57318	-
Pf3D7_04_v3	57191	58379	57785	-
Pf3D7_04_v3	63058	68301	65680	+
Pf3D7_04_v3	66433	74227	70330	-
Pf3D7_04_v3	69898	73414	71656	+
Pf3D7_04_v3	70351	71695	71023	+
Pf3D7_04_v3	73850	78215	76032	+
Pf3D7_04_v3	78571	88775	83673	+
Pf3D7_04_v3	90038	91434	90736	-
Pf3D7_04_v3	92633	95432	94032	-
Pf3D7_04_v3	94719	105481	100100	+
Pf3D7_04_v3	97101	100288	98694	+
Pf3D7_04_v3	98617	101171	99894	+
Pf3D7_04_v3	138061	139993	139027	-
Pf3D7_04_v3	138096	141906	140001	-
Pf3D7_04_v3	156095	160314	158204	+
Pf3D7_04_v3	158893	174876	166884	+
Pf3D7_04_v3	170368	173942	172155	-
Pf3D7_04_v3	183788	198163	190976	+
Pf3D7_04_v3	189339	190600	189970	+
Pf3D7_04_v3	189489	202384	195936	+
Pf3D7_04_v3	192569	200194	196382	-
Pf3D7_04_v3	198898	200563	199730	+
Pf3D7_04_v3	216848	220618	218733	-
Pf3D7_04_v3	220410	225290	222850	-
Pf3D7_04_v3	220690	221437	221064	-
Pf3D7_04_v3	222162	231290	226726	-
Pf3D7_04_v3	248014	253273	250644	-
Pf3D7_04_v3	248484	261288	254886	-
Pf3D7_04_v3	263776	274574	269175	-
Pf3D7_04_v3	263875	278704	271290	-
Pf3D7_04_v3	278631	291472	285052	-
Pf3D7_04_v3	283664	284871	284268	+
Pf3D7_04_v3	303490	316600	310045	-
Pf3D7_04_v3	304290	306270	305280	+
Pf3D7_04_v3	309794	311850	310822	+
Pf3D7_04_v3	343067	346167	344617	+
Pf3D7_04_v3	344198	358669	351434	+
Pf3D7_04_v3	348676	352537	350606	+
Pf3D7_04_v3	351044	357801	354422	-
Pf3D7_04_v3	356781	362466	359624	-
Pf3D7_04_v3	361109	378173	369641	+
Pf3D7_04_v3	362437	368073	365255	+
Pf3D7_04_v3	393894	407199	400546	-
Pf3D7_04_v3	416800	426317	421558	+
Pf3D7_04_v3	424113	426693	425403	+
Pf3D7_04_v3	430307	432341	431324	-
Pf3D7_04_v3	440214	442048	441131	-
Pf3D7_04_v3	441914	445754	443834	-
Pf3D7_04_v3	497412	504225	500818	+
Pf3D7_04_v3	501941	514241	508091	-
Pf3D7_04_v3	510543	516524	513534	+
Pf3D7_04_v3	515435	517213	516324	+
Pf3D7_04_v3	519415	520586	520000	+
Pf3D7_04_v3	526739	532731	529735	-
Pf3D7_04_v3	527357	531640	529498	+
Pf3D7_04_v3	531333	536791	534062	+
Pf3D7_04_v3	541982	544943	543462	-
Pf3D7_04_v3	542403	548525	545464	-
Pf3D7_04_v3	542929	544140	543534	-
Pf3D7_04_v3	601792	608928	605360	+
Pf3D7_04_v3	614368	639184	626776	+
Pf3D7_04_v3	623707	639983	631845	+
Pf3D7_04_v3	628777	638796	633786	+
Pf3D7_04_v3	632610	650066	641338	+
Pf3D7_04_v3	634063	641046	637554	-
Pf3D7_04_v3	634466	639458	636962	+
Pf3D7_04_v3	635933	642748	639340	+
Pf3D7_04_v3	636480	641995	639238	-
Pf3D7_04_v3	650572	662078	656325	+
Pf3D7_04_v3	656351	694001	675176	+
Pf3D7_04_v3	663398	664603	664000	+
Pf3D7_04_v3	663494	667369	665432	+
Pf3D7_04_v3	664737	678171	671454	+
Pf3D7_04_v3	674882	679179	677030	-
Pf3D7_04_v3	680363	701220	690792	-
Pf3D7_04_v3	688883	694584	691734	-
Pf3D7_04_v3	689101	701817	695459	-
Pf3D7_04_v3	737986	752964	745475	-
Pf3D7_04_v3	776383	791275	783829	+
Pf3D7_04_v3	791230	798088	794659	+
Pf3D7_04_v3	795635	797501	796568	-
Pf3D7_04_v3	801229	807552	804390	+
Pf3D7_04_v3	801973	804618	803296	+
Pf3D7_04_v3	802375	810157	806266	+
Pf3D7_04_v3	803039	810350	806694	-
Pf3D7_04_v3	806852	812112	809482	-
Pf3D7_04_v3	808809	816609	812709	+
Pf3D7_04_v3	844333	845189	844761	-
Pf3D7_04_v3	853321	860802	857062	+
Pf3D7_04_v3	865897	883690	874794	+
Pf3D7_04_v3	885822	897210	891516	-
Pf3D7_04_v3	889633	890522	890078	-
Pf3D7_04_v3	893766	927632	910699	-
Pf3D7_04_v3	914034	931765	922900	+
Pf3D7_04_v3	932464	948756	940610	+
Pf3D7_04_v3	948641	957850	953246	+
Pf3D7_04_v3	949929	961063	955496	+
Pf3D7_04_v3	965024	966445	965734	+
Pf3D7_04_v3	970423	971877	971150	+
Pf3D7_04_v3	975076	978581	976828	+
Pf3D7_04_v3	975261	994351	984806	-
Pf3D7_04_v3	986047	1000672	993360	-
Pf3D7_04_v3	986094	994487	990290	-
Pf3D7_04_v3	989642	1019580	1004611	-
Pf3D7_04_v3	990870	991800	991335	-
Pf3D7_04_v3	998857	1024674	1011766	+
Pf3D7_04_v3	999888	1019615	1009752	-
Pf3D7_04_v3	1001139	1025010	1013074	+
Pf3D7_04_v3	1006454	1007247	1006850	-
Pf3D7_04_v3	1013217	1016788	1015002	+
Pf3D7_04_v3	1013314	1017518	1015416	+
Pf3D7_04_v3	1026685	1027484	1027084	-
Pf3D7_04_v3	1037686	1042319	1040002	+
Pf3D7_04_v3	1047152	1066246	1056699	-
Pf3D7_04_v3	1051246	1059164	1055205	+
Pf3D7_04_v3	1062399	1065139	1063769	-
Pf3D7_04_v3	1064494	1065343	1064918	-
Pf3D7_04_v3	1064749	1072688	1068718	-
Pf3D7_04_v3	1074182	1079118	1076650	+
Pf3D7_04_v3	1108008	1112068	1110038	-
Pf3D7_04_v3	1108746	1113875	1111310	-
Pf3D7_04_v3	1109420	1113542	1111481	+
Pf3D7_04_v3	1120058	1120841	1120450	+
Pf3D7_04_v3	1122017	1127443	1124730	+
Pf3D7_04_v3	1132880	1136523	1134702	+
Pf3D7_04_v3	1133824	1142087	1137956	+
Pf3D7_04_v3	1136171	1178253	1157212	-
Pf3D7_04_v3	1144776	1147964	1146370	+
Pf3D7_04_v3	1145369	1184392	1164880	-
Pf3D7_04_v3	1145721	1146568	1146144	+
Pf3D7_04_v3	1154019	1157269	1155644	-
Pf3D7_04_v3	1156374	1158580	1157477	-
Pf3D7_04_v3	1164477	1170095	1167286	+
Pf3D7_04_v3	1167334	1169771	1168552	+
Pf3D7_04_v3	1170315	1176387	1173351	-
Pf3D7_04_v3	1170843	1173427	1172135	+
Pf3D7_04_v3	1170951	1173506	1172228	-
Pf3D7_04_v3	1171587	1175378	1173482	-
Pf3D7_04_v3	1173179	1177854	1175516	-
Pf3D7_04_v3	1178148	1179814	1178981	+
Pf3D7_04_v3	1179948	1182130	1181039	-
Pf3D7_04_v3	1184613	1194577	1189595	-
Pf3D7_05_v3	8460	21892	15176	+
Pf3D7_05_v3	8664	15534	12099	+
Pf3D7_05_v3	9260	16849	13054	+
Pf3D7_05_v3	9476	13473	11474	+
Pf3D7_05_v3	9808	16040	12924	+
Pf3D7_05_v3	10284	11193	10738	+
Pf3D7_05_v3	11918	14915	13416	+
Pf3D7_05_v3	12629	28743	20686	+
Pf3D7_05_v3	12818	21132	16975	+
Pf3D7_05_v3	13335	27279	20307	+
Pf3D7_05_v3	14616	23292	18954	+
Pf3D7_05_v3	17315	20811	19063	-
Pf3D7_05_v3	17610	21077	19344	+
Pf3D7_05_v3	20125	22431	21278	+
Pf3D7_05_v3	20668	21710	21189	+
Pf3D7_05_v3	26070	45730	35900	+
Pf3D7_05_v3	26258	39128	32693	+
Pf3D7_05_v3	33418	36249	34834	+
Pf3D7_05_v3	37571	44218	40894	+
Pf3D7_05_v3	38948	41229	40088	-
Pf3D7_05_v3	39124	41295	40210	-
Pf3D7_05_v3	40816	54207	47512	+
Pf3D7_05_v3	40922	42682	41802	-
Pf3D7_05_v3	43168	59696	51432	+
Pf3D7_05_v3	43851	51290	47570	-
Pf3D7_05_v3	49105	53083	51094	-
Pf3D7_05_v3	49412	60956	55184	-
Pf3D7_05_v3	64392	66891	65642	-
Pf3D7_05_v3	83921	89172	86546	-
Pf3D7_05_v3	88314	89590	88952	-
Pf3D7_05_v3	104744	112152	108448	-
Pf3D7_05_v3	105617	114549	110083	-
Pf3D7_05_v3	114240	125564	119902	-
Pf3D7_05_v3	116151	127798	121974	-
Pf3D7_05_v3	121417	125380	123398	-
Pf3D7_05_v3	124428	134021	129224	-
Pf3D7_05_v3	127728	129657	128692	-
Pf3D7_05_v3	170097	185082	177590	-
Pf3D7_05_v3	173442	187248	180345	+
Pf3D7_05_v3	182502	183128	182815	-
Pf3D7_05_v3	182557	190782	186670	+
Pf3D7_05_v3	186255	196066	191160	-
Pf3D7_05_v3	190020	203433	196726	+
Pf3D7_05_v3	194790	224997	209894	-
Pf3D7_05_v3	203221	230980	217100	-
Pf3D7_05_v3	206201	224195	215198	-
Pf3D7_05_v3	216079	216947	216513	-
Pf3D7_05_v3	216409	228361	222385	+
Pf3D7_05_v3	231797	239948	235872	-
Pf3D7_05_v3	238554	243463	241008	+
Pf3D7_05_v3	240104	243460	241782	+
Pf3D7_05_v3	254297	275650	264974	+
Pf3D7_05_v3	256702	257559	257130	-
Pf3D7_05_v3	263085	268561	265823	+
Pf3D7_05_v3	263686	266174	264930	-
Pf3D7_05_v3	270000	274778	272389	-
Pf3D7_05_v3	271987	275425	273706	+
Pf3D7_05_v3	281770	287062	284416	-
Pf3D7_05_v3	284797	287783	286290	+
Pf3D7_05_v3	289137	292297	290717	-
Pf3D7_05_v3	291932	314535	303234	+
Pf3D7_05_v3	292914	302515	297714	-
Pf3D7_05_v3	300357	304131	302244	+
Pf3D7_05_v3	303595	311834	307714	-
Pf3D7_05_v3	308273	310337	309305	-
Pf3D7_05_v3	311882	313315	312598	+
Pf3D7_05_v3	318231	350284	334258	+
Pf3D7_05_v3	339437	360223	349830	+
Pf3D7_05_v3	343349	344858	344104	-
Pf3D7_05_v3	345847	359162	352504	-
Pf3D7_05_v3	346133	348524	347328	+
Pf3D7_05_v3	382206	393000	387603	+
Pf3D7_05_v3	382523	385357	383940	-
Pf3D7_05_v3	391655	404187	397921	+
Pf3D7_05_v3	396172	397731	396952	+
Pf3D7_05_v3	397434	416406	406920	+
Pf3D7_05_v3	400759	403497	402128	+
Pf3D7_05_v3	416197	418112	417154	-
Pf3D7_05_v3	429134	456034	442584	-
Pf3D7_05_v3	430401	450385	440393	+
Pf3D7_05_v3	435236	450306	442771	+
Pf3D7_05_v3	438949	444083	441516	+
Pf3D7_05_v3	440823	444787	442805	+
Pf3D7_05_v3	441607	445496	443552	-
Pf3D7_05_v3	441641	446070	443856	-
Pf3D7_05_v3	450420	453250	451835	+
Pf3D7_05_v3	454376	457673	456024	-
Pf3D7_05_v3	460344	471774	466059	-
Pf3D7_05_v3	460777	463820	462298	-
Pf3D7_05_v3	461981	486936	474458	+
Pf3D7_05_v3	472263	478249	475256	-
Pf3D7_05_v3	475572	481547	478560	+
Pf3D7_05_v3	476767	477547	477157	-
Pf3D7_05_v3	488664	498214	493439	-
Pf3D7_05_v3	497502	511548	504525	-
Pf3D7_05_v3	512730	544350	528540	-
Pf3D7_05_v3	515239	525724	520482	+
Pf3D7_05_v3	519463	540067	529765	-
Pf3D7_05_v3	527501	533038	530270	-
Pf3D7_05_v3	539400	542457	540928	-
Pf3D7_05_v3	542551	561978	552264	+
Pf3D7_05_v3	549860	553475	551668	-
Pf3D7_05_v3	558487	562433	560460	-
Pf3D7_05_v3	576616	587887	582252	-
Pf3D7_05_v3	583545	586543	585044	+
Pf3D7_05_v3	593072	607064	600068	+
Pf3D7_05_v3	607477	616490	611984	-
Pf3D7_05_v3	610792	614213	612502	+
Pf3D7_05_v3	611456	613750	612603	+
Pf3D7_05_v3	615908	635210	625559	-
Pf3D7_05_v3	616643	620618	618630	+
Pf3D7_05_v3	644447	651436	647942	+
Pf3D7_05_v3	657657	660198	658928	-
Pf3D7_05_v3	658476	668535	663506	-
Pf3D7_05_v3	662690	664773	663732	-
Pf3D7_05_v3	662965	664322	663644	-
Pf3D7_05_v3	664935	667952	666444	+
Pf3D7_05_v3	667743	668513	668128	-
Pf3D7_05_v3	671022	674155	672588	+
Pf3D7_05_v3	671423	673182	672302	+
Pf3D7_05_v3	675593	694298	684946	-
Pf3D7_05_v3	679515	681464	680490	+
Pf3D7_05_v3	683017	690497	686757	-
Pf3D7_05_v3	707719	708500	708110	+
Pf3D7_05_v3	711813	729431	720622	+
Pf3D7_05_v3	715848	722621	719234	+
Pf3D7_05_v3	717189	725117	721153	-
Pf3D7_05_v3	719791	728067	723929	+
Pf3D7_05_v3	729359	741938	735648	+
Pf3D7_05_v3	736511	763979	750245	-
Pf3D7_05_v3	746434	761636	754035	-
Pf3D7_05_v3	749383	756404	752894	-
Pf3D7_05_v3	763830	764815	764322	+
Pf3D7_05_v3	766972	768277	767624	-
Pf3D7_05_v3	781749	783749	782749	+
Pf3D7_05_v3	784273	786881	785577	+
Pf3D7_05_v3	793048	816995	805022	+
Pf3D7_05_v3	799240	816204	807722	-
Pf3D7_05_v3	805259	807888	806574	+
Pf3D7_05_v3	820118	830735	825426	+
Pf3D7_05_v3	826492	843346	834919	-
Pf3D7_05_v3	828333	836849	832591	+
Pf3D7_05_v3	829791	838329	834060	-
Pf3D7_05_v3	863503	864932	864218	+
Pf3D7_05_v3	871110	874132	872621	+
Pf3D7_05_v3	873288	906196	889742	+
Pf3D7_05_v3	880749	886962	883856	+
Pf3D7_05_v3	882262	889537	885900	-
Pf3D7_05_v3	884067	885029	884548	+
Pf3D7_05_v3	896700	920986	908843	+
Pf3D7_05_v3	900082	920760	910421	+
Pf3D7_05_v3	919383	935517	927450	-
Pf3D7_05_v3	922457	925209	923833	-
Pf3D7_05_v3	923098	945118	934108	+
Pf3D7_05_v3	949561	970533	960047	-
Pf3D7_05_v3	951112	955927	953520	-
Pf3D7_05_v3	951495	953748	952622	-
Pf3D7_05_v3	964292	966751	965522	-
Pf3D7_05_v3	971177	992520	981848	-
Pf3D7_05_v3	972933	976199	974566	+
Pf3D7_05_v3	976840	985516	981178	+
Pf3D7_05_v3	978718	982884	980801	-
Pf3D7_05_v3	1007473	1010481	1008977	+
Pf3D7_05_v3	1066160	1073090	1069625	+
Pf3D7_05_v3	1070822	1079651	1075236	-
Pf3D7_05_v3	1098380	1117063	1107722	-
Pf3D7_05_v3	1111552	1116103	1113828	-
Pf3D7_05_v3	1150726	1151427	1151076	-
Pf3D7_05_v3	1153184	1155552	1154368	-
Pf3D7_05_v3	1164311	1172376	1168344	+
Pf3D7_05_v3	1165864	1171889	1168876	-
Pf3D7_05_v3	1166356	1170291	1168324	-
Pf3D7_05_v3	1166909	1170531	1168720	+
Pf3D7_05_v3	1168599	1184040	1176320	-
Pf3D7_05_v3	1172887	1177165	1175026	+
Pf3D7_05_v3	1173147	1186821	1179984	+
Pf3D7_05_v3	1204887	1211418	1208152	-
Pf3D7_05_v3	1206889	1210542	1208716	-
Pf3D7_05_v3	1209376	1211813	1210594	+
Pf3D7_05_v3	1209847	1213304	1211576	-
Pf3D7_05_v3	1236672	1248712	1242692	-
Pf3D7_05_v3	1237275	1243391	1240333	+
Pf3D7_05_v3	1241055	1242977	1242016	-
Pf3D7_05_v3	1244358	1245523	1244940	+
Pf3D7_05_v3	1262109	1262797	1262453	-
Pf3D7_05_v3	1269391	1286895	1278143	+
Pf3D7_05_v3	1278427	1279198	1278812	-
Pf3D7_05_v3	1282050	1292023	1287036	+
Pf3D7_05_v3	1292734	1297469	1295102	+
Pf3D7_05_v3	1300811	1323522	1312166	-
Pf3D7_05_v3	1303144	1317321	1310232	+
Pf3D7_05_v3	1304234	1315135	1309684	+
Pf3D7_05_v3	1305457	1316028	1310742	-
Pf3D7_05_v3	1305682	1315189	1310436	-
Pf3D7_05_v3	1311812	1327783	1319798	-
Pf3D7_05_v3	1313214	1314803	1314008	-
Pf3D7_05_v3	1315460	1321496	1318478	-
Pf3D7_05_v3	1318759	1319977	1319368	-
Pf3D7_05_v3	1321325	1322344	1321834	+
Pf3D7_05_v3	1321857	1332563	1327210	-
Pf3D7_05_v3	1322558	1324115	1323336	-
Pf3D7_05_v3	1322806	1334407	1328606	-
Pf3D7_05_v3	1323607	1332113	1327860	-
Pf3D7_05_v3	1325497	1327148	1326322	-
Pf3D7_05_v3	1325900	1333431	1329666	-
Pf3D7_05_v3	1327389	1330952	1329170	+
Pf3D7_05_v3	1328238	1333445	1330842	-
Pf3D7_05_v3	1330485	1332475	1331480	+
Pf3D7_05_v3	1330864	1336262	1333563	+
Pf3D7_05_v3	1333513	1335288	1334400	-
Pf3D7_05_v3	1333856	1336925	1335390	+
Pf3D7_05_v3	1335019	1336666	1335842	-
Pf3D7_05_v3	1337353	1338904	1338128	-
Pf3D7_06_v3	6923	10437	8680	+
Pf3D7_06_v3	7982	14832	11407	+
Pf3D7_06_v3	8959	11978	10468	+
Pf3D7_06_v3	9434	13129	11282	+
Pf3D7_06_v3	9436	23339	16388	+
Pf3D7_06_v3	12679	21678	17178	+
Pf3D7_06_v3	16300	19399	17850	+
Pf3D7_06_v3	16589	19080	17834	+
Pf3D7_06_v3	16679	28103	22391	+
Pf3D7_06_v3	17480	20597	19038	+
Pf3D7_06_v3	18029	19248	18638	+
Pf3D7_06_v3	22008	29407	25708	+
Pf3D7_06_v3	23479	26488	24984	+
Pf3D7_06_v3	34890	44357	39624	-
Pf3D7_06_v3	37174	38187	37680	-
Pf3D7_06_v3	78832	81024	79928	-
Pf3D7_06_v3	90439	109064	99752	-
Pf3D7_06_v3	99299	101061	100180	-
Pf3D7_06_v3	101939	115510	108724	-
Pf3D7_06_v3	106391	116325	111358	-
Pf3D7_06_v3	109195	124611	116903	-
Pf3D7_06_v3	119780	123752	121766	+
Pf3D7_06_v3	138323	141239	139781	-
Pf3D7_06_v3	142532	149448	145990	+
Pf3D7_06_v3	143153	149281	146217	-
Pf3D7_06_v3	144641	148092	146366	-
Pf3D7_06_v3	149312	151811	150562	+
Pf3D7_06_v3	156045	157639	156842	-
Pf3D7_06_v3	159110	171614	165362	+
Pf3D7_06_v3	159818	167652	163735	+
Pf3D7_06_v3	179679	202506	191092	+
Pf3D7_06_v3	180670	190602	185636	-
Pf3D7_06_v3	198162	200346	199254	+
Pf3D7_06_v3	200455	220563	210509	-
Pf3D7_06_v3	200543	215818	208180	+
Pf3D7_06_v3	200797	204859	202828	-
Pf3D7_06_v3	202334	203896	203115	-
Pf3D7_06_v3	205103	231214	218158	-
Pf3D7_06_v3	207657	215628	211642	+
Pf3D7_06_v3	209943	212527	211235	-
Pf3D7_06_v3	210161	214898	212530	-
Pf3D7_06_v3	219423	223296	221360	+
Pf3D7_06_v3	227451	228337	227894	-
Pf3D7_06_v3	229035	236969	233002	+
Pf3D7_06_v3	232161	240735	236448	+
Pf3D7_06_v3	254982	266303	260642	-
Pf3D7_06_v3	264787	267165	265976	-
Pf3D7_06_v3	264946	271207	268076	+
Pf3D7_06_v3	267914	284295	276104	-
Pf3D7_06_v3	273864	278871	276368	+
Pf3D7_06_v3	293153	304213	298683	-
Pf3D7_06_v3	297775	307648	302712	+
Pf3D7_06_v3	298398	307898	303148	-
Pf3D7_06_v3	334479	353394	343936	-
Pf3D7_06_v3	334993	344937	339965	+
Pf3D7_06_v3	339420	353010	346215	+
Pf3D7_06_v3	342679	344026	343352	-
Pf3D7_06_v3	356084	360229	358156	-
Pf3D7_06_v3	389505	399139	394322	+
Pf3D7_06_v3	394733	398779	396756	+
Pf3D7_06_v3	398943	406913	402928	-
Pf3D7_06_v3	404257	406403	405330	-
Pf3D7_06_v3	405101	406762	405932	-
Pf3D7_06_v3	406793	416522	411658	+
Pf3D7_06_v3	411941	419791	415866	+
Pf3D7_06_v3	415408	418564	416986	-
Pf3D7_06_v3	418577	433791	426184	+
Pf3D7_06_v3	426014	440910	433462	+
Pf3D7_06_v3	426676	429625	428150	-
Pf3D7_06_v3	427435	441983	434709	-
Pf3D7_06_v3	447031	457707	452369	-
Pf3D7_06_v3	447926	458220	453073	-
Pf3D7_06_v3	454350	478026	466188	-
Pf3D7_06_v3	454983	462104	458544	+
Pf3D7_06_v3	456330	460398	458364	-
Pf3D7_06_v3	458269	459448	458858	-
Pf3D7_06_v3	458312	459032	458672	+
Pf3D7_06_v3	458467	478274	468370	+
Pf3D7_06_v3	464168	466018	465093	+
Pf3D7_06_v3	465286	473915	469600	+
Pf3D7_06_v3	472703	475489	474096	-
Pf3D7_06_v3	474245	476220	475232	+
Pf3D7_06_v3	475350	476156	475753	-
Pf3D7_06_v3	475739	482215	478977	+
Pf3D7_06_v3	481294	484498	482896	-
Pf3D7_06_v3	487629	491285	489457	-
Pf3D7_06_v3	526803	529026	527914	+
Pf3D7_06_v3	527339	533545	530442	-
Pf3D7_06_v3	530024	534601	532312	+
Pf3D7_06_v3	538357	549036	543696	+
Pf3D7_06_v3	539336	546613	542974	-
Pf3D7_06_v3	554338	557619	555978	+
Pf3D7_06_v3	574676	589164	581920	+
Pf3D7_06_v3	575899	594050	584974	+
Pf3D7_06_v3	579807	581701	580754	-
Pf3D7_06_v3	580950	583788	582369	-
Pf3D7_06_v3	582421	583254	582838	+
Pf3D7_06_v3	583146	585088	584117	-
Pf3D7_06_v3	585268	603994	594631	-
Pf3D7_06_v3	605044	608036	606540	-
Pf3D7_06_v3	607338	614661	611000	+
Pf3D7_06_v3	609716	614379	612048	+
Pf3D7_06_v3	616886	632434	624660	+
Pf3D7_06_v3	622043	629253	625648	+
Pf3D7_06_v3	623974	625570	624772	-
Pf3D7_06_v3	678584	681833	680208	+
Pf3D7_06_v3	684570	686541	685556	+
Pf3D7_06_v3	693809	695676	694742	-
Pf3D7_06_v3	699024	701259	700142	-
Pf3D7_06_v3	710059	716935	713497	-
Pf3D7_06_v3	721067	721717	721392	+
Pf3D7_06_v3	758850	760390	759620	-
Pf3D7_06_v3	760824	768173	764498	-
Pf3D7_06_v3	770354	773118	771736	-
Pf3D7_06_v3	777165	783234	780200	-
Pf3D7_06_v3	779782	787714	783748	-
Pf3D7_06_v3	800158	804014	802086	-
Pf3D7_06_v3	813045	816550	814798	+
Pf3D7_06_v3	817713	827069	822391	-
Pf3D7_06_v3	821667	822203	821935	-
Pf3D7_06_v3	821823	824212	823018	-
Pf3D7_06_v3	823809	827456	825632	+
Pf3D7_06_v3	824010	842607	833308	+
Pf3D7_06_v3	824038	839883	831960	+
Pf3D7_06_v3	824970	826998	825984	-
Pf3D7_06_v3	825478	836170	830824	+
Pf3D7_06_v3	830418	832489	831454	-
Pf3D7_06_v3	832105	836125	834115	+
Pf3D7_06_v3	845548	854474	850011	-
Pf3D7_06_v3	850150	863919	857034	+
Pf3D7_06_v3	866213	868902	867558	-
Pf3D7_06_v3	867810	873301	870556	+
Pf3D7_06_v3	871431	877646	874538	+
Pf3D7_06_v3	887597	897061	892329	-
Pf3D7_06_v3	893849	904011	898930	+
Pf3D7_06_v3	896682	902560	899621	-
Pf3D7_06_v3	899661	900883	900272	+
Pf3D7_06_v3	914907	917743	916325	-
Pf3D7_06_v3	917181	921451	919316	-
Pf3D7_06_v3	926638	930457	928548	-
Pf3D7_06_v3	933520	941905	937712	-
Pf3D7_06_v3	948635	950908	949772	-
Pf3D7_06_v3	949158	956413	952786	-
Pf3D7_06_v3	954881	958311	956596	+
Pf3D7_06_v3	956092	965669	960880	-
Pf3D7_06_v3	963988	970803	967396	-
Pf3D7_06_v3	968577	977809	973193	-
Pf3D7_06_v3	988290	989885	989088	-
Pf3D7_06_v3	994266	995899	995082	+
Pf3D7_06_v3	1014299	1015146	1014722	-
Pf3D7_06_v3	1016565	1024782	1020674	+
Pf3D7_06_v3	1038528	1062568	1050548	-
Pf3D7_06_v3	1040329	1052589	1046459	+
Pf3D7_06_v3	1041634	1056449	1049042	-
Pf3D7_06_v3	1043182	1047374	1045278	-
Pf3D7_06_v3	1043647	1052100	1047874	+
Pf3D7_06_v3	1044247	1058958	1051602	+
Pf3D7_06_v3	1050097	1052460	1051278	-
Pf3D7_06_v3	1055119	1057297	1056208	-
Pf3D7_06_v3	1063608	1064992	1064300	+
Pf3D7_06_v3	1066586	1091064	1078825	+
Pf3D7_06_v3	1089744	1092162	1090953	+
Pf3D7_06_v3	1112764	1115075	1113920	+
Pf3D7_06_v3	1112876	1147319	1130098	+
Pf3D7_06_v3	1120437	1127469	1123953	+
Pf3D7_06_v3	1122142	1125559	1123850	+
Pf3D7_06_v3	1122578	1126986	1124782	-
Pf3D7_06_v3	1132071	1139010	1135540	+
Pf3D7_06_v3	1133605	1137305	1135455	+
Pf3D7_06_v3	1134147	1138698	1136422	+
Pf3D7_06_v3	1135260	1140337	1137798	-
Pf3D7_06_v3	1137910	1139459	1138684	+
Pf3D7_06_v3	1143117	1154116	1148616	+
Pf3D7_06_v3	1144123	1145476	1144800	+
Pf3D7_06_v3	1147573	1149170	1148372	+
Pf3D7_06_v3	1174432	1182046	1178239	-
Pf3D7_06_v3	1178727	1198735	1188731	-
Pf3D7_06_v3	1184250	1199934	1192092	+
Pf3D7_06_v3	1189675	1208210	1198942	+
Pf3D7_06_v3	1192856	1194662	1193759	-
Pf3D7_06_v3	1219074	1224418	1221746	+
Pf3D7_06_v3	1232344	1239487	1235916	+
Pf3D7_06_v3	1245769	1263118	1254444	+
Pf3D7_06_v3	1251089	1255681	1253385	-
Pf3D7_06_v3	1254454	1255704	1255079	+
Pf3D7_06_v3	1256234	1285395	1270814	+
Pf3D7_06_v3	1267666	1286880	1277273	-
Pf3D7_06_v3	1275304	1279763	1277534	-
Pf3D7_06_v3	1276504	1298234	1287369	-
Pf3D7_06_v3	1279751	1300342	1290046	+
Pf3D7_06_v3	1286677	1291128	1288902	-
Pf3D7_06_v3	1295375	1297953	1296664	-
Pf3D7_06_v3	1307351	1312845	1310098	+
Pf3D7_06_v3	1316068	1316911	1316490	-
Pf3D7_06_v3	1325214	1332828	1329021	-
Pf3D7_06_v3	1330671	1334999	1332835	-
Pf3D7_06_v3	1338611	1341287	1339949	-
Pf3D7_06_v3	1344989	1367015	1356002	+
Pf3D7_06_v3	1345582	1358346	1351964	-
Pf3D7_06_v3	1349168	1354678	1351923	-
Pf3D7_06_v3	1356856	1364154	1360505	+
Pf3D7_06_v3	1359672	1376845	1368258	+
Pf3D7_06_v3	1367861	1372951	1370406	+
Pf3D7_06_v3	1377581	1396300	1386940	+
Pf3D7_06_v3	1380418	1389652	1385035	+
Pf3D7_06_v3	1382663	1397930	1390296	+
Pf3D7_06_v3	1382839	1384836	1383838	+
Pf3D7_06_v3	1393895	1394483	1394189	-
Pf3D7_06_v3	1393916	1402851	1398384	-
Pf3D7_06_v3	1393928	1399679	1396804	-
Pf3D7_06_v3	1395859	1397720	1396790	+
Pf3D7_06_v3	1396126	1401322	1398724	-
Pf3D7_06_v3	1397485	1406946	1402216	-
Pf3D7_06_v3	1403749	1407751	1405750	+
Pf3D7_07_v3	7917	17981	12949	+
Pf3D7_07_v3	8748	12764	10756	+
Pf3D7_07_v3	11270	23529	17400	-
Pf3D7_07_v3	11356	22933	17144	+
Pf3D7_07_v3	11853	25748	18800	+
Pf3D7_07_v3	12449	19964	16206	-
Pf3D7_07_v3	13238	15783	14510	+
Pf3D7_07_v3	13731	27455	20593	+
Pf3D7_07_v3	14111	17068	15590	-
Pf3D7_07_v3	14730	17450	16090	+
Pf3D7_07_v3	15682	21975	18828	-
Pf3D7_07_v3	16076	21494	18785	+
Pf3D7_07_v3	16394	21679	19036	+
Pf3D7_07_v3	17665	20320	18992	-
Pf3D7_07_v3	23916	36805	30360	-
Pf3D7_07_v3	24534	27249	25892	-
Pf3D7_07_v3	25365	26655	26010	-
Pf3D7_07_v3	27459	30685	29072	+
Pf3D7_07_v3	27758	29236	28497	-
Pf3D7_07_v3	28070	35556	31813	+
Pf3D7_07_v3	31374	39982	35678	+
Pf3D7_07_v3	31878	40572	36225	-
Pf3D7_07_v3	35696	37907	36802	+
Pf3D7_07_v3	35907	42178	39042	+
Pf3D7_07_v3	38322	41139	39730	+
Pf3D7_07_v3	48807	52513	50660	+
Pf3D7_07_v3	53644	87213	70428	-
Pf3D7_07_v3	57689	60079	58884	-
Pf3D7_07_v3	57782	59430	58606	-
Pf3D7_07_v3	62137	68498	65318	+
Pf3D7_07_v3	66454	67237	66846	-
Pf3D7_07_v3	80238	80941	80590	-
Pf3D7_07_v3	81654	85643	83648	+
Pf3D7_07_v3	88100	102798	95449	+
Pf3D7_07_v3	89295	92998	91146	+
Pf3D7_07_v3	89417	92005	90711	-
Pf3D7_07_v3	128833	131937	130385	+
Pf3D7_07_v3	151329	154178	152754	-
Pf3D7_07_v3	163192	168087	165640	+
Pf3D7_07_v3	166229	173084	169656	-
Pf3D7_07_v3	171869	173004	172436	-
Pf3D7_07_v3	176625	177868	177246	+
Pf3D7_07_v3	191582	201581	196582	-
Pf3D7_07_v3	192293	194319	193306	-
Pf3D7_07_v3	241525	287041	264283	-
Pf3D7_07_v3	252202	264604	258403	-
Pf3D7_07_v3	282751	292660	287706	-
Pf3D7_07_v3	285685	292396	289040	-
Pf3D7_07_v3	310072	329326	319699	+
Pf3D7_07_v3	310900	327211	319056	+
Pf3D7_07_v3	313219	327698	320458	-
Pf3D7_07_v3	314397	332146	323272	-
Pf3D7_07_v3	318682	321272	319977	-
Pf3D7_07_v3	322129	323654	322892	+
Pf3D7_07_v3	341643	344640	343142	-
Pf3D7_07_v3	342254	356248	349251	-
Pf3D7_07_v3	350438	392965	371702	-
Pf3D7_07_v3	368879	383237	376058	-
Pf3D7_07_v3	369099	370394	369746	+
Pf3D7_07_v3	372654	380629	376642	+
Pf3D7_07_v3	372866	376940	374903	-
Pf3D7_07_v3	374378	378659	376518	-
Pf3D7_07_v3	374990	377008	375999	+
Pf3D7_07_v3	380037	390444	385240	+
Pf3D7_07_v3	380167	390504	385336	-
Pf3D7_07_v3	393087	416185	404636	-
Pf3D7_07_v3	404122	408596	406359	-
Pf3D7_07_v3	411645	432616	422130	-
Pf3D7_07_v3	413869	430214	422042	-
Pf3D7_07_v3	414025	424652	419338	-
Pf3D7_07_v3	418910	420426	419668	+
Pf3D7_07_v3	420185	423309	421747	+
Pf3D7_07_v3	432893	434604	433748	+
Pf3D7_07_v3	434871	450050	442460	+
Pf3D7_07_v3	443264	445178	444221	+
Pf3D7_07_v3	444388	446513	445450	+
Pf3D7_07_v3	463361	486511	474936	+
Pf3D7_07_v3	471429	473604	472516	-
Pf3D7_07_v3	472711	474550	473630	-
Pf3D7_07_v3	484892	488132	486512	+
Pf3D7_07_v3	488556	513563	501060	-
Pf3D7_07_v3	496965	499076	498020	+
Pf3D7_07_v3	519974	522276	521125	-
Pf3D7_07_v3	524781	529915	527348	-
Pf3D7_07_v3	532967	540469	536718	-
Pf3D7_07_v3	533263	538221	535742	-
Pf3D7_07_v3	534522	538842	536682	+
Pf3D7_07_v3	536223	543483	539853	+
Pf3D7_07_v3	538338	540493	539416	-
Pf3D7_07_v3	539376	542221	540798	+
Pf3D7_07_v3	539971	541703	540837	+
Pf3D7_07_v3	552774	572434	562604	-
Pf3D7_07_v3	556567	573706	565136	+
Pf3D7_07_v3	557195	566993	562094	-
Pf3D7_07_v3	573400	582755	578078	-
Pf3D7_07_v3	595463	607039	601251	+
Pf3D7_07_v3	602787	639752	621270	-
Pf3D7_07_v3	609590	624515	617052	+
Pf3D7_07_v3	612873	628538	620706	+
Pf3D7_07_v3	613940	616803	615372	-
Pf3D7_07_v3	621142	644198	632670	-
Pf3D7_07_v3	631840	634024	632932	-
Pf3D7_07_v3	641248	677077	659162	+
Pf3D7_07_v3	645061	651112	648086	+
Pf3D7_07_v3	646620	649810	648215	-
Pf3D7_07_v3	649965	663627	656796	-
Pf3D7_07_v3	656691	667173	661932	-
Pf3D7_07_v3	661176	664172	662674	+
Pf3D7_07_v3	667079	670521	668800	-
Pf3D7_07_v3	670877	681892	676384	+
Pf3D7_07_v3	684629	697609	691119	-
Pf3D7_07_v3	705453	714631	710042	-
Pf3D7_07_v3	707322	721139	714230	-
Pf3D7_07_v3	724396	747745	736070	-
Pf3D7_07_v3	735333	748870	742102	+
Pf3D7_07_v3	740368	743176	741772	-
Pf3D7_07_v3	749021	757091	753056	-
Pf3D7_07_v3	749429	750448	749938	-
Pf3D7_07_v3	755499	761342	758420	-
Pf3D7_07_v3	758475	771139	764807	-
Pf3D7_07_v3	777281	783678	780480	-
Pf3D7_07_v3	777492	806316	791904	+
Pf3D7_07_v3	782224	783529	782876	-
Pf3D7_07_v3	783802	803492	793647	-
Pf3D7_07_v3	798276	799856	799066	-
Pf3D7_07_v3	798391	804589	801490	+
Pf3D7_07_v3	800102	801098	800600	-
Pf3D7_07_v3	801195	805072	803134	+
Pf3D7_07_v3	811755	816519	814137	-
Pf3D7_07_v3	814268	828140	821204	-
Pf3D7_07_v3	814601	823577	819089	+
Pf3D7_07_v3	816782	818881	817832	+
Pf3D7_07_v3	816884	819620	818252	+
Pf3D7_07_v3	831588	840452	836020	+
Pf3D7_07_v3	832608	837503	835056	+
Pf3D7_07_v3	847280	865068	856174	-
Pf3D7_07_v3	866898	887104	877001	+
Pf3D7_07_v3	874955	885814	880384	+
Pf3D7_07_v3	882170	882962	882566	+
Pf3D7_07_v3	882834	894023	888428	-
Pf3D7_07_v3	922860	937867	930364	-
Pf3D7_07_v3	941721	942719	942220	+
Pf3D7_07_v3	959624	989946	974785	-
Pf3D7_07_v3	960416	969162	964789	-
Pf3D7_07_v3	998889	1009275	1004082	+
Pf3D7_07_v3	1005256	1009104	1007180	+
Pf3D7_07_v3	1010448	1013085	1011766	+
Pf3D7_07_v3	1019459	1028899	1024179	+
Pf3D7_07_v3	1021459	1035123	1028291	-
Pf3D7_07_v3	1030556	1041030	1035793	-
Pf3D7_07_v3	1038393	1042402	1040398	+
Pf3D7_07_v3	1038593	1041140	1039866	-
Pf3D7_07_v3	1040798	1041547	1041172	+
Pf3D7_07_v3	1040887	1046422	1043654	+
Pf3D7_07_v3	1050425	1052066	1051246	-
Pf3D7_07_v3	1051027	1057718	1054372	+
Pf3D7_07_v3	1070783	1078730	1074756	-
Pf3D7_07_v3	1073469	1077479	1075474	-
Pf3D7_07_v3	1074647	1075653	1075150	-
Pf3D7_07_v3	1083624	1091920	1087772	-
Pf3D7_07_v3	1094546	1110953	1102750	-
Pf3D7_07_v3	1095451	1103912	1099682	-
Pf3D7_07_v3	1111711	1130871	1121291	-
Pf3D7_07_v3	1128039	1167603	1147821	+
Pf3D7_07_v3	1129108	1139701	1134404	+
Pf3D7_07_v3	1139331	1142265	1140798	+
Pf3D7_07_v3	1141003	1152621	1146812	+
Pf3D7_07_v3	1154628	1171435	1163032	+
Pf3D7_07_v3	1159515	1182381	1170948	+
Pf3D7_07_v3	1163354	1171846	1167600	+
Pf3D7_07_v3	1167395	1174223	1170809	+
Pf3D7_07_v3	1170239	1175662	1172950	+
Pf3D7_07_v3	1171914	1177662	1174788	+
Pf3D7_07_v3	1220856	1231191	1226024	+
Pf3D7_07_v3	1221706	1234560	1228133	-
Pf3D7_07_v3	1224938	1229019	1226978	+
Pf3D7_07_v3	1226258	1229109	1227684	+
Pf3D7_07_v3	1226434	1236422	1231428	+
Pf3D7_07_v3	1230428	1233731	1232080	-
Pf3D7_07_v3	1239228	1280189	1259708	+
Pf3D7_07_v3	1242179	1259517	1250848	-
Pf3D7_07_v3	1245587	1246430	1246008	-
Pf3D7_07_v3	1245971	1255675	1250823	+
Pf3D7_07_v3	1248159	1253278	1250718	+
Pf3D7_07_v3	1248501	1252839	1250670	-
Pf3D7_07_v3	1249321	1253357	1251339	+
Pf3D7_07_v3	1252731	1255190	1253960	-
Pf3D7_07_v3	1255266	1258411	1256838	+
Pf3D7_07_v3	1266369	1271802	1269086	-
Pf3D7_07_v3	1272634	1275537	1274086	+
Pf3D7_07_v3	1275053	1276759	1275906	+
Pf3D7_07_v3	1275344	1281359	1278352	+
Pf3D7_07_v3	1277628	1293815	1285722	+
Pf3D7_07_v3	1283359	1284000	1283680	-
Pf3D7_07_v3	1284604	1306672	1295638	+
Pf3D7_07_v3	1298494	1301037	1299766	+
Pf3D7_07_v3	1319309	1335778	1327544	-
Pf3D7_07_v3	1320528	1332296	1326412	-
Pf3D7_07_v3	1323510	1324485	1323998	+
Pf3D7_07_v3	1324117	1333712	1328914	-
Pf3D7_07_v3	1333914	1343098	1338506	+
Pf3D7_07_v3	1335807	1350995	1343401	-
Pf3D7_07_v3	1352026	1358508	1355267	-
Pf3D7_07_v3	1355457	1356793	1356125	-
Pf3D7_07_v3	1355683	1363940	1359812	-
Pf3D7_07_v3	1365616	1382661	1374138	-
Pf3D7_07_v3	1393282	1398461	1395872	-
Pf3D7_07_v3	1398585	1413364	1405974	+
Pf3D7_07_v3	1403073	1412372	1407722	-
Pf3D7_07_v3	1411261	1431538	1421400	+
Pf3D7_07_v3	1412110	1417020	1414565	-
Pf3D7_07_v3	1418579	1421396	1419988	-
Pf3D7_07_v3	1420751	1430727	1425739	-
Pf3D7_07_v3	1422363	1438475	1430419	+
Pf3D7_07_v3	1422421	1426484	1424452	-
Pf3D7_07_v3	1423533	1431214	1427374	-
Pf3D7_07_v3	1424956	1435742	1430349	-
Pf3D7_07_v3	1425527	1426703	1426115	-
Pf3D7_07_v3	1425583	1428443	1427013	+
Pf3D7_07_v3	1426211	1435407	1430809	-
Pf3D7_07_v3	1426571	1427383	1426977	-
Pf3D7_07_v3	1426693	1438886	1432790	-
Pf3D7_07_v3	1427766	1429972	1428869	-
Pf3D7_07_v3	1428635	1429345	1428990	-
Pf3D7_07_v3	1430327	1436465	1433396	-
Pf3D7_07_v3	1431533	1432773	1432153	+
Pf3D7_07_v3	1433821	1436821	1435321	-
Pf3D7_07_v3	1440302	1442628	1441465	+
Pf3D7_08_v3	6439	13941	10190	+
Pf3D7_08_v3	7835	25425	16630	+
Pf3D7_08_v3	7945	17453	12699	+
Pf3D7_08_v3	8206	14026	11116	+
Pf3D7_08_v3	8523	17272	12898	+
Pf3D7_08_v3	12871	34150	23510	-
Pf3D7_08_v3	13397	15675	14536	-
Pf3D7_08_v3	18937	23105	21021	-
Pf3D7_08_v3	20003	23074	21538	+
Pf3D7_08_v3	25862	31702	28782	-
Pf3D7_08_v3	29912	32305	31108	-
Pf3D7_08_v3	32864	43187	38026	+
Pf3D7_08_v3	76853	88141	82497	-
Pf3D7_08_v3	103296	104048	103672	-
Pf3D7_08_v3	103716	105394	104555	-
Pf3D7_08_v3	109099	117176	113138	-
Pf3D7_08_v3	114275	117138	115706	-
Pf3D7_08_v3	114907	119359	117133	+
Pf3D7_08_v3	125837	135256	130546	-
Pf3D7_08_v3	128204	140899	134552	+
Pf3D7_08_v3	145755	153011	149383	-
Pf3D7_08_v3	164409	173691	169050	-
Pf3D7_08_v3	166128	180960	173544	-
Pf3D7_08_v3	168815	170000	169408	+
Pf3D7_08_v3	176436	185888	181162	+
Pf3D7_08_v3	181314	184139	182726	+
Pf3D7_08_v3	182355	194442	188398	+
Pf3D7_08_v3	186095	192171	189133	-
Pf3D7_08_v3	190784	211294	201039	-
Pf3D7_08_v3	191760	192802	192281	+
Pf3D7_08_v3	197963	204449	201206	-
Pf3D7_08_v3	213481	231747	222614	-
Pf3D7_08_v3	238952	246937	242944	+
Pf3D7_08_v3	239724	245109	242416	+
Pf3D7_08_v3	270969	299681	285325	-
Pf3D7_08_v3	277375	293904	285640	-
Pf3D7_08_v3	278867	289324	284096	-
Pf3D7_08_v3	288944	299341	294142	+
Pf3D7_08_v3	290264	293803	292034	-
Pf3D7_08_v3	292316	295740	294028	+
Pf3D7_08_v3	293512	295443	294478	-
Pf3D7_08_v3	293627	296094	294860	+
Pf3D7_08_v3	305564	309472	307518	+
Pf3D7_08_v3	388283	391227	389755	-
Pf3D7_08_v3	392706	402016	397361	+
Pf3D7_08_v3	401987	422656	412322	+
Pf3D7_08_v3	410988	425204	418096	-
Pf3D7_08_v3	420059	424315	422187	-
Pf3D7_08_v3	439740	440679	440210	-
Pf3D7_08_v3	440008	441430	440719	+
Pf3D7_08_v3	464060	480517	472288	-
Pf3D7_08_v3	479773	481075	480424	+
Pf3D7_08_v3	484369	493418	488894	-
Pf3D7_08_v3	484918	487325	486122	+
Pf3D7_08_v3	485884	507192	496538	-
Pf3D7_08_v3	528021	530366	529194	+
Pf3D7_08_v3	545304	557062	551183	+
Pf3D7_08_v3	546502	550686	548594	+
Pf3D7_08_v3	548775	551515	550145	+
Pf3D7_08_v3	550445	554392	552418	-
Pf3D7_08_v3	551208	552024	551616	-
Pf3D7_08_v3	577480	584264	580872	+
Pf3D7_08_v3	578535	584460	581498	-
Pf3D7_08_v3	579380	581525	580452	+
Pf3D7_08_v3	612866	614214	613540	+
Pf3D7_08_v3	613945	623110	618528	-
Pf3D7_08_v3	615588	624619	620104	+
Pf3D7_08_v3	630863	637426	634144	-
Pf3D7_08_v3	664571	680735	672653	+
Pf3D7_08_v3	671545	672170	671858	+
Pf3D7_08_v3	673633	677511	675572	+
Pf3D7_08_v3	699842	713049	706446	-
Pf3D7_08_v3	700750	706537	703644	+
Pf3D7_08_v3	749815	757130	753472	-
Pf3D7_08_v3	754279	776809	765544	+
Pf3D7_08_v3	756462	777893	767178	-
Pf3D7_08_v3	760146	766660	763403	+
Pf3D7_08_v3	760629	770036	765332	-
Pf3D7_08_v3	766009	770163	768086	+
Pf3D7_08_v3	777461	784247	780854	-
Pf3D7_08_v3	780928	785868	783398	+
Pf3D7_08_v3	798967	799615	799291	-
Pf3D7_08_v3	813778	817512	815645	-
Pf3D7_08_v3	829883	837911	833897	-
Pf3D7_08_v3	830911	834566	832738	+
Pf3D7_08_v3	833854	850644	842249	-
Pf3D7_08_v3	840098	847603	843850	+
Pf3D7_08_v3	861373	872152	866762	-
Pf3D7_08_v3	867556	874232	870894	+
Pf3D7_08_v3	886828	906474	896651	-
Pf3D7_08_v3	893940	897048	895494	-
Pf3D7_08_v3	896384	913837	905110	+
Pf3D7_08_v3	899631	905139	902385	-
Pf3D7_08_v3	920920	927170	924045	-
Pf3D7_08_v3	922796	935094	928945	+
Pf3D7_08_v3	926041	933034	929538	+
Pf3D7_08_v3	931462	942718	937090	+
Pf3D7_08_v3	936884	938042	937463	-
Pf3D7_08_v3	949357	989331	969344	+
Pf3D7_08_v3	955011	962904	958958	-
Pf3D7_08_v3	955294	963470	959382	-
Pf3D7_08_v3	956150	957954	957052	-
Pf3D7_08_v3	958749	959602	959176	-
Pf3D7_08_v3	959527	961190	960358	-
Pf3D7_08_v3	964401	973553	968977	-
Pf3D7_08_v3	966825	1003084	984954	+
Pf3D7_08_v3	978418	998677	988548	-
Pf3D7_08_v3	981326	987135	984230	+
Pf3D7_08_v3	981991	988399	985195	-
Pf3D7_08_v3	991632	998372	995002	+
Pf3D7_08_v3	1031261	1041401	1036331	-
Pf3D7_08_v3	1039514	1061930	1050722	-
Pf3D7_08_v3	1040072	1043758	1041915	-
Pf3D7_08_v3	1060052	1062398	1061225	-
Pf3D7_08_v3	1065634	1095678	1080656	+
Pf3D7_08_v3	1086772	1096341	1091556	+
Pf3D7_08_v3	1092593	1093650	1093122	+
Pf3D7_08_v3	1093250	1119756	1106503	-
Pf3D7_08_v3	1099447	1121052	1110250	-
Pf3D7_08_v3	1099854	1120294	1110074	+
Pf3D7_08_v3	1100207	1116955	1108581	+
Pf3D7_08_v3	1100376	1114590	1107483	-
Pf3D7_08_v3	1107315	1116523	1111919	-
Pf3D7_08_v3	1114273	1118442	1116358	-
Pf3D7_08_v3	1116846	1123877	1120362	+
Pf3D7_08_v3	1123195	1129667	1126431	+
Pf3D7_08_v3	1137406	1160166	1148786	-
Pf3D7_08_v3	1155695	1171366	1163530	+
Pf3D7_08_v3	1169032	1182407	1175720	-
Pf3D7_08_v3	1177020	1181480	1179250	+
Pf3D7_08_v3	1188338	1194572	1191455	+
Pf3D7_08_v3	1191573	1192556	1192064	-
Pf3D7_08_v3	1192281	1199886	1196084	+
Pf3D7_08_v3	1195494	1196499	1195996	-
Pf3D7_08_v3	1211379	1221846	1216612	+
Pf3D7_08_v3	1213843	1215605	1214724	+
Pf3D7_08_v3	1216470	1218781	1217626	-
Pf3D7_08_v3	1228820	1232933	1230876	-
Pf3D7_08_v3	1230778	1234648	1232713	-
Pf3D7_08_v3	1233430	1242679	1238054	+
Pf3D7_08_v3	1254399	1264729	1259564	+
Pf3D7_08_v3	1261663	1264749	1263206	-
Pf3D7_08_v3	1267453	1273744	1270598	-
Pf3D7_08_v3	1271980	1275665	1273822	-
Pf3D7_08_v3	1276906	1292201	1284554	+
Pf3D7_08_v3	1278643	1290727	1284685	+
Pf3D7_08_v3	1279189	1286484	1282836	+
Pf3D7_08_v3	1282901	1285240	1284070	+
Pf3D7_08_v3	1287275	1307400	1297338	-
Pf3D7_08_v3	1294447	1295263	1294855	-
Pf3D7_08_v3	1308084	1327175	1317630	+
Pf3D7_08_v3	1310866	1317332	1314099	+
Pf3D7_08_v3	1311670	1312290	1311980	-
Pf3D7_08_v3	1317189	1327968	1322578	+
Pf3D7_08_v3	1322627	1325086	1323856	-
Pf3D7_08_v3	1326026	1358475	1342250	-
Pf3D7_08_v3	1326246	1341886	1334066	-
Pf3D7_08_v3	1328611	1355757	1342184	-
Pf3D7_08_v3	1347737	1349147	1348442	-
Pf3D7_08_v3	1348013	1351291	1349652	-
Pf3D7_08_v3	1349555	1361813	1355684	-
Pf3D7_08_v3	1350695	1352929	1351812	-
Pf3D7_08_v3	1351476	1358317	1354896	-
Pf3D7_09_v3	5871	20753	13312	-
Pf3D7_09_v3	6991	10265	8628	+
Pf3D7_09_v3	7408	11498	9453	-
Pf3D7_09_v3	8580	17094	12837	+
Pf3D7_09_v3	9506	13122	11314	+
Pf3D7_09_v3	10731	27720	19226	+
Pf3D7_09_v3	15149	23294	19222	+
Pf3D7_09_v3	15265	18093	16679	+
Pf3D7_09_v3	15865	17120	16492	+
Pf3D7_09_v3	17456	20284	18870	+
Pf3D7_09_v3	18288	20640	19464	-
Pf3D7_09_v3	21549	22863	22206	+
Pf3D7_09_v3	23263	37079	30171	-
Pf3D7_09_v3	24539	34073	29306	-
Pf3D7_09_v3	28185	33411	30798	-
Pf3D7_09_v3	31571	42694	37132	+
Pf3D7_09_v3	32599	34195	33397	-
Pf3D7_09_v3	35086	39131	37108	-
Pf3D7_09_v3	36877	39847	38362	+
Pf3D7_09_v3	37076	40203	38640	-
Pf3D7_09_v3	38008	44336	41172	+
Pf3D7_09_v3	38516	43696	41106	+
Pf3D7_09_v3	43709	45392	44550	-
Pf3D7_09_v3	46870	51899	49384	+
Pf3D7_09_v3	48763	58279	53521	-
Pf3D7_09_v3	52577	63454	58016	+
Pf3D7_09_v3	56455	61795	59125	-
Pf3D7_09_v3	64894	67340	66117	-
Pf3D7_09_v3	67772	77214	72493	+
Pf3D7_09_v3	70646	72536	71591	+
Pf3D7_09_v3	83137	89843	86490	-
Pf3D7_09_v3	94284	125665	109974	-
Pf3D7_09_v3	97444	114420	105932	-
Pf3D7_09_v3	99463	141276	120370	+
Pf3D7_09_v3	103607	115260	109434	-
Pf3D7_09_v3	104098	117198	110648	-
Pf3D7_09_v3	109065	112418	110742	+
Pf3D7_09_v3	159152	176599	167876	-
Pf3D7_09_v3	162497	175514	169006	+
Pf3D7_09_v3	166364	169952	168158	-
Pf3D7_09_v3	167127	174841	170984	+
Pf3D7_09_v3	169249	172176	170712	-
Pf3D7_09_v3	169630	173366	171498	-
Pf3D7_09_v3	170538	171251	170894	+
Pf3D7_09_v3	178849	187791	183320	+
Pf3D7_09_v3	179321	186137	182729	+
Pf3D7_09_v3	187435	214143	200789	-
Pf3D7_09_v3	198277	212533	205405	+
Pf3D7_09_v3	201217	206807	204012	-
Pf3D7_09_v3	244737	250770	247754	-
Pf3D7_09_v3	244923	249497	247210	-
Pf3D7_09_v3	252841	258170	255506	-
Pf3D7_09_v3	257768	275379	266574	+
Pf3D7_09_v3	260366	274026	267196	-
Pf3D7_09_v3	282116	283664	282890	-
Pf3D7_09_v3	285097	286441	285769	+
Pf3D7_09_v3	301126	322880	312003	+
Pf3D7_09_v3	313013	315308	314160	+
Pf3D7_09_v3	324982	336691	330836	-
Pf3D7_09_v3	346615	360332	353474	+
Pf3D7_09_v3	354995	378398	366696	-
Pf3D7_09_v3	357461	366944	362202	-
Pf3D7_09_v3	379032	396289	387660	+
Pf3D7_09_v3	390047	392743	391395	-
Pf3D7_09_v3	391319	398999	395159	+
Pf3D7_09_v3	393304	395533	394418	+
Pf3D7_09_v3	409189	411436	410312	-
Pf3D7_09_v3	409465	416614	413040	-
Pf3D7_09_v3	417185	419517	418351	-
Pf3D7_09_v3	418030	420991	419510	-
Pf3D7_09_v3	428730	435029	431880	-
Pf3D7_09_v3	441401	443279	442340	-
Pf3D7_09_v3	446170	461622	453896	-
Pf3D7_09_v3	449584	458956	454270	-
Pf3D7_09_v3	450298	455511	452904	-
Pf3D7_09_v3	452787	454547	453667	-
Pf3D7_09_v3	485417	495070	490244	-
Pf3D7_09_v3	495657	500442	498050	+
Pf3D7_09_v3	495892	547330	521611	-
Pf3D7_09_v3	498936	505344	502140	+
Pf3D7_09_v3	506349	518132	512240	+
Pf3D7_09_v3	509317	515791	512554	-
Pf3D7_09_v3	546527	554818	550672	+
Pf3D7_09_v3	549619	569580	559600	+
Pf3D7_09_v3	550687	551531	551109	-
Pf3D7_09_v3	558848	560327	559588	+
Pf3D7_09_v3	589898	597979	593938	+
Pf3D7_09_v3	595844	598655	597250	-
Pf3D7_09_v3	609879	623483	616681	-
Pf3D7_09_v3	618478	621869	620174	+
Pf3D7_09_v3	640732	650334	645533	-
Pf3D7_09_v3	642941	653846	648394	+
Pf3D7_09_v3	643002	656733	649868	+
Pf3D7_09_v3	644219	649558	646888	+
Pf3D7_09_v3	645358	653620	649489	-
Pf3D7_09_v3	645582	650058	647820	+
Pf3D7_09_v3	658136	659490	658813	+
Pf3D7_09_v3	665138	672248	668693	-
Pf3D7_09_v3	667426	670763	669094	-
Pf3D7_09_v3	668172	677010	672591	-
Pf3D7_09_v3	683009	687217	685113	-
Pf3D7_09_v3	690256	694810	692533	-
Pf3D7_09_v3	717887	726232	722060	+
Pf3D7_09_v3	720090	729391	724740	+
Pf3D7_09_v3	722588	742532	732560	+
Pf3D7_09_v3	728890	733697	731294	+
Pf3D7_09_v3	729037	731313	730175	+
Pf3D7_09_v3	729803	732690	731246	+
Pf3D7_09_v3	730294	733071	731682	+
Pf3D7_09_v3	731287	732603	731945	+
Pf3D7_09_v3	738861	744702	741782	-
Pf3D7_09_v3	753413	759553	756483	+
Pf3D7_09_v3	756664	758323	757494	+
Pf3D7_09_v3	761764	780712	771238	+
Pf3D7_09_v3	773014	784446	778730	+
Pf3D7_09_v3	775263	780629	777946	-
Pf3D7_09_v3	775296	779646	777471	-
Pf3D7_09_v3	777916	779309	778612	+
Pf3D7_09_v3	787460	803214	795337	+
Pf3D7_09_v3	810484	840766	825625	+
Pf3D7_09_v3	833893	835528	834710	+
Pf3D7_09_v3	835027	846050	840538	-
Pf3D7_09_v3	847181	854275	850728	-
Pf3D7_09_v3	850291	856063	853177	+
Pf3D7_09_v3	855896	881966	868931	+
Pf3D7_09_v3	859686	861997	860842	+
Pf3D7_09_v3	862184	864065	863124	-
Pf3D7_09_v3	868228	869776	869002	+
Pf3D7_09_v3	879805	882003	880904	-
Pf3D7_09_v3	898130	943660	920895	+
Pf3D7_09_v3	913871	938703	926287	+
Pf3D7_09_v3	924361	932799	928580	+
Pf3D7_09_v3	927480	928926	928203	+
Pf3D7_09_v3	940110	947549	943830	-
Pf3D7_09_v3	942140	943777	942958	+
Pf3D7_09_v3	957065	963184	960124	-
Pf3D7_09_v3	979284	982477	980880	+
Pf3D7_09_v3	993777	995076	994426	-
Pf3D7_09_v3	1003484	1033665	1018574	+
Pf3D7_09_v3	1014279	1018236	1016258	+
Pf3D7_09_v3	1032828	1053157	1042992	+
Pf3D7_09_v3	1038539	1058957	1048748	-
Pf3D7_09_v3	1039948	1048897	1044422	+
Pf3D7_09_v3	1060467	1070539	1065503	-
Pf3D7_09_v3	1063068	1078563	1070816	+
Pf3D7_09_v3	1071410	1080893	1076152	+
Pf3D7_09_v3	1082467	1087445	1084956	+
Pf3D7_09_v3	1107748	1111305	1109526	-
Pf3D7_09_v3	1110424	1112032	1111228	+
Pf3D7_09_v3	1113868	1122018	1117943	+
Pf3D7_09_v3	1114809	1123807	1119308	+
Pf3D7_09_v3	1130664	1147322	1138993	+
Pf3D7_09_v3	1133545	1141302	1137424	-
Pf3D7_09_v3	1135878	1140560	1138219	-
Pf3D7_09_v3	1136274	1147130	1141702	+
Pf3D7_09_v3	1138417	1142589	1140503	+
Pf3D7_09_v3	1141874	1157200	1149537	+
Pf3D7_09_v3	1189727	1191245	1190486	-
Pf3D7_09_v3	1196224	1212721	1204472	+
Pf3D7_09_v3	1204737	1216389	1210563	-
Pf3D7_09_v3	1210026	1222322	1216174	+
Pf3D7_09_v3	1215966	1223337	1219652	+
Pf3D7_09_v3	1216571	1243083	1229827	+
Pf3D7_09_v3	1230169	1241704	1235936	+
Pf3D7_09_v3	1237652	1240713	1239182	-
Pf3D7_09_v3	1239232	1249734	1244483	+
Pf3D7_09_v3	1239483	1242580	1241032	+
Pf3D7_09_v3	1245099	1262539	1253819	-
Pf3D7_09_v3	1246352	1258001	1252176	+
Pf3D7_09_v3	1247111	1247861	1247486	+
Pf3D7_09_v3	1247269	1250038	1248654	+
Pf3D7_09_v3	1247680	1249548	1248614	-
Pf3D7_09_v3	1263856	1276159	1270008	-
Pf3D7_09_v3	1270259	1274222	1272240	-
Pf3D7_09_v3	1311144	1334207	1322676	+
Pf3D7_09_v3	1329594	1346573	1338084	+
Pf3D7_09_v3	1334730	1335958	1335344	-
Pf3D7_09_v3	1363951	1366584	1365268	+
Pf3D7_09_v3	1370127	1372260	1371194	-
Pf3D7_09_v3	1385613	1395635	1390624	+
Pf3D7_09_v3	1388702	1392987	1390844	-
Pf3D7_09_v3	1406598	1411054	1408826	+
Pf3D7_09_v3	1422011	1424633	1423322	+
Pf3D7_09_v3	1432324	1442068	1437196	+
Pf3D7_09_v3	1435708	1436544	1436126	-
Pf3D7_09_v3	1477649	1479016	1478332	+
Pf3D7_09_v3	1480494	1482005	1481250	-
Pf3D7_09_v3	1489436	1490164	1489800	-
Pf3D7_09_v3	1499363	1515988	1507676	+
Pf3D7_09_v3	1506734	1509642	1508188	-
Pf3D7_09_v3	1508132	1512984	1510558	-
Pf3D7_09_v3	1509714	1518956	1514335	-
Pf3D7_09_v3	1516580	1518131	1517356	+
Pf3D7_09_v3	1518131	1527183	1522657	+
Pf3D7_09_v3	1518839	1524117	1521478	-
Pf3D7_09_v3	1523165	1532772	1527968	-
Pf3D7_09_v3	1524961	1528168	1526564	-
Pf3D7_09_v3	1526161	1532964	1529562	+
Pf3D7_09_v3	1527412	1532563	1529988	-
Pf3D7_09_v3	1527481	1532605	1530043	-
Pf3D7_09_v3	1531961	1535488	1533724	-
Pf3D7_10_v3	10267	23596	16932	-
Pf3D7_10_v3	11465	21445	16455	+
Pf3D7_10_v3	11539	17352	14446	+
Pf3D7_10_v3	13086	27890	20488	+
Pf3D7_10_v3	16104	20312	18208	+
Pf3D7_10_v3	17600	29157	23378	+
Pf3D7_10_v3	26890	28061	27476	+
Pf3D7_10_v3	31677	37691	34684	+
Pf3D7_10_v3	31765	49265	40515	-
Pf3D7_10_v3	34309	36813	35561	-
Pf3D7_10_v3	34549	39457	37003	-
Pf3D7_10_v3	38284	49122	43703	-
Pf3D7_10_v3	41950	45370	43660	+
Pf3D7_10_v3	61302	67511	64406	+
Pf3D7_10_v3	66076	69577	67826	+
Pf3D7_10_v3	68422	81442	74932	+
Pf3D7_10_v3	70020	75594	72807	-
Pf3D7_10_v3	93324	94169	93746	+
Pf3D7_10_v3	102426	106264	104345	+
Pf3D7_10_v3	114701	123541	119121	+
Pf3D7_10_v3	114998	119849	117424	+
Pf3D7_10_v3	115246	126581	120914	-
Pf3D7_10_v3	152517	153627	153072	-
Pf3D7_10_v3	154860	156008	155434	+
Pf3D7_10_v3	155332	160448	157890	+
Pf3D7_10_v3	156280	157670	156975	-
Pf3D7_10_v3	166452	170981	168716	+
Pf3D7_10_v3	175153	182737	178945	+
Pf3D7_10_v3	180710	188552	184631	+
Pf3D7_10_v3	180821	183954	182388	-
Pf3D7_10_v3	182849	188034	185442	+
Pf3D7_10_v3	216750	253867	235308	-
Pf3D7_10_v3	216965	233517	225241	+
Pf3D7_10_v3	218016	229850	223933	-
Pf3D7_10_v3	223192	226819	225006	-
Pf3D7_10_v3	226159	239925	233042	-
Pf3D7_10_v3	234347	248380	241364	-
Pf3D7_10_v3	248332	262135	255234	-
Pf3D7_10_v3	256620	258728	257674	+
Pf3D7_10_v3	267840	271248	269544	+
Pf3D7_10_v3	268693	271834	270264	+
Pf3D7_10_v3	290469	296673	293571	-
Pf3D7_10_v3	309171	325690	317430	-
Pf3D7_10_v3	309585	323194	316390	+
Pf3D7_10_v3	310673	323069	316871	+
Pf3D7_10_v3	311818	317921	314870	+
Pf3D7_10_v3	364691	365820	365256	+
Pf3D7_10_v3	367842	381443	374642	+
Pf3D7_10_v3	384585	399027	391806	+
Pf3D7_10_v3	388942	389753	389348	-
Pf3D7_10_v3	393405	396397	394901	+
Pf3D7_10_v3	398424	400178	399301	+
Pf3D7_10_v3	402933	407468	405200	+
Pf3D7_10_v3	404539	415405	409972	+
Pf3D7_10_v3	409853	422353	416103	-
Pf3D7_10_v3	417892	419631	418762	+
Pf3D7_10_v3	432577	433305	432941	+
Pf3D7_10_v3	447835	483288	465562	-
Pf3D7_10_v3	450596	464720	457658	+
Pf3D7_10_v3	467391	469676	468534	+
Pf3D7_10_v3	473291	492548	482920	-
Pf3D7_10_v3	490363	495350	492856	+
Pf3D7_10_v3	497493	508830	503162	+
Pf3D7_10_v3	503068	504086	503577	+
Pf3D7_10_v3	508548	516508	512528	-
Pf3D7_10_v3	519380	527160	523270	-
Pf3D7_10_v3	521887	524058	522972	-
Pf3D7_10_v3	535519	553905	544712	+
Pf3D7_10_v3	540183	585887	563035	+
Pf3D7_10_v3	542042	547129	544586	+
Pf3D7_10_v3	555321	564771	560046	+
Pf3D7_10_v3	556505	561624	559064	-
Pf3D7_10_v3	556633	567478	562056	-
Pf3D7_10_v3	570982	583424	577203	-
Pf3D7_10_v3	575638	581865	578752	+
Pf3D7_10_v3	576816	578021	577418	+
Pf3D7_10_v3	578994	580737	579866	-
Pf3D7_10_v3	590829	594120	592474	+
Pf3D7_10_v3	592727	595823	594275	-
Pf3D7_10_v3	593651	603747	598699	+
Pf3D7_10_v3	599229	608500	603864	-
Pf3D7_10_v3	600400	601109	600754	-
Pf3D7_10_v3	618871	650187	634529	+
Pf3D7_10_v3	622207	623656	622932	+
Pf3D7_10_v3	625075	625855	625465	+
Pf3D7_10_v3	627797	633698	630748	-
Pf3D7_10_v3	634425	643887	639156	+
Pf3D7_10_v3	643283	679657	661470	+
Pf3D7_10_v3	645499	648103	646801	-
Pf3D7_10_v3	646558	660229	653394	+
Pf3D7_10_v3	647501	653600	650550	+
Pf3D7_10_v3	657021	667352	662186	+
Pf3D7_10_v3	657375	668561	662968	-
Pf3D7_10_v3	663629	666331	664980	+
Pf3D7_10_v3	677784	680666	679225	-
Pf3D7_10_v3	686243	692070	689156	+
Pf3D7_10_v3	686795	693910	690352	+
Pf3D7_10_v3	698368	720899	709634	-
Pf3D7_10_v3	704631	709076	706854	-
Pf3D7_10_v3	707106	707883	707494	-
Pf3D7_10_v3	715054	725086	720070	+
Pf3D7_10_v3	720084	726343	723214	-
Pf3D7_10_v3	738656	739772	739214	+
Pf3D7_10_v3	742894	745051	743972	+
Pf3D7_10_v3	748525	755030	751778	-
Pf3D7_10_v3	748948	752747	750848	+
Pf3D7_10_v3	763473	778494	770984	+
Pf3D7_10_v3	770041	772712	771376	+
Pf3D7_10_v3	774189	781957	778073	-
Pf3D7_10_v3	789544	792898	791221	+
Pf3D7_10_v3	809317	811156	810236	-
Pf3D7_10_v3	812264	836934	824599	+
Pf3D7_10_v3	812527	819787	816157	+
Pf3D7_10_v3	817637	822887	820262	-
Pf3D7_10_v3	818632	819389	819010	-
Pf3D7_10_v3	828795	832128	830462	+
Pf3D7_10_v3	829284	832018	830651	+
Pf3D7_10_v3	832771	834599	833685	+
Pf3D7_10_v3	842876	846885	844880	+
Pf3D7_10_v3	848267	852328	850298	+
Pf3D7_10_v3	864176	872048	868112	+
Pf3D7_10_v3	870211	884176	877194	-
Pf3D7_10_v3	875388	900597	887992	-
Pf3D7_10_v3	876130	886378	881254	+
Pf3D7_10_v3	885633	887106	886370	+
Pf3D7_10_v3	888097	895930	892014	-
Pf3D7_10_v3	888653	898757	893705	+
Pf3D7_10_v3	898816	909249	904032	+
Pf3D7_10_v3	904087	907414	905750	-
Pf3D7_10_v3	910796	911289	911042	+
Pf3D7_10_v3	917951	919773	918862	+
Pf3D7_10_v3	925042	934311	929676	+
Pf3D7_10_v3	926608	928267	927438	+
Pf3D7_10_v3	930365	933952	932158	+
Pf3D7_10_v3	931672	932758	932215	+
Pf3D7_10_v3	933885	936164	935024	+
Pf3D7_10_v3	940918	942499	941708	-
Pf3D7_10_v3	944193	948435	946314	-
Pf3D7_10_v3	948343	950207	949275	+
Pf3D7_10_v3	949919	952311	951115	+
Pf3D7_10_v3	951827	962920	957374	-
Pf3D7_10_v3	961446	995844	978645	-
Pf3D7_10_v3	972952	974906	973929	+
Pf3D7_10_v3	978680	981966	980323	+
Pf3D7_10_v3	986986	999464	993225	+
Pf3D7_10_v3	987148	994538	990843	+
Pf3D7_10_v3	989030	997306	993168	+
Pf3D7_10_v3	1015712	1021551	1018632	-
Pf3D7_10_v3	1017918	1028285	1023102	-
Pf3D7_10_v3	1027452	1030732	1029092	-
Pf3D7_10_v3	1033374	1056575	1044974	-
Pf3D7_10_v3	1035983	1047256	1041620	+
Pf3D7_10_v3	1036879	1056628	1046754	+
Pf3D7_10_v3	1040167	1041097	1040632	-
Pf3D7_10_v3	1054748	1058157	1056452	-
Pf3D7_10_v3	1065319	1080756	1073038	+
Pf3D7_10_v3	1070532	1080829	1075680	-
Pf3D7_10_v3	1073631	1087936	1080784	+
Pf3D7_10_v3	1078193	1089312	1083752	-
Pf3D7_10_v3	1079460	1096544	1088002	+
Pf3D7_10_v3	1102000	1108356	1105178	-
Pf3D7_10_v3	1102243	1112876	1107560	+
Pf3D7_10_v3	1103705	1107387	1105546	+
Pf3D7_10_v3	1104500	1111576	1108038	-
Pf3D7_10_v3	1108057	1110418	1109238	-
Pf3D7_10_v3	1113242	1117921	1115582	+
Pf3D7_10_v3	1114524	1117287	1115906	+
Pf3D7_10_v3	1114849	1119222	1117036	-
Pf3D7_10_v3	1115783	1117152	1116468	+
Pf3D7_10_v3	1116743	1123737	1120240	+
Pf3D7_10_v3	1124995	1130204	1127600	+
Pf3D7_10_v3	1125830	1131468	1128649	+
Pf3D7_10_v3	1128144	1136086	1132115	+
Pf3D7_10_v3	1140980	1152290	1146635	+
Pf3D7_10_v3	1161347	1164678	1163012	+
Pf3D7_10_v3	1161615	1170269	1165942	+
Pf3D7_10_v3	1162108	1176260	1169184	+
Pf3D7_10_v3	1182528	1191107	1186818	-
Pf3D7_10_v3	1186486	1210866	1198676	+
Pf3D7_10_v3	1189105	1197682	1193394	+
Pf3D7_10_v3	1193642	1195848	1194745	-
Pf3D7_10_v3	1214482	1235700	1225091	-
Pf3D7_10_v3	1217442	1248320	1232881	+
Pf3D7_10_v3	1221154	1235688	1228421	+
Pf3D7_10_v3	1230842	1233060	1231951	+
Pf3D7_10_v3	1235245	1242802	1239024	+
Pf3D7_10_v3	1237718	1261699	1249708	+
Pf3D7_10_v3	1251620	1273624	1262622	-
Pf3D7_10_v3	1262851	1270504	1266678	-
Pf3D7_10_v3	1284119	1286494	1285306	-
Pf3D7_10_v3	1284464	1287701	1286082	-
Pf3D7_10_v3	1293272	1304204	1298738	-
Pf3D7_10_v3	1299500	1302618	1301059	-
Pf3D7_10_v3	1300647	1301736	1301192	+
Pf3D7_10_v3	1313693	1319481	1316587	+
Pf3D7_10_v3	1314787	1320722	1317754	-
Pf3D7_10_v3	1315482	1322180	1318831	+
Pf3D7_10_v3	1317011	1319582	1318296	-
Pf3D7_10_v3	1349572	1355763	1352668	-
Pf3D7_10_v3	1351634	1354511	1353072	+
Pf3D7_10_v3	1363495	1367230	1365362	-
Pf3D7_10_v3	1377372	1380054	1378713	+
Pf3D7_10_v3	1381244	1389160	1385202	-
Pf3D7_10_v3	1381374	1395181	1388278	-
Pf3D7_10_v3	1383539	1397159	1390349	+
Pf3D7_10_v3	1383974	1394035	1389004	+
Pf3D7_10_v3	1385856	1387602	1386729	-
Pf3D7_10_v3	1387503	1402707	1395105	+
Pf3D7_10_v3	1404840	1409386	1407113	+
Pf3D7_10_v3	1416534	1425488	1421011	+
Pf3D7_10_v3	1417339	1425094	1421216	+
Pf3D7_10_v3	1418011	1431210	1424610	+
Pf3D7_10_v3	1442079	1443150	1442614	-
Pf3D7_10_v3	1443522	1448356	1445939	+
Pf3D7_10_v3	1443652	1448467	1446060	-
Pf3D7_10_v3	1444290	1447950	1446120	+
Pf3D7_10_v3	1447217	1462288	1454752	-
Pf3D7_10_v3	1464165	1469565	1466865	-
Pf3D7_10_v3	1465919	1474033	1469976	-
Pf3D7_10_v3	1474477	1476401	1475439	-
Pf3D7_10_v3	1475451	1477072	1476262	-
Pf3D7_10_v3	1482087	1484718	1483402	-
Pf3D7_10_v3	1490274	1500232	1495253	-
Pf3D7_10_v3	1494352	1501006	1497679	-
Pf3D7_10_v3	1496353	1503097	1499725	-
Pf3D7_10_v3	1496759	1500710	1498734	-
Pf3D7_10_v3	1496767	1501300	1499034	+
Pf3D7_10_v3	1497514	1502320	1499917	-
Pf3D7_10_v3	1498994	1502154	1500574	-
Pf3D7_10_v3	1503755	1513783	1508769	+
Pf3D7_10_v3	1557899	1563634	1560766	-
Pf3D7_10_v3	1565932	1582834	1574383	-
Pf3D7_10_v3	1580876	1582025	1581450	-
Pf3D7_10_v3	1583667	1585572	1584620	+
Pf3D7_10_v3	1586724	1592125	1589424	+
Pf3D7_10_v3	1593276	1596205	1594740	+
Pf3D7_10_v3	1599541	1605836	1602688	+
Pf3D7_10_v3	1602648	1608372	1605510	-
Pf3D7_10_v3	1603691	1607501	1605596	-
Pf3D7_10_v3	1604878	1608907	1606892	+
Pf3D7_10_v3	1606581	1612090	1609336	+
Pf3D7_10_v3	1611817	1613733	1612775	+
Pf3D7_10_v3	1613331	1617852	1615592	+
Pf3D7_10_v3	1614071	1619962	1617016	-
Pf3D7_10_v3	1621610	1628724	1625167	-
Pf3D7_10_v3	1624579	1625557	1625068	+
Pf3D7_10_v3	1626290	1629015	1627652	+
Pf3D7_10_v3	1631122	1656462	1643792	+
Pf3D7_10_v3	1632603	1633560	1633082	-
Pf3D7_10_v3	1638688	1639453	1639070	-
Pf3D7_10_v3	1644247	1646483	1645365	+
Pf3D7_10_v3	1647901	1654652	1651276	+
Pf3D7_10_v3	1648677	1655351	1652014	-
Pf3D7_10_v3	1654141	1660127	1657134	-
Pf3D7_10_v3	1654539	1678481	1666510	-
Pf3D7_10_v3	1658020	1665418	1661719	+
Pf3D7_10_v3	1658147	1664251	1661199	-
Pf3D7_10_v3	1658664	1679245	1668954	-
Pf3D7_10_v3	1659971	1670436	1665204	-
Pf3D7_10_v3	1660012	1664242	1662127	-
Pf3D7_10_v3	1663841	1675214	1669528	-
Pf3D7_10_v3	1664729	1666180	1665454	-
Pf3D7_10_v3	1666533	1670550	1668542	-
Pf3D7_10_v3	1667546	1670152	1668849	+
Pf3D7_10_v3	1667709	1672723	1670216	-
Pf3D7_10_v3	1668220	1680602	1674411	-
Pf3D7_10_v3	1670902	1674413	1672658	-
Pf3D7_10_v3	1671225	1675592	1673408	-
Pf3D7_10_v3	1672291	1678253	1675272	-
Pf3D7_10_v3	1672420	1678864	1675642	-
Pf3D7_10_v3	1674139	1678465	1676302	-
Pf3D7_10_v3	1674511	1678973	1676742	-
Pf3D7_11_v3	5550	6698	6124	+
Pf3D7_11_v3	5910	20472	13191	+
Pf3D7_11_v3	6278	7435	6856	+
Pf3D7_11_v3	6327	7481	6904	+
Pf3D7_11_v3	8031	22521	15276	-
Pf3D7_11_v3	8740	36663	22702	+
Pf3D7_11_v3	8748	11084	9916	+
Pf3D7_11_v3	8805	16083	12444	+
Pf3D7_11_v3	8992	23452	16222	+
Pf3D7_11_v3	10368	15667	13018	+
Pf3D7_11_v3	12773	23492	18132	+
Pf3D7_11_v3	12962	25201	19082	+
Pf3D7_11_v3	13025	39138	26082	+
Pf3D7_11_v3	14156	23009	18582	+
Pf3D7_11_v3	14779	21323	18051	+
Pf3D7_11_v3	14897	16486	15692	+
Pf3D7_11_v3	15443	25230	20336	+
Pf3D7_11_v3	15704	18302	17003	+
Pf3D7_11_v3	16546	27556	22051	-
Pf3D7_11_v3	19213	33087	26150	+
Pf3D7_11_v3	19838	23799	21818	+
Pf3D7_11_v3	22875	23863	23369	+
Pf3D7_11_v3	23783	30853	27318	+
Pf3D7_11_v3	25890	26940	26415	+
Pf3D7_11_v3	26466	28334	27400	-
Pf3D7_11_v3	42443	43768	43106	-
Pf3D7_11_v3	42687	44678	43682	-
Pf3D7_11_v3	45329	62507	53918	-
Pf3D7_11_v3	46871	52262	49566	+
Pf3D7_11_v3	52328	56072	54200	-
Pf3D7_11_v3	64490	69777	67134	-
Pf3D7_11_v3	64573	71739	68156	-
Pf3D7_11_v3	74498	78596	76547	-
Pf3D7_11_v3	77371	81732	79552	+
Pf3D7_11_v3	79215	95852	87534	-
Pf3D7_11_v3	81721	83958	82840	-
Pf3D7_11_v3	83755	90797	87276	+
Pf3D7_11_v3	87224	99817	93520	+
Pf3D7_11_v3	88931	90811	89871	-
Pf3D7_11_v3	94942	101996	98469	+
Pf3D7_11_v3	103672	111562	107617	+
Pf3D7_11_v3	114833	119330	117082	-
Pf3D7_11_v3	116119	117921	117020	+
Pf3D7_11_v3	127309	146413	136861	-
Pf3D7_11_v3	144160	153331	148746	-
Pf3D7_11_v3	148130	157017	152574	-
Pf3D7_11_v3	156355	157177	156766	+
Pf3D7_11_v3	156795	184340	170568	+
Pf3D7_11_v3	173241	179929	176585	-
Pf3D7_11_v3	175017	176453	175735	-
Pf3D7_11_v3	202977	208420	205698	+
Pf3D7_11_v3	207655	208252	207954	+
Pf3D7_11_v3	208892	219758	214325	-
Pf3D7_11_v3	211041	214389	212715	-
Pf3D7_11_v3	211285	220917	216101	-
Pf3D7_11_v3	216504	217979	217242	-
Pf3D7_11_v3	221677	238458	230068	+
Pf3D7_11_v3	224922	226215	225568	+
Pf3D7_11_v3	233666	234934	234300	-
Pf3D7_11_v3	239254	245146	242200	-
Pf3D7_11_v3	248468	258479	253474	+
Pf3D7_11_v3	267404	276418	271911	-
Pf3D7_11_v3	268735	273035	270885	-
Pf3D7_11_v3	271196	276616	273906	+
Pf3D7_11_v3	272711	285999	279355	-
Pf3D7_11_v3	280818	288792	284805	+
Pf3D7_11_v3	312841	340429	326635	-
Pf3D7_11_v3	316414	332512	324463	+
Pf3D7_11_v3	319913	326004	322958	-
Pf3D7_11_v3	321976	328794	325385	+
Pf3D7_11_v3	322660	323698	323179	-
Pf3D7_11_v3	326084	339870	332977	-
Pf3D7_11_v3	328086	331086	329586	+
Pf3D7_11_v3	342964	345438	344201	-
Pf3D7_11_v3	346405	349646	348026	-
Pf3D7_11_v3	351323	360589	355956	-
Pf3D7_11_v3	353178	358508	355843	-
Pf3D7_11_v3	375721	385282	380502	-
Pf3D7_11_v3	378524	388320	383422	+
Pf3D7_11_v3	382023	384861	383442	+
Pf3D7_11_v3	383124	392310	387717	+
Pf3D7_11_v3	387874	389774	388824	-
Pf3D7_11_v3	444642	451042	447842	-
Pf3D7_11_v3	457345	458515	457930	+
Pf3D7_11_v3	480256	501414	490835	+
Pf3D7_11_v3	486802	513958	500380	-
Pf3D7_11_v3	489037	497118	493078	+
Pf3D7_11_v3	493778	504287	499032	-
Pf3D7_11_v3	500171	507066	503618	-
Pf3D7_11_v3	516255	548853	532554	-
Pf3D7_11_v3	528150	529215	528682	+
Pf3D7_11_v3	540551	549044	544798	-
Pf3D7_11_v3	546157	550416	548286	-
Pf3D7_11_v3	556558	575588	566073	+
Pf3D7_11_v3	568863	594422	581642	-
Pf3D7_11_v3	571237	573718	572478	-
Pf3D7_11_v3	572648	591968	582308	-
Pf3D7_11_v3	588648	597131	592890	+
Pf3D7_11_v3	610023	617555	613789	-
Pf3D7_11_v3	627504	629196	628350	+
Pf3D7_11_v3	635857	642080	638968	+
Pf3D7_11_v3	640254	657719	648986	-
Pf3D7_11_v3	661868	672889	667378	-
Pf3D7_11_v3	667089	672989	670039	+
Pf3D7_11_v3	668383	681998	675190	-
Pf3D7_11_v3	688899	693204	691052	-
Pf3D7_11_v3	690442	692308	691375	+
Pf3D7_11_v3	720531	724553	722542	+
Pf3D7_11_v3	733056	744100	738578	-
Pf3D7_11_v3	734100	738693	736396	+
Pf3D7_11_v3	743638	754439	749038	-
Pf3D7_11_v3	744025	757903	750964	-
Pf3D7_11_v3	753539	761191	757365	-
Pf3D7_11_v3	755335	759132	757234	-
Pf3D7_11_v3	769875	781105	775490	+
Pf3D7_11_v3	772106	781611	776858	-
Pf3D7_11_v3	778357	784946	781652	-
Pf3D7_11_v3	781363	795424	788394	+
Pf3D7_11_v3	807413	831067	819240	+
Pf3D7_11_v3	812656	814284	813470	-
Pf3D7_11_v3	814249	833145	823697	+
Pf3D7_11_v3	821803	825162	823482	+
Pf3D7_11_v3	822369	831282	826826	-
Pf3D7_11_v3	823371	827469	825420	-
Pf3D7_11_v3	825198	830928	828063	-
Pf3D7_11_v3	825385	829669	827527	-
Pf3D7_11_v3	825822	829147	827484	+
Pf3D7_11_v3	826140	828567	827354	-
Pf3D7_11_v3	835885	842296	839090	+
Pf3D7_11_v3	836112	847623	841868	+
Pf3D7_11_v3	836822	843978	840400	-
Pf3D7_11_v3	836826	855763	846294	+
Pf3D7_11_v3	838839	844534	841686	+
Pf3D7_11_v3	839148	846330	842739	-
Pf3D7_11_v3	842123	850748	846436	-
Pf3D7_11_v3	856688	877710	867199	-
Pf3D7_11_v3	861254	865315	863284	-
Pf3D7_11_v3	870645	879633	875139	-
Pf3D7_11_v3	872399	882581	877490	-
Pf3D7_11_v3	874547	877788	876168	-
Pf3D7_11_v3	880876	890915	885896	-
Pf3D7_11_v3	889592	890545	890068	-
Pf3D7_11_v3	892046	896328	894187	+
Pf3D7_11_v3	894079	895551	894815	-
Pf3D7_11_v3	930663	934514	932588	+
Pf3D7_11_v3	941240	944525	942882	-
Pf3D7_11_v3	954421	962905	958663	-
Pf3D7_11_v3	963276	967165	965220	+
Pf3D7_11_v3	965352	970750	968051	-
Pf3D7_11_v3	965683	966427	966055	-
Pf3D7_11_v3	983468	996952	990210	-
Pf3D7_11_v3	1002827	1009318	1006072	+
Pf3D7_11_v3	1013487	1029314	1021400	-
Pf3D7_11_v3	1017724	1021120	1019422	+
Pf3D7_11_v3	1030537	1033392	1031964	+
Pf3D7_11_v3	1045862	1047608	1046735	-
Pf3D7_11_v3	1070594	1079118	1074856	-
Pf3D7_11_v3	1071073	1073410	1072242	+
Pf3D7_11_v3	1072004	1079850	1075927	-
Pf3D7_11_v3	1073428	1083234	1078331	-
Pf3D7_11_v3	1087503	1094710	1091106	-
Pf3D7_11_v3	1097679	1121844	1109762	-
Pf3D7_11_v3	1106864	1111943	1109404	+
Pf3D7_11_v3	1106918	1108685	1107802	+
Pf3D7_11_v3	1106962	1112857	1109910	+
Pf3D7_11_v3	1108278	1115173	1111726	-
Pf3D7_11_v3	1117790	1119871	1118830	+
Pf3D7_11_v3	1121208	1148542	1134875	-
Pf3D7_11_v3	1128438	1139834	1134136	+
Pf3D7_11_v3	1132821	1159788	1146304	-
Pf3D7_11_v3	1134129	1144844	1139486	-
Pf3D7_11_v3	1134949	1145825	1140387	-
Pf3D7_11_v3	1145152	1159603	1152378	-
Pf3D7_11_v3	1146225	1146937	1146581	+
Pf3D7_11_v3	1150430	1154372	1152401	-
Pf3D7_11_v3	1162138	1169922	1166030	+
Pf3D7_11_v3	1175314	1177352	1176333	+
Pf3D7_11_v3	1220058	1225982	1223020	-
Pf3D7_11_v3	1223901	1229057	1226479	-
Pf3D7_11_v3	1225789	1246546	1236168	-
Pf3D7_11_v3	1234871	1240805	1237838	+
Pf3D7_11_v3	1241496	1250004	1245750	-
Pf3D7_11_v3	1250952	1278815	1264884	+
Pf3D7_11_v3	1262394	1284612	1273503	+
Pf3D7_11_v3	1278189	1280567	1279378	-
Pf3D7_11_v3	1294234	1297539	1295886	-
Pf3D7_11_v3	1301502	1309081	1305292	+
Pf3D7_11_v3	1313087	1319505	1316296	-
Pf3D7_11_v3	1320527	1325701	1323114	-
Pf3D7_11_v3	1326521	1327388	1326954	+
Pf3D7_11_v3	1329032	1331593	1330312	-
Pf3D7_11_v3	1340559	1342588	1341574	-
Pf3D7_11_v3	1341803	1361645	1351724	+
Pf3D7_11_v3	1354084	1358086	1356085	+
[truncated: 1,287 more rows]

## Sheet: t29h_ter
chr	start	end	center	strand
Pf3D7_01_v3	67430	75835	71632	+
Pf3D7_01_v3	69221	79582	74402	+
Pf3D7_01_v3	71207	84738	77972	+
Pf3D7_01_v3	71280	88354	79817	-
Pf3D7_01_v3	71611	114323	92967	+
Pf3D7_01_v3	72443	87207	79825	+
Pf3D7_01_v3	72817	91604	82210	+
Pf3D7_01_v3	74841	78315	76578	+
Pf3D7_01_v3	78338	85658	81998	-
Pf3D7_01_v3	79095	84767	81931	+
Pf3D7_01_v3	79909	83888	81898	+
Pf3D7_01_v3	80941	86694	83818	+
Pf3D7_01_v3	86986	92075	89530	+
Pf3D7_01_v3	90061	98790	94426	-
Pf3D7_01_v3	120398	123554	121976	+
Pf3D7_01_v3	123085	132200	127642	-
Pf3D7_01_v3	128659	137014	132836	-
Pf3D7_01_v3	175257	181735	178496	-
Pf3D7_01_v3	175570	179207	177388	-
Pf3D7_01_v3	176369	204415	190392	+
Pf3D7_01_v3	177736	186668	182202	-
Pf3D7_01_v3	182805	193834	188320	-
Pf3D7_01_v3	188143	190185	189164	-
Pf3D7_01_v3	193339	197251	195295	-
Pf3D7_01_v3	195327	202400	198864	-
Pf3D7_01_v3	209274	211467	210370	-
Pf3D7_01_v3	219203	251120	235162	+
Pf3D7_01_v3	225910	233352	229631	+
Pf3D7_01_v3	243465	264244	253854	+
Pf3D7_01_v3	246578	254425	250502	+
Pf3D7_01_v3	252414	262180	257297	-
Pf3D7_01_v3	254932	262241	258586	+
Pf3D7_01_v3	254965	265178	260072	-
Pf3D7_01_v3	269991	290050	280020	+
Pf3D7_01_v3	290651	316976	303814	-
Pf3D7_01_v3	305905	310414	308160	-
Pf3D7_01_v3	330137	337683	333910	+
Pf3D7_01_v3	330292	334803	332548	-
Pf3D7_01_v3	335150	356278	345714	+
Pf3D7_01_v3	348756	357317	353036	+
Pf3D7_01_v3	348978	359871	354424	+
Pf3D7_01_v3	350288	368956	359622	-
Pf3D7_01_v3	378440	383719	381080	+
Pf3D7_01_v3	380446	384180	382313	-
Pf3D7_01_v3	402313	408199	405256	-
Pf3D7_01_v3	409995	419494	414744	+
Pf3D7_01_v3	412211	423303	417757	+
Pf3D7_01_v3	412842	419843	416342	+
Pf3D7_01_v3	418118	435305	426712	+
Pf3D7_01_v3	423194	431366	427280	+
Pf3D7_01_v3	426246	440222	433234	-
Pf3D7_01_v3	427973	432446	430210	-
Pf3D7_01_v3	428003	432444	430224	+
Pf3D7_01_v3	431373	444302	437838	-
Pf3D7_01_v3	440799	446632	443716	-
Pf3D7_01_v3	446646	453981	450314	+
Pf3D7_01_v3	454238	459880	457059	-
Pf3D7_01_v3	454270	459537	456904	+
Pf3D7_01_v3	457120	465165	461142	-
Pf3D7_01_v3	457565	464618	461092	+
Pf3D7_01_v3	458387	467497	462942	+
Pf3D7_01_v3	458643	467384	463014	-
Pf3D7_01_v3	459433	464018	461726	-
Pf3D7_01_v3	481882	494822	488352	+
Pf3D7_01_v3	482510	487251	484880	+
Pf3D7_01_v3	492646	499419	496032	+
Pf3D7_01_v3	506869	511768	509318	+
Pf3D7_01_v3	536607	544359	540483	+
Pf3D7_01_v3	542435	564215	553325	+
Pf3D7_01_v3	544949	553743	549346	-
Pf3D7_01_v3	545429	559278	552354	+
Pf3D7_01_v3	546673	553124	549898	-
Pf3D7_01_v3	547255	549681	548468	-
Pf3D7_01_v3	549291	558682	553986	+
Pf3D7_01_v3	550257	558963	554610	+
Pf3D7_01_v3	554357	560628	557492	+
Pf3D7_01_v3	554829	563490	559160	+
Pf3D7_01_v3	555521	573367	564444	+
Pf3D7_01_v3	568211	570420	569316	-
Pf3D7_01_v3	573976	578029	576002	-
Pf3D7_01_v3	588573	611536	600054	+
Pf3D7_01_v3	589684	592278	590981	-
Pf3D7_01_v3	593251	599714	596482	+
Pf3D7_01_v3	601919	613597	607758	+
Pf3D7_01_v3	617263	621766	619514	-
Pf3D7_01_v3	621390	625271	623330	+
Pf3D7_02_v3	77618	83395	80506	+
Pf3D7_02_v3	118684	122482	120583	+
Pf3D7_02_v3	140568	146582	143575	-
Pf3D7_02_v3	140764	146099	143432	+
Pf3D7_02_v3	159689	164612	162150	-
Pf3D7_02_v3	167725	170122	168924	+
Pf3D7_02_v3	174820	177484	176152	+
Pf3D7_02_v3	184593	192837	188715	+
Pf3D7_02_v3	185285	190875	188080	-
Pf3D7_02_v3	190849	210813	200831	-
Pf3D7_02_v3	212401	216943	214672	+
Pf3D7_02_v3	214216	218946	216581	+
Pf3D7_02_v3	219725	233322	226524	+
Pf3D7_02_v3	230008	237043	233526	-
Pf3D7_02_v3	230596	236622	233609	-
Pf3D7_02_v3	235003	238619	236811	+
Pf3D7_02_v3	235663	247771	241717	+
Pf3D7_02_v3	242134	251444	246789	+
Pf3D7_02_v3	265201	280262	272732	-
Pf3D7_02_v3	271249	278170	274710	+
Pf3D7_02_v3	280882	295472	288177	+
Pf3D7_02_v3	292773	303414	298094	+
Pf3D7_02_v3	296300	314260	305280	-
Pf3D7_02_v3	296403	306889	301646	-
Pf3D7_02_v3	305951	321319	313635	-
Pf3D7_02_v3	329253	335343	332298	-
Pf3D7_02_v3	329996	333622	331809	+
Pf3D7_02_v3	343447	351027	347237	-
Pf3D7_02_v3	350445	371529	360987	+
Pf3D7_02_v3	351329	373821	362575	-
Pf3D7_02_v3	352464	354131	353298	+
Pf3D7_02_v3	358326	362590	360458	+
Pf3D7_02_v3	362066	367942	365004	+
Pf3D7_02_v3	369449	373050	371250	+
Pf3D7_02_v3	371023	375978	373500	+
Pf3D7_02_v3	374717	379645	377181	+
Pf3D7_02_v3	378603	391564	385084	+
Pf3D7_02_v3	386827	389875	388351	-
Pf3D7_02_v3	390060	392547	391304	-
Pf3D7_02_v3	393233	397862	395548	+
Pf3D7_02_v3	398278	406753	402516	-
Pf3D7_02_v3	400709	412472	406590	+
Pf3D7_02_v3	406413	415303	410858	+
Pf3D7_02_v3	408970	420526	414748	-
Pf3D7_02_v3	417168	425276	421222	+
Pf3D7_02_v3	427697	447998	437848	+
Pf3D7_02_v3	428346	446965	437656	-
Pf3D7_02_v3	437604	448468	443036	+
Pf3D7_02_v3	439256	449068	444162	-
Pf3D7_02_v3	443684	445606	444645	+
Pf3D7_02_v3	445449	449254	447352	+
Pf3D7_02_v3	447597	452577	450087	-
Pf3D7_02_v3	449849	454336	452092	-
Pf3D7_02_v3	450130	451931	451030	-
Pf3D7_02_v3	451420	455560	453490	-
Pf3D7_02_v3	459184	485360	472272	+
Pf3D7_02_v3	460033	465106	462570	+
Pf3D7_02_v3	489891	514275	502083	+
Pf3D7_02_v3	491027	495517	493272	-
Pf3D7_02_v3	497989	516591	507290	-
Pf3D7_02_v3	501275	509389	505332	-
Pf3D7_02_v3	501757	512272	507014	+
Pf3D7_02_v3	503754	513132	508443	+
Pf3D7_02_v3	504594	516331	510462	+
Pf3D7_02_v3	522026	525263	523644	+
Pf3D7_02_v3	532429	538212	535320	-
Pf3D7_02_v3	538070	544767	541418	-
Pf3D7_02_v3	539239	547759	543499	+
Pf3D7_02_v3	541166	545750	543458	+
Pf3D7_02_v3	542221	547290	544756	-
Pf3D7_02_v3	552616	557213	554914	+
Pf3D7_02_v3	556329	562456	559392	-
Pf3D7_02_v3	565085	583047	574066	+
Pf3D7_02_v3	565419	571888	568654	-
Pf3D7_02_v3	568916	582591	575754	+
Pf3D7_02_v3	583886	591754	587820	-
Pf3D7_02_v3	587866	592347	590106	+
Pf3D7_02_v3	608543	612252	610398	-
Pf3D7_02_v3	610002	616461	613232	-
Pf3D7_02_v3	610102	613601	611852	-
Pf3D7_02_v3	613696	616488	615092	-
Pf3D7_02_v3	615108	618120	616614	+
Pf3D7_02_v3	618327	622226	620276	-
Pf3D7_02_v3	621259	628118	624688	-
Pf3D7_02_v3	629419	637819	633619	+
Pf3D7_02_v3	631583	640885	636234	+
Pf3D7_02_v3	631607	648764	640186	+
Pf3D7_02_v3	642994	645408	644201	-
Pf3D7_02_v3	658261	695435	676848	+
Pf3D7_02_v3	664620	668772	666696	+
Pf3D7_02_v3	700698	705595	703146	+
Pf3D7_02_v3	737787	747528	742658	+
Pf3D7_02_v3	746015	756110	751062	+
Pf3D7_02_v3	755282	763617	759450	-
Pf3D7_02_v3	758653	775421	767037	+
Pf3D7_02_v3	761671	770012	765842	+
Pf3D7_02_v3	771022	780342	775682	-
Pf3D7_02_v3	793494	816660	805077	-
Pf3D7_02_v3	796738	803882	800310	+
Pf3D7_02_v3	798246	814371	806308	+
Pf3D7_02_v3	798305	812272	805288	-
Pf3D7_02_v3	809019	814355	811687	-
Pf3D7_02_v3	811166	819268	815217	+
Pf3D7_02_v3	829474	842621	836048	-
Pf3D7_02_v3	841330	844642	842986	+
Pf3D7_02_v3	843572	847957	845764	-
Pf3D7_02_v3	849878	865510	857694	-
Pf3D7_02_v3	857485	869102	863294	+
Pf3D7_02_v3	860620	867441	864030	+
Pf3D7_02_v3	861132	862615	861874	-
Pf3D7_02_v3	868793	872401	870597	+
Pf3D7_02_v3	873294	885263	879278	+
Pf3D7_02_v3	879359	883558	881458	-
Pf3D7_02_v3	892729	908651	900690	-
Pf3D7_02_v3	895967	899181	897574	+
Pf3D7_02_v3	901827	908492	905160	-
Pf3D7_02_v3	917688	925359	921524	-
Pf3D7_02_v3	919191	932314	925752	-
Pf3D7_02_v3	919533	921955	920744	+
Pf3D7_02_v3	921046	923530	922288	-
Pf3D7_02_v3	922285	927477	924881	+
Pf3D7_02_v3	924259	927437	925848	-
Pf3D7_02_v3	924315	928841	926578	+
Pf3D7_02_v3	924471	927473	925972	-
Pf3D7_02_v3	925140	930224	927682	-
Pf3D7_02_v3	927369	931426	929398	-
Pf3D7_02_v3	932356	936352	934354	-
Pf3D7_02_v3	935636	939722	937679	-
Pf3D7_02_v3	935991	940516	938254	-
Pf3D7_02_v3	938780	942065	940422	-
Pf3D7_02_v3	939012	942169	940590	-
Pf3D7_02_v3	939597	941990	940794	-
Pf3D7_02_v3	939756	942085	940920	-
Pf3D7_02_v3	940421	942272	941346	-
Pf3D7_03_v3	6733	8917	7825	+
Pf3D7_03_v3	6960	11289	9124	+
Pf3D7_03_v3	7300	10630	8965	+
Pf3D7_03_v3	7387	16632	12010	+
Pf3D7_03_v3	7436	11269	9352	+
Pf3D7_03_v3	7454	12911	10182	-
Pf3D7_03_v3	7456	11362	9409	+
Pf3D7_03_v3	7459	19414	13436	+
Pf3D7_03_v3	7708	10046	8877	+
Pf3D7_03_v3	7810	10768	9289	+
Pf3D7_03_v3	7904	19525	13714	+
Pf3D7_03_v3	7910	19357	13634	+
Pf3D7_03_v3	7983	19183	13583	+
Pf3D7_03_v3	7985	15317	11651	+
Pf3D7_03_v3	8079	9785	8932	+
Pf3D7_03_v3	8194	26008	17101	+
Pf3D7_03_v3	8349	13921	11135	+
Pf3D7_03_v3	8370	10884	9627	+
Pf3D7_03_v3	8518	15899	12208	+
Pf3D7_03_v3	8554	14929	11742	+
Pf3D7_03_v3	8880	11417	10148	+
Pf3D7_03_v3	9973	13864	11918	+
Pf3D7_03_v3	10092	19714	14903	+
Pf3D7_03_v3	10712	15438	13075	+
Pf3D7_03_v3	10724	23129	16926	+
Pf3D7_03_v3	11167	14346	12756	+
Pf3D7_03_v3	11342	14573	12958	+
Pf3D7_03_v3	13527	20424	16976	+
Pf3D7_03_v3	13627	21555	17591	+
Pf3D7_03_v3	15715	18622	17168	+
Pf3D7_03_v3	27900	39725	33812	-
Pf3D7_03_v3	33509	39741	36625	-
Pf3D7_03_v3	44724	47158	45941	-
Pf3D7_03_v3	47067	58527	52797	+
Pf3D7_03_v3	50546	63875	57210	-
Pf3D7_03_v3	54858	71375	63116	-
Pf3D7_03_v3	55301	61462	58382	+
Pf3D7_03_v3	68294	82072	75183	+
Pf3D7_03_v3	93439	113485	103462	-
Pf3D7_03_v3	94659	97435	96047	-
Pf3D7_03_v3	97055	109358	103206	+
Pf3D7_03_v3	97370	118552	107961	+
Pf3D7_03_v3	103587	114690	109138	+
Pf3D7_03_v3	104431	128363	116397	-
Pf3D7_03_v3	107470	127218	117344	-
Pf3D7_03_v3	110313	114048	112180	+
Pf3D7_03_v3	115369	128517	121943	-
Pf3D7_03_v3	117207	148388	132798	-
Pf3D7_03_v3	124764	139548	132156	+
Pf3D7_03_v3	124876	129382	127129	-
Pf3D7_03_v3	126273	139179	132726	-
Pf3D7_03_v3	129285	152071	140678	+
Pf3D7_03_v3	134742	142948	138845	-
Pf3D7_03_v3	139413	146566	142990	-
Pf3D7_03_v3	152466	169546	161006	-
Pf3D7_03_v3	153034	160161	156598	+
Pf3D7_03_v3	155421	169673	162547	-
Pf3D7_03_v3	156627	183769	170198	-
Pf3D7_03_v3	160632	186558	173595	-
Pf3D7_03_v3	161164	180922	171043	-
Pf3D7_03_v3	166348	172547	169448	-
Pf3D7_03_v3	169122	180999	175060	-
Pf3D7_03_v3	169173	174883	172028	+
Pf3D7_03_v3	184784	226654	205719	-
Pf3D7_03_v3	193981	197152	195566	-
Pf3D7_03_v3	210109	221854	215982	-
Pf3D7_03_v3	215123	217845	216484	+
Pf3D7_03_v3	221904	224575	223240	+
Pf3D7_03_v3	223936	254930	239433	+
Pf3D7_03_v3	240962	250963	245962	-
Pf3D7_03_v3	243735	249698	246716	-
Pf3D7_03_v3	270105	286528	278316	+
Pf3D7_03_v3	284436	298064	291250	+
Pf3D7_03_v3	288681	304253	296467	-
Pf3D7_03_v3	299348	318247	308798	+
Pf3D7_03_v3	302909	316604	309756	+
Pf3D7_03_v3	307053	329927	318490	-
Pf3D7_03_v3	320577	328866	324722	+
Pf3D7_03_v3	325743	334252	329998	-
Pf3D7_03_v3	354625	364649	359637	+
Pf3D7_03_v3	357542	364045	360794	+
Pf3D7_03_v3	358274	367628	362951	-
Pf3D7_03_v3	377762	385155	381458	-
Pf3D7_03_v3	378626	393948	386287	-
Pf3D7_03_v3	391421	413135	402278	+
Pf3D7_03_v3	403282	413516	408399	+
Pf3D7_03_v3	407187	414567	410877	-
Pf3D7_03_v3	431342	435248	433295	+
Pf3D7_03_v3	434840	454943	444892	-
Pf3D7_03_v3	434872	455508	445190	+
Pf3D7_03_v3	445230	452224	448727	+
Pf3D7_03_v3	449907	457242	453574	-
Pf3D7_03_v3	459058	464040	461549	-
Pf3D7_03_v3	459277	485271	472274	+
Pf3D7_03_v3	478771	486049	482410	-
Pf3D7_03_v3	482116	487874	484995	+
Pf3D7_03_v3	483694	490932	487313	+
Pf3D7_03_v3	483762	485359	484560	+
Pf3D7_03_v3	485048	503112	494080	-
Pf3D7_03_v3	491137	502448	496792	+
Pf3D7_03_v3	498711	502636	500674	-
Pf3D7_03_v3	499699	514619	507159	-
Pf3D7_03_v3	500539	504361	502450	-
Pf3D7_03_v3	501764	512612	507188	-
Pf3D7_03_v3	512878	517442	515160	+
Pf3D7_03_v3	513575	517671	515623	+
Pf3D7_03_v3	522302	524657	523480	-
Pf3D7_03_v3	525218	535109	530164	+
Pf3D7_03_v3	535123	547330	541226	+
Pf3D7_03_v3	560187	566594	563390	+
Pf3D7_03_v3	563755	569902	566828	-
Pf3D7_03_v3	571551	577889	574720	-
Pf3D7_03_v3	576876	582953	579914	-
Pf3D7_03_v3	582374	587701	585038	-
Pf3D7_03_v3	588058	598073	593066	-
Pf3D7_03_v3	591799	600403	596101	+
Pf3D7_03_v3	592856	605070	598963	+
Pf3D7_03_v3	595669	616223	605946	-
Pf3D7_03_v3	595849	598478	597164	-
Pf3D7_03_v3	597013	602120	599566	-
Pf3D7_03_v3	597908	600278	599093	+
Pf3D7_03_v3	598414	600713	599564	+
Pf3D7_03_v3	598539	601906	600222	-
Pf3D7_03_v3	599417	603616	601516	-
Pf3D7_03_v3	599993	603266	601630	+
Pf3D7_03_v3	600047	604457	602252	+
Pf3D7_03_v3	601601	605480	603540	+
Pf3D7_03_v3	606268	618393	612330	-
Pf3D7_03_v3	627672	637852	632762	-
Pf3D7_03_v3	652093	654953	653523	-
Pf3D7_03_v3	654997	659392	657194	+
Pf3D7_03_v3	657840	664041	660940	-
Pf3D7_03_v3	658092	659670	658881	-
Pf3D7_03_v3	663583	673548	668566	-
Pf3D7_03_v3	665830	673312	669571	-
Pf3D7_03_v3	666092	675989	671040	+
Pf3D7_03_v3	668761	674936	671848	-
Pf3D7_03_v3	676867	682800	679834	+
Pf3D7_03_v3	678622	696320	687471	+
Pf3D7_03_v3	681079	706369	693724	-
Pf3D7_03_v3	688591	721043	704817	+
Pf3D7_03_v3	690902	695849	693376	+
Pf3D7_03_v3	691093	698302	694698	-
Pf3D7_03_v3	692705	725387	709046	-
Pf3D7_03_v3	694046	696557	695302	+
Pf3D7_03_v3	695918	708077	701998	-
Pf3D7_03_v3	697617	702922	700270	-
Pf3D7_03_v3	706754	710813	708784	+
Pf3D7_03_v3	713830	720421	717126	+
Pf3D7_03_v3	719516	724264	721890	+
Pf3D7_03_v3	720811	731180	725996	-
Pf3D7_03_v3	722399	744923	733661	+
Pf3D7_03_v3	723076	726019	724548	-
Pf3D7_03_v3	746703	760538	753620	-
Pf3D7_03_v3	755409	760996	758202	-
Pf3D7_03_v3	755613	763454	759534	+
Pf3D7_03_v3	787194	793648	790421	-
Pf3D7_03_v3	791553	794392	792972	-
Pf3D7_03_v3	799242	804093	801668	+
Pf3D7_03_v3	807036	814073	810554	+
Pf3D7_03_v3	810810	825032	817921	-
Pf3D7_03_v3	815574	819344	817459	-
Pf3D7_03_v3	819724	825189	822456	-
Pf3D7_03_v3	824506	838731	831618	+
Pf3D7_03_v3	835901	846928	841414	-
Pf3D7_03_v3	835921	838992	837456	+
Pf3D7_03_v3	846488	857161	851824	-
Pf3D7_03_v3	847295	867108	857202	+
Pf3D7_03_v3	852352	866151	859252	-
Pf3D7_03_v3	856843	863539	860191	+
Pf3D7_03_v3	860719	879321	870020	+
Pf3D7_03_v3	861979	872724	867352	+
Pf3D7_03_v3	871390	877550	874470	-
Pf3D7_03_v3	875536	884043	879790	-
Pf3D7_03_v3	876049	884607	880328	-
Pf3D7_03_v3	894064	899774	896919	-
Pf3D7_03_v3	897668	912765	905216	-
Pf3D7_03_v3	902519	919122	910820	+
Pf3D7_03_v3	918876	934571	926724	+
Pf3D7_03_v3	921253	926930	924092	-
Pf3D7_03_v3	930050	938982	934516	+
Pf3D7_03_v3	937355	939382	938368	-
Pf3D7_03_v3	972655	978766	975710	-
Pf3D7_03_v3	1005795	1017671	1011733	+
Pf3D7_03_v3	1020203	1023777	1021990	+
Pf3D7_03_v3	1025790	1036328	1031059	-
Pf3D7_03_v3	1031857	1035371	1033614	+
Pf3D7_03_v3	1033143	1040388	1036766	-
Pf3D7_03_v3	1040388	1057853	1049120	-
Pf3D7_03_v3	1042539	1045514	1044026	-
Pf3D7_03_v3	1043657	1050499	1047078	-
Pf3D7_03_v3	1043778	1050127	1046952	-
Pf3D7_03_v3	1046087	1059898	1052992	-
Pf3D7_03_v3	1047042	1056325	1051684	+
Pf3D7_03_v3	1048586	1055741	1052164	-
Pf3D7_03_v3	1048597	1054625	1051611	-
Pf3D7_03_v3	1049894	1056645	1053270	-
Pf3D7_03_v3	1050515	1058419	1054467	-
Pf3D7_03_v3	1051216	1058616	1054916	-
Pf3D7_03_v3	1051461	1059437	1055449	-
Pf3D7_03_v3	1051668	1055816	1053742	-
Pf3D7_03_v3	1053367	1057247	1055307	-
Pf3D7_03_v3	1053916	1058438	1056177	-
Pf3D7_03_v3	1054497	1058843	1056670	-
Pf3D7_03_v3	1055404	1059778	1057591	-
Pf3D7_03_v3	1055533	1058803	1057168	-
Pf3D7_03_v3	1055610	1058649	1057130	-
Pf3D7_03_v3	1056326	1057833	1057080	-
Pf3D7_03_v3	1056952	1058838	1057895	-
Pf3D7_04_v3	4435	29092	16764	+
Pf3D7_04_v3	6279	21682	13980	+
Pf3D7_04_v3	21287	33545	27416	+
Pf3D7_04_v3	22987	28422	25704	+
Pf3D7_04_v3	27995	30514	29254	-
Pf3D7_04_v3	28297	36384	32340	-
Pf3D7_04_v3	32260	42823	37542	+
Pf3D7_04_v3	38002	68841	53422	-
Pf3D7_04_v3	38813	62125	50469	+
Pf3D7_04_v3	39992	43415	41704	+
Pf3D7_04_v3	56732	65619	61176	+
Pf3D7_04_v3	65822	83795	74808	-
Pf3D7_04_v3	69956	73866	71911	+
Pf3D7_04_v3	70001	74210	72106	-
Pf3D7_04_v3	78939	90509	84724	+
Pf3D7_04_v3	107961	110140	109050	-
Pf3D7_04_v3	120312	129203	124758	+
Pf3D7_04_v3	121240	131745	126492	-
Pf3D7_04_v3	129075	132673	130874	-
Pf3D7_04_v3	131251	136011	133631	-
Pf3D7_04_v3	136499	154722	145610	+
Pf3D7_04_v3	146918	172003	159460	-
Pf3D7_04_v3	147368	156013	151690	-
Pf3D7_04_v3	150702	155980	153341	-
Pf3D7_04_v3	152500	159360	155930	+
Pf3D7_04_v3	176302	187671	181986	-
Pf3D7_04_v3	178036	186462	182249	-
Pf3D7_04_v3	181417	186639	184028	+
Pf3D7_04_v3	182894	198225	190560	-
Pf3D7_04_v3	189229	193278	191254	+
Pf3D7_04_v3	240027	247005	243516	+
Pf3D7_04_v3	250021	269770	259896	-
Pf3D7_04_v3	260290	272678	266484	-
Pf3D7_04_v3	277844	280670	279257	+
Pf3D7_04_v3	285114	305614	295364	-
Pf3D7_04_v3	288501	302625	295563	+
Pf3D7_04_v3	294592	298777	296684	-
Pf3D7_04_v3	295378	304534	299956	-
Pf3D7_04_v3	304167	310075	307121	-
Pf3D7_04_v3	306819	341634	324226	-
Pf3D7_04_v3	318514	338658	328586	-
Pf3D7_04_v3	320535	325704	323120	+
Pf3D7_04_v3	329926	334319	332122	-
Pf3D7_04_v3	344414	348336	346375	+
Pf3D7_04_v3	347835	354080	350958	-
Pf3D7_04_v3	348957	353748	351352	-
Pf3D7_04_v3	353143	356596	354870	+
Pf3D7_04_v3	356479	384614	370546	+
Pf3D7_04_v3	363779	392016	377898	-
Pf3D7_04_v3	366434	378268	372351	+
Pf3D7_04_v3	366478	376479	371478	+
Pf3D7_04_v3	376350	381373	378862	-
Pf3D7_04_v3	408015	411547	409781	+
Pf3D7_04_v3	408673	435795	422234	-
Pf3D7_04_v3	413408	416328	414868	-
Pf3D7_04_v3	414208	420830	417519	-
Pf3D7_04_v3	425020	428280	426650	-
Pf3D7_04_v3	441130	453492	447311	-
Pf3D7_04_v3	444111	463254	453682	+
Pf3D7_04_v3	444510	460456	452483	+
Pf3D7_04_v3	449278	459982	454630	+
Pf3D7_04_v3	450182	463368	456775	-
Pf3D7_04_v3	477919	491782	484850	-
Pf3D7_04_v3	485241	491762	488502	-
Pf3D7_04_v3	485550	490175	487862	-
Pf3D7_04_v3	485603	498597	492100	-
Pf3D7_04_v3	490199	497568	493884	-
Pf3D7_04_v3	522979	527993	525486	-
Pf3D7_04_v3	535820	541774	538797	+
Pf3D7_04_v3	540077	550698	545388	+
Pf3D7_04_v3	544560	560959	552760	+
Pf3D7_04_v3	548164	552099	550132	+
Pf3D7_04_v3	550992	575399	563196	+
Pf3D7_04_v3	551042	558402	554722	-
Pf3D7_04_v3	552497	573116	562806	-
Pf3D7_04_v3	555089	574671	564880	-
Pf3D7_04_v3	557125	570379	563752	+
Pf3D7_04_v3	557379	564884	561132	+
Pf3D7_04_v3	559973	567506	563740	+
Pf3D7_04_v3	561188	564736	562962	+
Pf3D7_04_v3	564081	573383	568732	-
Pf3D7_04_v3	566706	570270	568488	+
Pf3D7_04_v3	566886	569399	568142	+
Pf3D7_04_v3	567473	572658	570066	-
Pf3D7_04_v3	604310	607738	606024	+
Pf3D7_04_v3	642310	644923	643616	+
Pf3D7_04_v3	642556	644991	643774	+
Pf3D7_04_v3	642616	646058	644337	-
Pf3D7_04_v3	643229	655655	649442	+
Pf3D7_04_v3	644225	648483	646354	-
Pf3D7_04_v3	658547	663709	661128	-
Pf3D7_04_v3	658686	663086	660886	-
Pf3D7_04_v3	660567	672606	666586	-
Pf3D7_04_v3	686313	693815	690064	+
Pf3D7_04_v3	691724	707525	699624	-
Pf3D7_04_v3	702057	719907	710982	-
Pf3D7_04_v3	703398	712122	707760	-
Pf3D7_04_v3	706793	730329	718561	+
Pf3D7_04_v3	707905	712424	710164	+
Pf3D7_04_v3	710894	715422	713158	+
Pf3D7_04_v3	711025	715253	713139	+
Pf3D7_04_v3	714086	722220	718153	-
Pf3D7_04_v3	717516	735735	726626	+
Pf3D7_04_v3	725599	732118	728858	+
Pf3D7_04_v3	740130	745850	742990	+
Pf3D7_04_v3	752566	767666	760116	+
Pf3D7_04_v3	753000	767554	760277	-
Pf3D7_04_v3	760256	778291	769274	+
Pf3D7_04_v3	767312	772804	770058	-
Pf3D7_04_v3	770505	772758	771632	-
Pf3D7_04_v3	789571	797883	793727	+
Pf3D7_04_v3	816494	834395	825444	+
Pf3D7_04_v3	822629	836569	829599	-
Pf3D7_04_v3	823078	830967	827022	+
Pf3D7_04_v3	826318	832537	829428	-
Pf3D7_04_v3	828228	833592	830910	-
Pf3D7_04_v3	828689	855826	842258	-
Pf3D7_04_v3	829415	833954	831684	+
Pf3D7_04_v3	839136	843192	841164	-
Pf3D7_04_v3	848239	860003	854121	-
Pf3D7_04_v3	852597	874470	863534	+
Pf3D7_04_v3	872360	880225	876292	-
Pf3D7_04_v3	883300	909708	896504	-
Pf3D7_04_v3	893981	906128	900054	+
Pf3D7_04_v3	902646	910304	906475	-
Pf3D7_04_v3	904832	907740	906286	+
Pf3D7_04_v3	928399	938043	933221	+
Pf3D7_04_v3	936444	940421	938432	-
Pf3D7_04_v3	938696	943999	941348	-
Pf3D7_04_v3	944218	948339	946278	-
Pf3D7_04_v3	946425	951009	948717	+
Pf3D7_04_v3	975443	979872	977658	-
Pf3D7_04_v3	1002581	1006163	1004372	-
Pf3D7_04_v3	1008114	1018207	1013160	-
Pf3D7_04_v3	1010492	1013477	1011984	-
Pf3D7_04_v3	1032185	1038941	1035563	-
Pf3D7_04_v3	1066435	1071194	1068814	+
Pf3D7_04_v3	1068783	1075620	1072202	+
Pf3D7_04_v3	1086210	1088679	1087444	+
Pf3D7_04_v3	1095204	1114136	1104670	+
Pf3D7_04_v3	1130310	1144152	1137231	-
Pf3D7_04_v3	1142058	1146739	1144398	+
Pf3D7_04_v3	1155797	1172177	1163987	+
Pf3D7_04_v3	1158962	1166747	1162854	-
Pf3D7_04_v3	1159061	1162163	1160612	-
Pf3D7_04_v3	1161162	1175583	1168372	-
Pf3D7_04_v3	1163144	1169623	1166384	+
Pf3D7_04_v3	1163681	1167456	1165568	+
Pf3D7_04_v3	1164818	1168787	1166802	+
Pf3D7_04_v3	1166436	1183696	1175066	-
Pf3D7_04_v3	1167819	1175904	1171862	+
Pf3D7_04_v3	1168307	1172458	1170382	-
Pf3D7_04_v3	1170177	1173707	1171942	-
Pf3D7_04_v3	1171997	1175434	1173716	-
Pf3D7_04_v3	1172020	1181609	1176814	-
Pf3D7_04_v3	1174913	1183505	1179209	-
Pf3D7_04_v3	1175224	1184759	1179992	-
Pf3D7_04_v3	1177611	1183586	1180598	-
Pf3D7_05_v3	4081	10628	7354	+
Pf3D7_05_v3	4218	11021	7620	+
Pf3D7_05_v3	4237	16296	10266	+
Pf3D7_05_v3	4633	7978	6306	+
Pf3D7_05_v3	5224	8243	6734	+
Pf3D7_05_v3	6171	15621	10896	+
Pf3D7_05_v3	6205	22140	14172	+
Pf3D7_05_v3	6816	26449	16632	+
Pf3D7_05_v3	7922	13200	10561	+
Pf3D7_05_v3	8277	13254	10766	+
Pf3D7_05_v3	14682	26323	20502	-
Pf3D7_05_v3	16531	20674	18602	-
Pf3D7_05_v3	18512	21534	20023	+
Pf3D7_05_v3	19225	23616	21420	+
Pf3D7_05_v3	20089	25407	22748	-
Pf3D7_05_v3	25554	35321	30438	+
Pf3D7_05_v3	26287	35071	30679	+
Pf3D7_05_v3	51339	64101	57720	+
Pf3D7_05_v3	55042	60471	57756	-
Pf3D7_05_v3	57623	98273	77948	-
Pf3D7_05_v3	59312	61498	60405	+
Pf3D7_05_v3	64577	89811	77194	+
Pf3D7_05_v3	75501	79012	77256	-
Pf3D7_05_v3	79698	86208	82953	+
Pf3D7_05_v3	84173	98049	91111	+
Pf3D7_05_v3	89077	103795	96436	+
Pf3D7_05_v3	106394	108350	107372	+
Pf3D7_05_v3	128172	135733	131952	-
Pf3D7_05_v3	129536	160351	144944	+
Pf3D7_05_v3	130499	136822	133660	+
Pf3D7_05_v3	134182	138982	136582	-
Pf3D7_05_v3	134642	142425	138534	+
Pf3D7_05_v3	140023	144320	142172	-
Pf3D7_05_v3	141850	146942	144396	-
Pf3D7_05_v3	143182	170548	156865	+
Pf3D7_05_v3	146341	151040	148690	-
Pf3D7_05_v3	150414	153641	152028	-
Pf3D7_05_v3	153777	175269	164523	+
Pf3D7_05_v3	158669	173748	166208	-
Pf3D7_05_v3	158680	161343	160012	+
Pf3D7_05_v3	159062	170848	164955	-
Pf3D7_05_v3	166689	178018	172354	+
Pf3D7_05_v3	167421	171143	169282	+
Pf3D7_05_v3	181974	189004	185489	-
Pf3D7_05_v3	188730	234447	211588	-
Pf3D7_05_v3	199316	213832	206574	+
Pf3D7_05_v3	218509	227704	223106	-
Pf3D7_05_v3	221829	232756	227292	-
Pf3D7_05_v3	224596	238332	231464	-
Pf3D7_05_v3	243338	252933	248136	-
Pf3D7_05_v3	245512	272050	258781	-
Pf3D7_05_v3	248209	257933	253071	-
Pf3D7_05_v3	255289	276216	265752	-
Pf3D7_05_v3	260666	286186	273426	+
Pf3D7_05_v3	262637	272125	267381	-
Pf3D7_05_v3	264760	268830	266795	+
Pf3D7_05_v3	276535	278727	277631	-
Pf3D7_05_v3	290332	297314	293823	-
Pf3D7_05_v3	290954	303381	297168	-
Pf3D7_05_v3	293816	295506	294661	-
Pf3D7_05_v3	296953	307330	302142	+
Pf3D7_05_v3	297833	301879	299856	-
Pf3D7_05_v3	307346	316423	311884	+
Pf3D7_05_v3	307377	313533	310455	-
Pf3D7_05_v3	314902	322558	318730	+
Pf3D7_05_v3	321045	328195	324620	-
Pf3D7_05_v3	321337	331600	326468	+
Pf3D7_05_v3	323624	329116	326370	-
Pf3D7_05_v3	360252	383330	371791	-
Pf3D7_05_v3	360545	375283	367914	-
Pf3D7_05_v3	361361	368177	364769	+
Pf3D7_05_v3	368837	380750	374794	-
Pf3D7_05_v3	371545	374635	373090	+
Pf3D7_05_v3	401165	415828	408496	+
Pf3D7_05_v3	410460	417804	414132	+
Pf3D7_05_v3	424682	431237	427960	+
Pf3D7_05_v3	449001	457851	453426	-
Pf3D7_05_v3	449974	457328	453651	+
Pf3D7_05_v3	451193	457163	454178	+
Pf3D7_05_v3	451507	456122	453814	-
Pf3D7_05_v3	452632	460322	456477	+
Pf3D7_05_v3	452799	464721	458760	-
Pf3D7_05_v3	454873	457247	456060	+
Pf3D7_05_v3	455637	457447	456542	-
Pf3D7_05_v3	455907	457205	456556	-
Pf3D7_05_v3	457004	459515	458260	+
Pf3D7_05_v3	457989	464510	461250	+
Pf3D7_05_v3	459107	471803	465455	+
Pf3D7_05_v3	476430	482865	479648	+
Pf3D7_05_v3	488184	505102	496643	-
Pf3D7_05_v3	489191	494557	491874	-
Pf3D7_05_v3	496374	508707	502540	+
Pf3D7_05_v3	496991	504652	500822	+
Pf3D7_05_v3	501811	510935	506373	+
Pf3D7_05_v3	502762	510890	506826	-
Pf3D7_05_v3	502821	509542	506182	+
Pf3D7_05_v3	504225	520461	512343	-
Pf3D7_05_v3	506180	521152	513666	-
Pf3D7_05_v3	506794	512416	509605	+
Pf3D7_05_v3	510411	525474	517942	-
Pf3D7_05_v3	513591	517034	515312	-
Pf3D7_05_v3	524869	528981	526925	+
Pf3D7_05_v3	527142	537658	532400	-
Pf3D7_05_v3	563637	578401	571019	-
Pf3D7_05_v3	570552	574724	572638	+
Pf3D7_05_v3	571789	581668	576728	-
Pf3D7_05_v3	574361	585503	579932	+
Pf3D7_05_v3	576371	583690	580030	-
Pf3D7_05_v3	581298	584636	582967	+
Pf3D7_05_v3	619314	637176	628245	+
Pf3D7_05_v3	641092	645118	643105	+
Pf3D7_05_v3	652105	665863	658984	-
Pf3D7_05_v3	657151	661807	659479	+
Pf3D7_05_v3	658475	683782	671128	-
Pf3D7_05_v3	674827	680436	677632	+
Pf3D7_05_v3	698518	709051	703784	+
Pf3D7_05_v3	698644	702203	700424	-
Pf3D7_05_v3	700825	715412	708118	-
Pf3D7_05_v3	734634	738280	736457	-
Pf3D7_05_v3	747782	761990	754886	-
Pf3D7_05_v3	768085	773231	770658	+
Pf3D7_05_v3	776502	792514	784508	+
Pf3D7_05_v3	786252	790028	788140	-
Pf3D7_05_v3	788292	795564	791928	+
Pf3D7_05_v3	795055	799496	797276	-
Pf3D7_05_v3	796969	808495	802732	-
Pf3D7_05_v3	806907	821482	814194	+
Pf3D7_05_v3	810020	816042	813031	+
Pf3D7_05_v3	817425	819477	818451	+
Pf3D7_05_v3	822424	835114	828769	-
Pf3D7_05_v3	828590	834348	831469	-
Pf3D7_05_v3	837787	845952	841870	+
Pf3D7_05_v3	853921	856424	855172	-
Pf3D7_05_v3	855870	865113	860492	-
Pf3D7_05_v3	872284	887782	880033	+
Pf3D7_05_v3	875328	879203	877266	+
Pf3D7_05_v3	892259	895878	894068	-
Pf3D7_05_v3	911726	924493	918110	-
Pf3D7_05_v3	934767	940007	937387	+
Pf3D7_05_v3	939028	954942	946985	+
Pf3D7_05_v3	939918	947653	943786	+
Pf3D7_05_v3	939926	944304	942115	+
Pf3D7_05_v3	941003	967487	954245	+
Pf3D7_05_v3	943908	962663	953286	+
Pf3D7_05_v3	968935	980361	974648	+
Pf3D7_05_v3	971033	994197	982615	+
Pf3D7_05_v3	973206	992407	982806	+
Pf3D7_05_v3	1007944	1021392	1014668	-
Pf3D7_05_v3	1019314	1029677	1024496	+
Pf3D7_05_v3	1033551	1037896	1035724	+
Pf3D7_05_v3	1043519	1050771	1047145	+
Pf3D7_05_v3	1051628	1056332	1053980	+
Pf3D7_05_v3	1061222	1068797	1065010	+
Pf3D7_05_v3	1101262	1106574	1103918	+
Pf3D7_05_v3	1106478	1109714	1108096	-
Pf3D7_05_v3	1114115	1131107	1122611	-
Pf3D7_05_v3	1127061	1151906	1139484	+
Pf3D7_05_v3	1129146	1145551	1137348	-
Pf3D7_05_v3	1133710	1136046	1134878	+
Pf3D7_05_v3	1136385	1141730	1139058	-
Pf3D7_05_v3	1143070	1162931	1153000	-
Pf3D7_05_v3	1153294	1172230	1162762	-
Pf3D7_05_v3	1160795	1187870	1174332	-
Pf3D7_05_v3	1166242	1169859	1168050	-
Pf3D7_05_v3	1173613	1176569	1175091	+
Pf3D7_05_v3	1177965	1186803	1182384	+
Pf3D7_05_v3	1186066	1201667	1193866	-
Pf3D7_05_v3	1191681	1195048	1193364	-
Pf3D7_05_v3	1199938	1222427	1211182	+
Pf3D7_05_v3	1203885	1211302	1207594	-
Pf3D7_05_v3	1206578	1215328	1210953	-
Pf3D7_05_v3	1226879	1273519	1250199	+
Pf3D7_05_v3	1227209	1235284	1231246	+
Pf3D7_05_v3	1234443	1239938	1237190	-
Pf3D7_05_v3	1236305	1245097	1240701	-
Pf3D7_05_v3	1258794	1263136	1260965	+
Pf3D7_05_v3	1269230	1272515	1270872	+
Pf3D7_05_v3	1293939	1305706	1299822	+
Pf3D7_05_v3	1294591	1312235	1303413	+
Pf3D7_05_v3	1295036	1310976	1303006	-
Pf3D7_05_v3	1302481	1307938	1305210	+
Pf3D7_05_v3	1303854	1309430	1306642	+
Pf3D7_05_v3	1312131	1326201	1319166	-
Pf3D7_05_v3	1320255	1323363	1321809	-
Pf3D7_05_v3	1321750	1326752	1324251	+
Pf3D7_06_v3	3929	12813	8371	+
Pf3D7_06_v3	5181	7951	6566	-
Pf3D7_06_v3	6096	14179	10138	+
Pf3D7_06_v3	6186	22483	14334	+
Pf3D7_06_v3	6398	9947	8172	+
Pf3D7_06_v3	7710	20755	14232	+
Pf3D7_06_v3	8084	11074	9579	+
Pf3D7_06_v3	12926	19245	16086	+
Pf3D7_06_v3	18283	34889	26586	+
Pf3D7_06_v3	18825	27481	23153	+
Pf3D7_06_v3	20870	31883	26376	+
Pf3D7_06_v3	22612	27435	25024	+
Pf3D7_06_v3	30795	32578	31686	-
Pf3D7_06_v3	33651	46314	39982	-
Pf3D7_06_v3	40614	42349	41482	+
Pf3D7_06_v3	43689	50724	47206	+
Pf3D7_06_v3	45699	49639	47669	+
Pf3D7_06_v3	49295	52600	50948	-
Pf3D7_06_v3	105928	109900	107914	+
Pf3D7_06_v3	108612	125256	116934	-
Pf3D7_06_v3	117936	121584	119760	+
Pf3D7_06_v3	120912	136870	128891	-
Pf3D7_06_v3	122048	141204	131626	+
Pf3D7_06_v3	160106	163450	161778	+
Pf3D7_06_v3	166277	181705	173991	-
Pf3D7_06_v3	170927	177206	174066	-
Pf3D7_06_v3	173188	182649	177918	-
Pf3D7_06_v3	178213	187097	182655	+
Pf3D7_06_v3	184412	190577	187494	+
Pf3D7_06_v3	185597	199935	192766	+
Pf3D7_06_v3	189465	195263	192364	-
Pf3D7_06_v3	191243	195512	193378	+
Pf3D7_06_v3	206668	216301	211484	-
Pf3D7_06_v3	213926	219619	216772	+
Pf3D7_06_v3	219527	230615	225071	+
Pf3D7_06_v3	221144	227853	224498	-
Pf3D7_06_v3	223587	233147	228367	+
Pf3D7_06_v3	232045	241808	236926	+
Pf3D7_06_v3	236606	255718	246162	-
Pf3D7_06_v3	251379	278011	264695	+
Pf3D7_06_v3	252010	271385	261698	-
Pf3D7_06_v3	254014	270781	262398	+
Pf3D7_06_v3	254114	262891	258502	+
Pf3D7_06_v3	254126	259638	256882	+
Pf3D7_06_v3	255772	258002	256887	-
Pf3D7_06_v3	266171	285772	275972	-
Pf3D7_06_v3	282135	284421	283278	+
Pf3D7_06_v3	283064	289323	286194	+
Pf3D7_06_v3	287861	303454	295658	+
Pf3D7_06_v3	296020	303803	299912	+
Pf3D7_06_v3	301877	332842	317360	+
Pf3D7_06_v3	304211	317055	310633	+
Pf3D7_06_v3	305858	313575	309716	+
Pf3D7_06_v3	313829	340641	327235	+
Pf3D7_06_v3	319519	326615	323067	-
Pf3D7_06_v3	319959	322522	321240	-
Pf3D7_06_v3	320390	325886	323138	+
Pf3D7_06_v3	321994	332906	327450	+
Pf3D7_06_v3	323796	329524	326660	+
Pf3D7_06_v3	323825	340667	332246	-
Pf3D7_06_v3	349703	379272	364488	+
Pf3D7_06_v3	351700	356462	354081	-
Pf3D7_06_v3	363704	369697	366700	-
Pf3D7_06_v3	364340	370258	367299	-
Pf3D7_06_v3	373262	381164	377213	-
Pf3D7_06_v3	388763	399652	394208	-
Pf3D7_06_v3	393263	395850	394556	-
Pf3D7_06_v3	407448	420929	414188	+
Pf3D7_06_v3	410103	425799	417951	-
Pf3D7_06_v3	427757	432142	429950	-
Pf3D7_06_v3	430082	441578	435830	-
Pf3D7_06_v3	434024	443454	438739	+
Pf3D7_06_v3	435952	440696	438324	-
Pf3D7_06_v3	436555	439522	438038	+
Pf3D7_06_v3	441807	448502	445154	-
Pf3D7_06_v3	448404	451668	450036	-
Pf3D7_06_v3	459896	470963	465430	-
Pf3D7_06_v3	462168	469806	465987	+
Pf3D7_06_v3	463740	470586	467163	+
Pf3D7_06_v3	466148	473010	469579	-
Pf3D7_06_v3	475766	480233	478000	-
Pf3D7_06_v3	485200	491642	488421	-
Pf3D7_06_v3	501136	507235	504186	+
Pf3D7_06_v3	514917	523888	519402	-
Pf3D7_06_v3	516594	530368	523481	+
Pf3D7_06_v3	517799	533373	525586	-
Pf3D7_06_v3	525502	533805	529654	-
Pf3D7_06_v3	530060	532048	531054	+
Pf3D7_06_v3	531238	532775	532006	-
Pf3D7_06_v3	532423	538459	535441	+
Pf3D7_06_v3	547473	561927	554700	-
Pf3D7_06_v3	553071	575784	564428	+
Pf3D7_06_v3	558659	564691	561675	-
Pf3D7_06_v3	562103	570175	566139	-
Pf3D7_06_v3	566236	568795	567516	-
Pf3D7_06_v3	568283	574855	571569	-
Pf3D7_06_v3	569014	571915	570464	-
Pf3D7_06_v3	575666	581254	578460	-
Pf3D7_06_v3	576216	600458	588337	-
Pf3D7_06_v3	580152	583595	581874	+
Pf3D7_06_v3	588599	591328	589964	-
Pf3D7_06_v3	592219	595421	593820	-
Pf3D7_06_v3	594318	599708	597013	-
Pf3D7_06_v3	594463	601085	597774	+
Pf3D7_06_v3	594676	614830	604753	-
Pf3D7_06_v3	611999	625069	618534	-
Pf3D7_06_v3	612804	618784	615794	-
Pf3D7_06_v3	615060	619191	617126	+
Pf3D7_06_v3	616807	623080	619944	-
Pf3D7_06_v3	617718	629286	623502	-
Pf3D7_06_v3	619356	627029	623192	-
Pf3D7_06_v3	630795	636981	633888	+
Pf3D7_06_v3	644809	660836	652822	+
Pf3D7_06_v3	658636	666716	662676	-
Pf3D7_06_v3	659234	666088	662661	-
Pf3D7_06_v3	664548	668310	666429	+
Pf3D7_06_v3	688995	705821	697408	+
Pf3D7_06_v3	689351	693570	691460	+
Pf3D7_06_v3	696873	737363	717118	+
Pf3D7_06_v3	701300	741604	721452	+
Pf3D7_06_v3	706270	709703	707986	-
Pf3D7_06_v3	711780	714972	713376	-
Pf3D7_06_v3	723687	732465	728076	-
Pf3D7_06_v3	725205	744078	734642	+
Pf3D7_06_v3	725333	736082	730708	-
Pf3D7_06_v3	726094	728332	727213	-
Pf3D7_06_v3	728300	734065	731182	+
Pf3D7_06_v3	731969	737956	734962	+
Pf3D7_06_v3	732007	735442	733724	-
Pf3D7_06_v3	734405	748018	741212	-
Pf3D7_06_v3	736894	761928	749411	-
Pf3D7_06_v3	736927	739209	738068	+
Pf3D7_06_v3	739504	749288	744396	+
Pf3D7_06_v3	740609	747142	743876	-
Pf3D7_06_v3	756493	760976	758734	-
Pf3D7_06_v3	764751	784584	774668	+
Pf3D7_06_v3	773418	788757	781088	+
Pf3D7_06_v3	778137	792622	785380	-
Pf3D7_06_v3	778510	790740	784625	-
Pf3D7_06_v3	796299	799139	797719	-
Pf3D7_06_v3	797431	799751	798591	-
Pf3D7_06_v3	798259	809717	803988	+
Pf3D7_06_v3	820138	832018	826078	-
Pf3D7_06_v3	820339	827992	824166	-
Pf3D7_06_v3	840445	853338	846892	+
Pf3D7_06_v3	846509	857144	851826	-
Pf3D7_06_v3	852756	862572	857664	+
Pf3D7_06_v3	855915	863916	859916	+
Pf3D7_06_v3	860595	871933	866264	-
Pf3D7_06_v3	863324	870469	866896	+
Pf3D7_06_v3	876903	893700	885302	-
Pf3D7_06_v3	879457	881362	880410	+
Pf3D7_06_v3	892506	904255	898380	+
Pf3D7_06_v3	900613	903151	901882	-
Pf3D7_06_v3	901719	921363	911541	-
Pf3D7_06_v3	903720	915802	909761	-
Pf3D7_06_v3	908065	912463	910264	-
Pf3D7_06_v3	911672	929116	920394	+
Pf3D7_06_v3	928246	939225	933736	+
Pf3D7_06_v3	935042	949183	942112	-
Pf3D7_06_v3	936102	937959	937030	-
Pf3D7_06_v3	940769	948189	944479	-
Pf3D7_06_v3	941528	964557	953042	-
Pf3D7_06_v3	943058	954674	948866	+
Pf3D7_06_v3	949469	962598	956034	+
Pf3D7_06_v3	976651	979995	978323	-
Pf3D7_06_v3	983561	992527	988044	-
Pf3D7_06_v3	988290	996954	992622	-
Pf3D7_06_v3	998002	1002088	1000045	-
Pf3D7_06_v3	999499	1017473	1008486	+
Pf3D7_06_v3	1001253	1009351	1005302	-
Pf3D7_06_v3	1008900	1012857	1010878	+
Pf3D7_06_v3	1019890	1023644	1021767	+
Pf3D7_06_v3	1020791	1034054	1027422	+
Pf3D7_06_v3	1022910	1034682	1028796	-
Pf3D7_06_v3	1024546	1036430	1030488	+
Pf3D7_06_v3	1024723	1034500	1029612	+
Pf3D7_06_v3	1031620	1036221	1033920	+
Pf3D7_06_v3	1074313	1101110	1087712	+
Pf3D7_06_v3	1083188	1094800	1088994	+
Pf3D7_06_v3	1086159	1088616	1087388	+
Pf3D7_06_v3	1090454	1096418	1093436	-
Pf3D7_06_v3	1103032	1110123	1106578	-
Pf3D7_06_v3	1104098	1130705	1117402	+
Pf3D7_06_v3	1108807	1113956	1111382	+
Pf3D7_06_v3	1121886	1148794	1135340	+
Pf3D7_06_v3	1186749	1193734	1190242	-
Pf3D7_06_v3	1195665	1200920	1198292	-
Pf3D7_06_v3	1198174	1222138	1210156	+
Pf3D7_06_v3	1205119	1210876	1207998	-
Pf3D7_06_v3	1208475	1212103	1210289	-
Pf3D7_06_v3	1216640	1247002	1231821	-
Pf3D7_06_v3	1228670	1233618	1231144	-
Pf3D7_06_v3	1237448	1241761	1239604	-
Pf3D7_06_v3	1254423	1258651	1256537	-
Pf3D7_06_v3	1257139	1268367	1262753	+
Pf3D7_06_v3	1258636	1291930	1275283	-
Pf3D7_06_v3	1311532	1316041	1313786	+
Pf3D7_06_v3	1319475	1326284	1322880	+
Pf3D7_06_v3	1324132	1327878	1326005	+
Pf3D7_06_v3	1327374	1341915	1334644	+
Pf3D7_06_v3	1337538	1363995	1350766	+
Pf3D7_06_v3	1347283	1361894	1354588	-
Pf3D7_06_v3	1351006	1367511	1359258	-
Pf3D7_06_v3	1359213	1363957	1361585	+
Pf3D7_06_v3	1361326	1385005	1373166	+
Pf3D7_06_v3	1381855	1387947	1384901	+
Pf3D7_06_v3	1396007	1409555	1402781	-
Pf3D7_06_v3	1396070	1403637	1399854	-
Pf3D7_06_v3	1398760	1412525	1405642	-
Pf3D7_06_v3	1399496	1409094	1404295	-
Pf3D7_06_v3	1404914	1411544	1408229	-
Pf3D7_06_v3	1406135	1408996	1407566	-
Pf3D7_06_v3	1406304	1409589	1407946	+
Pf3D7_06_v3	1406674	1412516	1409595	-
Pf3D7_06_v3	1407380	1412081	1409730	-
Pf3D7_06_v3	1407809	1410489	1409149	-
Pf3D7_06_v3	1407819	1410677	1409248	-
Pf3D7_06_v3	1407833	1412678	1410256	-
Pf3D7_06_v3	1407911	1411200	1409556	-
Pf3D7_06_v3	1407942	1411592	1409767	+
Pf3D7_06_v3	1408658	1412081	1410370	-
Pf3D7_06_v3	1408660	1412842	1410751	-
Pf3D7_06_v3	1408683	1411308	1409996	-
Pf3D7_06_v3	1408804	1411086	1409945	-
Pf3D7_06_v3	1409304	1412988	1411146	-
Pf3D7_06_v3	1409822	1412486	1411154	-
Pf3D7_06_v3	1410704	1412188	1411446	-
Pf3D7_06_v3	1410746	1412396	1411571	-
Pf3D7_07_v3	5096	25658	15377	+
Pf3D7_07_v3	5643	7961	6802	-
Pf3D7_07_v3	5876	15446	10661	+
Pf3D7_07_v3	6088	8122	7105	+
Pf3D7_07_v3	6548	11959	9254	+
Pf3D7_07_v3	6910	13105	10008	+
Pf3D7_07_v3	7080	15801	11440	+
Pf3D7_07_v3	7254	10398	8826	+
Pf3D7_07_v3	8008	12849	10428	+
Pf3D7_07_v3	10901	18016	14458	-
Pf3D7_07_v3	15804	23809	19806	+
Pf3D7_07_v3	16386	26926	21656	+
Pf3D7_07_v3	17244	35956	26600	+
Pf3D7_07_v3	17331	34233	25782	+
Pf3D7_07_v3	17669	22868	20268	+
Pf3D7_07_v3	18766	31816	25291	+
Pf3D7_07_v3	21569	24437	23003	+
Pf3D7_07_v3	21976	31523	26750	+
Pf3D7_07_v3	22882	34728	28805	-
Pf3D7_07_v3	23207	26436	24822	+
Pf3D7_07_v3	26620	31917	29268	+
Pf3D7_07_v3	27311	43400	35356	+
Pf3D7_07_v3	28215	38236	33226	+
Pf3D7_07_v3	39052	45137	42094	+
Pf3D7_07_v3	60123	63767	61945	-
Pf3D7_07_v3	65365	73170	69268	-
Pf3D7_07_v3	77727	84282	81004	-
Pf3D7_07_v3	79375	81801	80588	-
Pf3D7_07_v3	102583	110643	106613	+
Pf3D7_07_v3	135363	146305	140834	+
Pf3D7_07_v3	135365	147453	141409	+
Pf3D7_07_v3	138553	155889	147221	+
Pf3D7_07_v3	142719	146812	144766	-
Pf3D7_07_v3	152056	157796	154926	+
Pf3D7_07_v3	158616	164007	161312	+
Pf3D7_07_v3	176164	184971	180568	-
Pf3D7_07_v3	178678	186289	182484	-
Pf3D7_07_v3	193091	197015	195053	-
Pf3D7_07_v3	199805	221208	210506	+
Pf3D7_07_v3	210487	214263	212375	-
Pf3D7_07_v3	217889	223240	220564	+
Pf3D7_07_v3	224883	233980	229432	-
Pf3D7_07_v3	237406	240761	239084	-
Pf3D7_07_v3	241861	243904	242882	-
Pf3D7_07_v3	242638	250798	246718	+
Pf3D7_07_v3	242870	250148	246509	+
Pf3D7_07_v3	244963	251587	248275	+
Pf3D7_07_v3	250802	268718	259760	+
Pf3D7_07_v3	265705	274203	269954	+
Pf3D7_07_v3	268628	283883	276256	-
Pf3D7_07_v3	269092	274372	271732	+
Pf3D7_07_v3	272861	284666	278764	-
Pf3D7_07_v3	286907	300327	293617	+
Pf3D7_07_v3	294069	308558	301314	+
Pf3D7_07_v3	300467	312390	306428	+
Pf3D7_07_v3	304027	309810	306918	-
Pf3D7_07_v3	315508	333789	324648	-
Pf3D7_07_v3	324792	331601	328196	-
Pf3D7_07_v3	331895	340224	336060	-
Pf3D7_07_v3	332641	339178	335910	+
Pf3D7_07_v3	338092	341570	339831	-
Pf3D7_07_v3	346211	351744	348978	-
Pf3D7_07_v3	362842	369786	366314	-
Pf3D7_07_v3	363985	375726	369856	-
Pf3D7_07_v3	365816	373816	369816	+
Pf3D7_07_v3	366179	380683	373431	-
Pf3D7_07_v3	384826	393868	389347	-
Pf3D7_07_v3	392613	399224	395918	+
Pf3D7_07_v3	402822	408643	405732	+
Pf3D7_07_v3	405578	412373	408976	-
Pf3D7_07_v3	418529	458767	438648	+
Pf3D7_07_v3	423846	442028	432937	-
Pf3D7_07_v3	435324	442240	438782	-
Pf3D7_07_v3	436718	455260	445989	-
Pf3D7_07_v3	437284	442192	439738	-
Pf3D7_07_v3	437594	442669	440132	-
Pf3D7_07_v3	448644	455032	451838	+
Pf3D7_07_v3	452285	463449	457867	-
Pf3D7_07_v3	475586	480403	477994	-
Pf3D7_07_v3	488444	529003	508724	-
Pf3D7_07_v3	497223	502866	500044	+
Pf3D7_07_v3	500090	517279	508684	-
Pf3D7_07_v3	510906	531618	521262	-
Pf3D7_07_v3	514217	517366	515792	+
Pf3D7_07_v3	516663	531239	523951	+
Pf3D7_07_v3	525204	528792	526998	-
Pf3D7_07_v3	530765	537146	533956	+
Pf3D7_07_v3	531387	547094	539240	+
Pf3D7_07_v3	536990	542299	539644	-
Pf3D7_07_v3	543939	556622	550280	+
Pf3D7_07_v3	545265	549146	547206	+
Pf3D7_07_v3	552745	570963	561854	+
Pf3D7_07_v3	558662	564550	561606	-
Pf3D7_07_v3	565337	583785	574561	+
Pf3D7_07_v3	569048	574700	571874	-
Pf3D7_07_v3	571037	576142	573590	+
Pf3D7_07_v3	573037	581252	577144	-
Pf3D7_07_v3	582986	589107	586046	-
Pf3D7_07_v3	586228	592359	589294	+
Pf3D7_07_v3	629405	647878	638642	+
Pf3D7_07_v3	631858	638875	635366	-
Pf3D7_07_v3	639928	660595	650262	+
Pf3D7_07_v3	645521	650517	648019	-
Pf3D7_07_v3	646387	662407	654397	-
Pf3D7_07_v3	649553	658206	653880	-
Pf3D7_07_v3	664123	670910	667516	+
Pf3D7_07_v3	669991	679268	674630	+
Pf3D7_07_v3	675616	690629	683122	-
Pf3D7_07_v3	683529	690698	687114	+
Pf3D7_07_v3	684108	687876	685992	+
Pf3D7_07_v3	685683	690155	687919	+
Pf3D7_07_v3	690559	694878	692718	-
Pf3D7_07_v3	718387	740519	729453	+
Pf3D7_07_v3	719368	725601	722484	-
Pf3D7_07_v3	734144	763840	748992	-
Pf3D7_07_v3	735649	742489	739069	-
Pf3D7_07_v3	740194	741708	740951	-
Pf3D7_07_v3	741193	757819	749506	+
Pf3D7_07_v3	746675	759334	753004	+
Pf3D7_07_v3	764604	767272	765938	+
Pf3D7_07_v3	769118	799643	784380	-
Pf3D7_07_v3	780525	784690	782608	+
Pf3D7_07_v3	795168	805276	800222	-
Pf3D7_07_v3	800557	809060	804808	-
Pf3D7_07_v3	801854	808842	805348	-
Pf3D7_07_v3	802845	811503	807174	+
Pf3D7_07_v3	804543	811489	808016	+
Pf3D7_07_v3	804930	811868	808399	-
Pf3D7_07_v3	807800	810658	809229	-
Pf3D7_07_v3	807907	817396	812652	+
Pf3D7_07_v3	808574	813505	811040	-
Pf3D7_07_v3	809349	810825	810087	-
Pf3D7_07_v3	809478	811018	810248	-
Pf3D7_07_v3	838949	866421	852685	+
Pf3D7_07_v3	841222	858387	849804	+
Pf3D7_07_v3	843537	847961	845749	-
Pf3D7_07_v3	850925	859578	855252	+
Pf3D7_07_v3	852316	858528	855422	-
Pf3D7_07_v3	857650	871026	864338	-
Pf3D7_07_v3	860227	866840	863534	+
Pf3D7_07_v3	868247	904098	886172	+
Pf3D7_07_v3	871770	916721	894246	+
Pf3D7_07_v3	878096	882295	880196	-
Pf3D7_07_v3	885373	891220	888296	+
Pf3D7_07_v3	885682	891805	888744	-
Pf3D7_07_v3	888397	900389	894393	+
Pf3D7_07_v3	897055	903469	900262	-
Pf3D7_07_v3	897687	926513	912100	+
Pf3D7_07_v3	903469	912023	907746	-
Pf3D7_07_v3	903611	910117	906864	+
Pf3D7_07_v3	904095	910445	907270	-
Pf3D7_07_v3	904176	912016	908096	+
Pf3D7_07_v3	907557	911728	909642	+
Pf3D7_07_v3	909132	917672	913402	-
Pf3D7_07_v3	923321	932262	927792	+
Pf3D7_07_v3	929064	933055	931060	+
Pf3D7_07_v3	932466	945670	939068	+
Pf3D7_07_v3	933210	941849	937530	-
Pf3D7_07_v3	956463	967305	961884	-
Pf3D7_07_v3	960530	967289	963910	-
Pf3D7_07_v3	967865	979348	973606	+
Pf3D7_07_v3	973206	977189	975198	+
Pf3D7_07_v3	976314	984469	980392	+
Pf3D7_07_v3	979736	999073	989404	-
Pf3D7_07_v3	981494	989657	985576	-
Pf3D7_07_v3	982769	995135	988952	-
Pf3D7_07_v3	986495	992991	989743	-
Pf3D7_07_v3	989602	1001031	995316	-
Pf3D7_07_v3	992622	1005007	998814	+
Pf3D7_07_v3	999860	1002739	1001300	+
Pf3D7_07_v3	1002263	1006505	1004384	-
Pf3D7_07_v3	1004746	1016930	1010838	+
Pf3D7_07_v3	1009205	1021386	1015296	+
Pf3D7_07_v3	1028765	1038715	1033740	+
Pf3D7_07_v3	1045909	1048559	1047234	+
Pf3D7_07_v3	1057456	1060424	1058940	+
Pf3D7_07_v3	1058626	1073036	1065831	+
Pf3D7_07_v3	1083565	1095664	1089614	+
Pf3D7_07_v3	1098997	1100567	1099782	-
Pf3D7_07_v3	1117686	1134858	1126272	-
Pf3D7_07_v3	1119576	1132029	1125802	-
Pf3D7_07_v3	1122571	1133377	1127974	-
Pf3D7_07_v3	1134245	1148737	1141491	+
Pf3D7_07_v3	1140047	1143880	1141964	+
Pf3D7_07_v3	1146733	1150230	1148482	+
Pf3D7_07_v3	1148077	1149847	1148962	-
Pf3D7_07_v3	1150442	1154380	1152411	-
Pf3D7_07_v3	1168329	1172030	1170180	-
Pf3D7_07_v3	1182815	1188836	1185826	+
Pf3D7_07_v3	1220327	1223468	1221898	+
Pf3D7_07_v3	1234834	1246970	1240902	-
Pf3D7_07_v3	1239728	1243192	1241460	-
Pf3D7_07_v3	1242602	1274485	1258544	-
Pf3D7_07_v3	1243014	1253185	1248100	+
Pf3D7_07_v3	1246338	1254219	1250278	-
Pf3D7_07_v3	1248208	1255281	1251744	+
Pf3D7_07_v3	1257641	1261449	1259545	-
Pf3D7_07_v3	1265608	1278657	1272132	-
Pf3D7_07_v3	1272189	1285696	1278942	-
Pf3D7_07_v3	1272606	1279655	1276130	-
Pf3D7_07_v3	1274229	1284527	1279378	-
Pf3D7_07_v3	1274823	1279673	1277248	-
Pf3D7_07_v3	1278995	1291499	1285247	+
Pf3D7_07_v3	1294255	1297042	1295648	-
Pf3D7_07_v3	1300708	1303819	1302264	+
Pf3D7_07_v3	1306412	1319401	1312906	+
Pf3D7_07_v3	1325338	1338318	1331828	+
Pf3D7_07_v3	1349995	1352616	1351306	+
Pf3D7_07_v3	1386722	1394802	1390762	-
Pf3D7_07_v3	1392322	1395343	1393832	-
Pf3D7_07_v3	1394207	1402494	1398350	-
Pf3D7_07_v3	1399577	1403740	1401658	+
Pf3D7_07_v3	1401612	1407080	1404346	-
Pf3D7_07_v3	1404411	1410583	1407497	-
Pf3D7_07_v3	1414570	1426663	1420616	+
Pf3D7_07_v3	1415398	1420187	1417792	-
Pf3D7_07_v3	1416386	1439056	1427721	+
Pf3D7_07_v3	1417059	1420370	1418714	-
Pf3D7_07_v3	1417617	1428819	1423218	-
Pf3D7_07_v3	1419740	1427248	1423494	+
Pf3D7_07_v3	1420154	1425652	1422903	-
Pf3D7_07_v3	1421168	1428431	1424800	-
Pf3D7_07_v3	1422215	1441372	1431794	-
Pf3D7_07_v3	1424450	1429441	1426946	-
Pf3D7_07_v3	1425128	1428368	1426748	-
Pf3D7_07_v3	1430047	1441342	1435694	-
Pf3D7_07_v3	1431189	1440817	1436003	-
Pf3D7_07_v3	1432368	1441461	1436914	-
Pf3D7_07_v3	1433537	1438573	1436055	-
Pf3D7_07_v3	1434106	1441154	1437630	-
Pf3D7_07_v3	1436814	1440017	1438416	-
Pf3D7_07_v3	1437749	1441556	1439652	-
Pf3D7_07_v3	1437865	1440944	1439404	-
Pf3D7_07_v3	1439482	1441396	1440439	-
Pf3D7_08_v3	5036	12828	8932	+
Pf3D7_08_v3	5041	7496	6268	+
Pf3D7_08_v3	5087	7758	6422	+
Pf3D7_08_v3	5324	20746	13035	+
Pf3D7_08_v3	5675	7667	6671	+
Pf3D7_08_v3	5721	7903	6812	+
Pf3D7_08_v3	6005	7792	6898	+
Pf3D7_08_v3	6083	30983	18533	+
Pf3D7_08_v3	7199	14303	10751	+
Pf3D7_08_v3	7549	17010	12280	+
Pf3D7_08_v3	7676	16317	11996	+
Pf3D7_08_v3	12617	19126	15872	-
Pf3D7_08_v3	20042	23881	21962	+
Pf3D7_08_v3	20237	24369	22303	+
Pf3D7_08_v3	21616	34968	28292	+
Pf3D7_08_v3	23765	26721	25243	+
Pf3D7_08_v3	26618	28996	27807	+
Pf3D7_08_v3	27198	46128	36663	+
Pf3D7_08_v3	27318	33686	30502	+
Pf3D7_08_v3	35661	61012	48336	-
Pf3D7_08_v3	38732	44724	41728	+
Pf3D7_08_v3	44205	57335	50770	-
Pf3D7_08_v3	45095	48345	46720	+
Pf3D7_08_v3	53976	65573	59774	+
Pf3D7_08_v3	62955	72105	67530	+
Pf3D7_08_v3	72600	85039	78820	-
Pf3D7_08_v3	136745	149194	142970	-
Pf3D7_08_v3	145113	165346	155230	+
Pf3D7_08_v3	151767	163480	157624	-
Pf3D7_08_v3	152112	157126	154619	-
Pf3D7_08_v3	154026	158238	156132	-
Pf3D7_08_v3	154132	157616	155874	+
Pf3D7_08_v3	159559	172317	165938	+
Pf3D7_08_v3	164942	183348	174145	+
Pf3D7_08_v3	166781	172062	169422	-
Pf3D7_08_v3	178851	186855	182853	+
Pf3D7_08_v3	180624	185318	182971	-
Pf3D7_08_v3	188346	194695	191520	+
Pf3D7_08_v3	193122	205819	199470	-
Pf3D7_08_v3	198612	202349	200480	+
Pf3D7_08_v3	203239	207703	205471	+
Pf3D7_08_v3	206780	213535	210158	+
Pf3D7_08_v3	225986	245034	235510	-
Pf3D7_08_v3	226877	237057	231967	+
Pf3D7_08_v3	227933	248380	238156	+
Pf3D7_08_v3	232736	235634	234185	+
Pf3D7_08_v3	247744	264508	256126	-
Pf3D7_08_v3	256132	266879	261506	+
Pf3D7_08_v3	257036	261637	259336	+
Pf3D7_08_v3	258308	288207	273258	+
Pf3D7_08_v3	258875	271100	264988	+
Pf3D7_08_v3	262004	264345	263174	-
Pf3D7_08_v3	275953	283594	279774	+
Pf3D7_08_v3	279512	285339	282426	-
Pf3D7_08_v3	282981	285892	284436	-
Pf3D7_08_v3	284596	298446	291521	+
Pf3D7_08_v3	286492	289664	288078	-
Pf3D7_08_v3	294027	296412	295220	+
Pf3D7_08_v3	295717	300516	298116	-
Pf3D7_08_v3	296075	300368	298222	+
Pf3D7_08_v3	298783	310678	304730	-
Pf3D7_08_v3	299449	300873	300161	-
Pf3D7_08_v3	302686	304712	303699	-
Pf3D7_08_v3	303580	309302	306441	+
Pf3D7_08_v3	304690	315368	310029	-
Pf3D7_08_v3	305072	319117	312094	+
Pf3D7_08_v3	308520	316611	312566	+
Pf3D7_08_v3	309597	318214	313906	-
Pf3D7_08_v3	311850	313832	312841	+
Pf3D7_08_v3	312109	330932	321520	-
Pf3D7_08_v3	320936	325147	323042	-
Pf3D7_08_v3	338177	347611	342894	+
Pf3D7_08_v3	341929	345356	343642	-
Pf3D7_08_v3	342655	348236	345446	-
Pf3D7_08_v3	354525	360107	357316	+
Pf3D7_08_v3	362589	364674	363632	+
Pf3D7_08_v3	365018	367932	366475	+
Pf3D7_08_v3	368001	370013	369007	-
Pf3D7_08_v3	386279	398360	392320	+
Pf3D7_08_v3	388836	390384	389610	+
Pf3D7_08_v3	394981	404343	399662	-
Pf3D7_08_v3	396369	399697	398033	-
Pf3D7_08_v3	421848	458485	440166	+
Pf3D7_08_v3	424433	434813	429623	-
Pf3D7_08_v3	425408	454090	439749	-
Pf3D7_08_v3	428962	453224	441093	-
Pf3D7_08_v3	433713	448090	440902	-
Pf3D7_08_v3	434285	439959	437122	-
Pf3D7_08_v3	435439	459032	447236	-
Pf3D7_08_v3	436489	445082	440786	+
Pf3D7_08_v3	436627	455003	445815	-
Pf3D7_08_v3	440146	442068	441107	-
Pf3D7_08_v3	440513	446395	443454	-
Pf3D7_08_v3	447462	462656	455059	-
Pf3D7_08_v3	447995	463972	455984	-
Pf3D7_08_v3	448430	453109	450770	+
Pf3D7_08_v3	450609	454188	452398	+
Pf3D7_08_v3	454004	458778	456391	+
Pf3D7_08_v3	456305	459695	458000	-
Pf3D7_08_v3	458146	463532	460839	-
Pf3D7_08_v3	480510	487156	483833	+
Pf3D7_08_v3	492210	507676	499943	+
Pf3D7_08_v3	516203	537036	526620	-
Pf3D7_08_v3	522050	534894	528472	+
Pf3D7_08_v3	522655	543046	532850	+
Pf3D7_08_v3	523997	528393	526195	+
Pf3D7_08_v3	537490	562464	549977	+
Pf3D7_08_v3	545261	554283	549772	-
Pf3D7_08_v3	548165	567824	557994	-
Pf3D7_08_v3	563389	568345	565867	-
Pf3D7_08_v3	566705	570869	568787	-
Pf3D7_08_v3	568678	573361	571020	+
Pf3D7_08_v3	570823	591194	581008	+
Pf3D7_08_v3	572821	585170	578996	+
Pf3D7_08_v3	581513	590598	586056	+
Pf3D7_08_v3	581516	597859	589688	-
Pf3D7_08_v3	581687	602419	592053	+
Pf3D7_08_v3	585334	591991	588662	+
Pf3D7_08_v3	593518	618528	606023	-
Pf3D7_08_v3	598385	600480	599432	-
Pf3D7_08_v3	613880	617047	615464	+
Pf3D7_08_v3	632129	653466	642798	-
Pf3D7_08_v3	633819	639174	636496	-
Pf3D7_08_v3	645144	650660	647902	-
Pf3D7_08_v3	648578	666463	657520	+
Pf3D7_08_v3	654924	666955	660940	-
Pf3D7_08_v3	655035	658049	656542	-
Pf3D7_08_v3	655574	662836	659205	-
Pf3D7_08_v3	657201	669158	663180	+
Pf3D7_08_v3	679875	689417	684646	-
Pf3D7_08_v3	683317	689515	686416	-
Pf3D7_08_v3	693521	719787	706654	-
Pf3D7_08_v3	694731	710259	702495	+
Pf3D7_08_v3	715736	726614	721175	-
Pf3D7_08_v3	718860	728981	723920	-
Pf3D7_08_v3	739526	750009	744768	-
Pf3D7_08_v3	741469	744310	742890	-
Pf3D7_08_v3	762150	766966	764558	+
Pf3D7_08_v3	777990	802468	790229	-
Pf3D7_08_v3	778917	786769	782843	+
Pf3D7_08_v3	780182	792954	786568	-
Pf3D7_08_v3	781537	785928	783732	-
Pf3D7_08_v3	786186	798373	792280	+
Pf3D7_08_v3	787826	794073	790950	-
Pf3D7_08_v3	789838	791937	790888	+
Pf3D7_08_v3	793451	805695	799573	-
Pf3D7_08_v3	804494	810361	807428	+
Pf3D7_08_v3	805259	811199	808229	+
Pf3D7_08_v3	823885	826020	824952	-
Pf3D7_08_v3	835109	860050	847580	+
Pf3D7_08_v3	837370	849279	843324	+
Pf3D7_08_v3	840515	846434	843474	-
Pf3D7_08_v3	841732	844918	843325	+
Pf3D7_08_v3	843511	846064	844788	+
Pf3D7_08_v3	847663	861978	854820	+
Pf3D7_08_v3	857736	862674	860205	+
Pf3D7_08_v3	863100	865220	864160	-
Pf3D7_08_v3	878254	888559	883406	-
Pf3D7_08_v3	900560	904032	902296	+
Pf3D7_08_v3	908882	933558	921220	+
Pf3D7_08_v3	909728	913431	911580	+
Pf3D7_08_v3	912074	950591	931332	-
Pf3D7_08_v3	917967	922483	920225	+
Pf3D7_08_v3	918676	928181	923428	+
Pf3D7_08_v3	919802	924755	922278	-
Pf3D7_08_v3	947011	950733	948872	-
Pf3D7_08_v3	954691	962402	958546	-
Pf3D7_08_v3	963727	967741	965734	-
Pf3D7_08_v3	981152	991214	986183	+
Pf3D7_08_v3	986941	990159	988550	-
Pf3D7_08_v3	1000449	1005178	1002814	+
Pf3D7_08_v3	1007383	1013368	1010376	+
Pf3D7_08_v3	1007676	1014431	1011054	+
Pf3D7_08_v3	1010566	1024208	1017387	+
Pf3D7_08_v3	1021410	1025116	1023263	+
Pf3D7_08_v3	1022022	1030977	1026500	+
Pf3D7_08_v3	1033566	1036194	1034880	+
Pf3D7_08_v3	1038989	1054056	1046522	-
Pf3D7_08_v3	1048468	1053321	1050894	+
Pf3D7_08_v3	1051121	1054139	1052630	-
Pf3D7_08_v3	1051247	1058458	1054852	-
Pf3D7_08_v3	1060947	1065439	1063193	-
Pf3D7_08_v3	1064157	1066593	1065375	+
Pf3D7_08_v3	1065707	1070898	1068302	-
Pf3D7_08_v3	1078520	1081337	1079928	-
Pf3D7_08_v3	1086023	1090607	1088315	-
Pf3D7_08_v3	1109480	1119735	1114608	-
Pf3D7_08_v3	1111212	1130128	1120670	-
Pf3D7_08_v3	1112661	1115569	1114115	-
Pf3D7_08_v3	1113709	1117638	1115674	+
Pf3D7_08_v3	1127381	1152026	1139704	+
Pf3D7_08_v3	1128049	1135245	1131647	+
Pf3D7_08_v3	1146173	1173751	1159962	+
Pf3D7_08_v3	1147546	1151007	1149276	-
Pf3D7_08_v3	1149562	1175537	1162550	+
Pf3D7_08_v3	1149637	1170212	1159924	-
Pf3D7_08_v3	1159993	1167963	1163978	-
Pf3D7_08_v3	1176840	1181088	1178964	+
Pf3D7_08_v3	1177001	1198160	1187580	-
Pf3D7_08_v3	1179239	1181728	1180484	-
Pf3D7_08_v3	1181146	1187396	1184271	-
Pf3D7_08_v3	1183414	1189814	1186614	-
Pf3D7_08_v3	1184064	1190882	1187473	+
Pf3D7_08_v3	1185332	1204800	1195066	+
Pf3D7_08_v3	1194385	1215825	1205105	+
Pf3D7_08_v3	1194886	1201700	1198293	+
Pf3D7_08_v3	1198009	1208666	1203338	+
Pf3D7_08_v3	1199553	1206339	1202946	+
Pf3D7_08_v3	1201707	1209829	1205768	-
Pf3D7_08_v3	1202085	1222704	1212394	+
Pf3D7_08_v3	1207877	1217580	1212728	+
Pf3D7_08_v3	1229769	1232925	1231347	-
Pf3D7_08_v3	1239908	1250996	1245452	-
Pf3D7_08_v3	1242587	1248907	1245747	+
Pf3D7_08_v3	1246219	1256190	1251204	-
Pf3D7_08_v3	1257802	1265499	1261650	+
Pf3D7_08_v3	1263141	1269050	1266096	+
Pf3D7_08_v3	1263335	1268092	1265714	+
Pf3D7_08_v3	1263549	1266638	1265094	-
Pf3D7_08_v3	1273533	1278097	1275815	+
Pf3D7_08_v3	1274269	1279299	1276784	+
Pf3D7_08_v3	1326219	1327910	1327064	+
Pf3D7_08_v3	1326777	1336304	1331540	-
Pf3D7_08_v3	1332678	1338041	1335360	+
Pf3D7_08_v3	1342096	1345188	1343642	-
Pf3D7_08_v3	1342947	1348763	1345855	-
Pf3D7_08_v3	1348924	1351120	1350022	-
Pf3D7_08_v3	1359707	1364098	1361902	-
Pf3D7_08_v3	1364633	1366790	1365712	+
Pf3D7_09_v3	3510	7310	5410	+
Pf3D7_09_v3	3753	5635	4694	+
Pf3D7_09_v3	3996	7328	5662	+
Pf3D7_09_v3	4067	6520	5294	+
Pf3D7_09_v3	4139	25704	14922	+
Pf3D7_09_v3	4238	17306	10772	+
Pf3D7_09_v3	4287	8623	6455	+
Pf3D7_09_v3	6024	10334	8179	-
Pf3D7_09_v3	6843	23602	15222	+
Pf3D7_09_v3	17503	19327	18415	+
Pf3D7_09_v3	18577	34239	26408	+
Pf3D7_09_v3	22116	25577	23846	+
Pf3D7_09_v3	22724	33336	28030	+
Pf3D7_09_v3	23441	25335	24388	+
Pf3D7_09_v3	23958	29312	26635	-
Pf3D7_09_v3	24342	35762	30052	-
Pf3D7_09_v3	25696	40226	32961	+
Pf3D7_09_v3	28795	38848	33822	+
Pf3D7_09_v3	39245	51667	45456	-
Pf3D7_09_v3	47250	61468	54359	-
Pf3D7_09_v3	49780	56545	53162	-
Pf3D7_09_v3	51612	55321	53466	-
Pf3D7_09_v3	53976	79629	66802	+
Pf3D7_09_v3	56463	60212	58338	-
Pf3D7_09_v3	57824	66943	62384	-
Pf3D7_09_v3	98815	108220	103518	+
Pf3D7_09_v3	112177	122272	117224	+
Pf3D7_09_v3	114486	134004	124245	-
Pf3D7_09_v3	122878	146565	134722	-
Pf3D7_09_v3	124016	128289	126152	-
Pf3D7_09_v3	131323	151387	141355	-
Pf3D7_09_v3	168901	170992	169946	+
Pf3D7_09_v3	180259	182764	181512	-
Pf3D7_09_v3	184871	201052	192962	+
Pf3D7_09_v3	199825	211869	205847	-
Pf3D7_09_v3	209195	212255	210725	-
Pf3D7_09_v3	211798	222119	216958	+
Pf3D7_09_v3	218327	235985	227156	+
Pf3D7_09_v3	219054	240809	229932	-
Pf3D7_09_v3	221930	227860	224895	-
Pf3D7_09_v3	224717	234275	229496	-
Pf3D7_09_v3	225651	229724	227688	-
Pf3D7_09_v3	233493	244659	239076	+
Pf3D7_09_v3	240176	245990	243083	+
Pf3D7_09_v3	256344	273648	264996	+
Pf3D7_09_v3	266382	268694	267538	+
Pf3D7_09_v3	286651	305018	295834	-
Pf3D7_09_v3	305297	313608	309452	+
Pf3D7_09_v3	320886	325836	323361	-
Pf3D7_09_v3	325008	345059	335034	-
Pf3D7_09_v3	330715	337539	334127	+
Pf3D7_09_v3	331148	336551	333850	+
Pf3D7_09_v3	336896	342784	339840	+
Pf3D7_09_v3	363570	397050	380310	+
Pf3D7_09_v3	369955	382493	376224	+
Pf3D7_09_v3	374052	382556	378304	-
Pf3D7_09_v3	374226	382438	378332	-
Pf3D7_09_v3	382167	395343	388755	+
Pf3D7_09_v3	388645	403811	396228	-
Pf3D7_09_v3	400755	405185	402970	-
Pf3D7_09_v3	408622	411217	409920	-
Pf3D7_09_v3	425989	437273	431631	-
Pf3D7_09_v3	437377	449331	443354	+
Pf3D7_09_v3	439692	449778	444735	-
Pf3D7_09_v3	455530	463613	459572	-
Pf3D7_09_v3	458620	472669	465644	-
Pf3D7_09_v3	465037	474231	469634	+
Pf3D7_09_v3	471994	481287	476640	-
Pf3D7_09_v3	506729	508771	507750	+
Pf3D7_09_v3	509179	513267	511223	+
Pf3D7_09_v3	510446	517145	513796	+
Pf3D7_09_v3	513518	529411	521464	+
Pf3D7_09_v3	520073	537736	528904	+
Pf3D7_09_v3	536573	546300	541436	+
Pf3D7_09_v3	544491	554708	549600	-
Pf3D7_09_v3	565066	578269	571668	-
Pf3D7_09_v3	568193	578258	573226	-
Pf3D7_09_v3	590251	598090	594170	-
Pf3D7_09_v3	607464	625727	616596	+
Pf3D7_09_v3	612807	618154	615480	-
Pf3D7_09_v3	613092	625308	619200	-
Pf3D7_09_v3	627914	630332	629123	+
Pf3D7_09_v3	629182	646081	637632	+
Pf3D7_09_v3	629281	649753	639517	+
Pf3D7_09_v3	632350	640659	636504	-
Pf3D7_09_v3	656908	667747	662328	+
Pf3D7_09_v3	667565	671510	669538	+
Pf3D7_09_v3	686184	691344	688764	+
Pf3D7_09_v3	688825	694091	691458	+
Pf3D7_09_v3	692458	698851	695654	+
Pf3D7_09_v3	707448	720126	713787	-
Pf3D7_09_v3	710013	726338	718176	-
Pf3D7_09_v3	712807	716390	714598	-
Pf3D7_09_v3	734108	737151	735630	+
Pf3D7_09_v3	738067	746098	742082	-
Pf3D7_09_v3	741969	746569	744269	+
Pf3D7_09_v3	761558	767741	764650	-
Pf3D7_09_v3	762204	773409	767806	-
Pf3D7_09_v3	764063	767641	765852	-
Pf3D7_09_v3	780407	800057	790232	+
Pf3D7_09_v3	781917	788590	785254	-
Pf3D7_09_v3	784503	793268	788886	+
Pf3D7_09_v3	784739	790844	787792	+
Pf3D7_09_v3	813095	828490	820792	+
Pf3D7_09_v3	816286	821062	818674	-
Pf3D7_09_v3	821689	827154	824422	+
Pf3D7_09_v3	827578	855998	841788	+
Pf3D7_09_v3	829472	837621	833546	+
Pf3D7_09_v3	834941	840177	837559	+
Pf3D7_09_v3	836776	842934	839855	-
Pf3D7_09_v3	845546	850879	848212	-
Pf3D7_09_v3	857023	866702	861862	-
Pf3D7_09_v3	859752	863577	861664	-
Pf3D7_09_v3	860364	862365	861364	-
Pf3D7_09_v3	868560	884259	876410	+
Pf3D7_09_v3	871074	888560	879817	+
Pf3D7_09_v3	873359	882112	877736	-
Pf3D7_09_v3	873821	875766	874794	+
Pf3D7_09_v3	875105	879194	877150	-
Pf3D7_09_v3	897857	902014	899936	-
Pf3D7_09_v3	898118	903054	900586	+
Pf3D7_09_v3	914039	919006	916522	-
Pf3D7_09_v3	924084	928352	926218	+
Pf3D7_09_v3	930762	939432	935097	-
Pf3D7_09_v3	950858	968387	959622	-
Pf3D7_09_v3	977742	980756	979249	+
Pf3D7_09_v3	995117	1018426	1006772	+
Pf3D7_09_v3	1009174	1031658	1020416	-
Pf3D7_09_v3	1029258	1034463	1031860	+
Pf3D7_09_v3	1029364	1041081	1035222	+
Pf3D7_09_v3	1060494	1067936	1064215	-
Pf3D7_09_v3	1080969	1094486	1087728	-
Pf3D7_09_v3	1086695	1095569	1091132	+
Pf3D7_09_v3	1092699	1098875	1095787	-
Pf3D7_09_v3	1102484	1107310	1104897	+
Pf3D7_09_v3	1107153	1109606	1108380	-
Pf3D7_09_v3	1110985	1119785	1115385	+
Pf3D7_09_v3	1114326	1119198	1116762	-
Pf3D7_09_v3	1116810	1120424	1118617	-
Pf3D7_09_v3	1119169	1131222	1125196	-
Pf3D7_09_v3	1123694	1126258	1124976	-
Pf3D7_09_v3	1126427	1138721	1132574	+
Pf3D7_09_v3	1130260	1142232	1136246	+
Pf3D7_09_v3	1135180	1154136	1144658	+
Pf3D7_09_v3	1159166	1173287	1166226	+
Pf3D7_09_v3	1159234	1180807	1170020	-
Pf3D7_09_v3	1162534	1174220	1168377	-
Pf3D7_09_v3	1175532	1180384	1177958	+
Pf3D7_09_v3	1179464	1193821	1186642	-
Pf3D7_09_v3	1228747	1239750	1234248	-
Pf3D7_09_v3	1230016	1240891	1235454	+
Pf3D7_09_v3	1234730	1239557	1237144	-
Pf3D7_09_v3	1235936	1242121	1239028	-
Pf3D7_09_v3	1238496	1240778	1239637	+
Pf3D7_09_v3	1239056	1243119	1241088	-
Pf3D7_09_v3	1241268	1245696	1243482	-
Pf3D7_09_v3	1245337	1247155	1246246	+
Pf3D7_09_v3	1250832	1265730	1258281	+
Pf3D7_09_v3	1259456	1266079	1262768	+
Pf3D7_09_v3	1260540	1283014	1271777	+
Pf3D7_09_v3	1270226	1274538	1272382	-
Pf3D7_09_v3	1270253	1288411	1279332	-
Pf3D7_09_v3	1274292	1276729	1275510	+
Pf3D7_09_v3	1277854	1280970	1279412	+
Pf3D7_09_v3	1280642	1286249	1283446	+
Pf3D7_09_v3	1286336	1296668	1291502	-
Pf3D7_09_v3	1294747	1299718	1297232	-
Pf3D7_09_v3	1298816	1314154	1306485	-
Pf3D7_09_v3	1299583	1310509	1305046	-
Pf3D7_09_v3	1299747	1305003	1302375	+
Pf3D7_09_v3	1303432	1307995	1305714	-
Pf3D7_09_v3	1316906	1324422	1320664	-
Pf3D7_09_v3	1352098	1357541	1354820	+
Pf3D7_09_v3	1362077	1370583	1366330	-
Pf3D7_09_v3	1366097	1373200	1369648	+
Pf3D7_09_v3	1374585	1395069	1384827	-
Pf3D7_09_v3	1381667	1391942	1386804	+
Pf3D7_09_v3	1384372	1391307	1387840	-
Pf3D7_09_v3	1387069	1394863	1390966	+
Pf3D7_09_v3	1391860	1397708	1394784	-
Pf3D7_09_v3	1393039	1396121	1394580	-
Pf3D7_09_v3	1398264	1401225	1399744	-
Pf3D7_09_v3	1398311	1400341	1399326	-
Pf3D7_09_v3	1405007	1428536	1416772	-
Pf3D7_09_v3	1419655	1423173	1421414	+
Pf3D7_09_v3	1422259	1432454	1427356	-
Pf3D7_09_v3	1442939	1464543	1453741	+
Pf3D7_09_v3	1489362	1502109	1495736	-
Pf3D7_09_v3	1501681	1505092	1503386	-
Pf3D7_09_v3	1505629	1509041	1507335	-
Pf3D7_09_v3	1506542	1515748	1511145	-
Pf3D7_09_v3	1510459	1522192	1516326	-
Pf3D7_09_v3	1512774	1516414	1514594	-
Pf3D7_09_v3	1513011	1535430	1524220	+
Pf3D7_09_v3	1513567	1536805	1525186	-
Pf3D7_09_v3	1519061	1535612	1527336	-
Pf3D7_09_v3	1519871	1533316	1526594	-
Pf3D7_09_v3	1520726	1524426	1522576	-
Pf3D7_09_v3	1522842	1528710	1525776	+
Pf3D7_09_v3	1523200	1536089	1529644	-
Pf3D7_09_v3	1524395	1536327	1530361	-
Pf3D7_09_v3	1525593	1533751	1529672	+
Pf3D7_09_v3	1528999	1535961	1532480	-
Pf3D7_09_v3	1529490	1534588	1532039	-
Pf3D7_09_v3	1531527	1535454	1533490	-
Pf3D7_09_v3	1532584	1535457	1534020	-
Pf3D7_09_v3	1532693	1535063	1533878	-
Pf3D7_09_v3	1532778	1536365	1534572	-
Pf3D7_09_v3	1532825	1536343	1534584	-
Pf3D7_09_v3	1533069	1535969	1534519	-
Pf3D7_09_v3	1533335	1535385	1534360	-
Pf3D7_09_v3	1534769	1536401	1535585	+
Pf3D7_10_v3	17609	22267	19938	+
Pf3D7_10_v3	19360	25314	22337	+
Pf3D7_10_v3	19582	29094	24338	+
Pf3D7_10_v3	21405	31205	26305	+
Pf3D7_10_v3	21839	25611	23725	+
Pf3D7_10_v3	25180	26766	25973	+
Pf3D7_10_v3	28565	33489	31027	-
Pf3D7_10_v3	31391	37062	34226	-
Pf3D7_10_v3	46567	55110	50838	-
Pf3D7_10_v3	72607	90163	81385	-
Pf3D7_10_v3	73916	77333	75624	-
Pf3D7_10_v3	76004	84377	80190	-
Pf3D7_10_v3	86752	90589	88670	-
Pf3D7_10_v3	89178	95856	92517	-
Pf3D7_10_v3	125719	146128	135924	+
Pf3D7_10_v3	126517	132880	129698	+
Pf3D7_10_v3	126917	155990	141454	-
Pf3D7_10_v3	134853	137963	136408	-
Pf3D7_10_v3	152251	158821	155536	+
Pf3D7_10_v3	152578	166414	159496	+
Pf3D7_10_v3	157219	166216	161718	-
Pf3D7_10_v3	160484	164320	162402	-
Pf3D7_10_v3	172429	175429	173929	+
Pf3D7_10_v3	183888	195788	189838	-
Pf3D7_10_v3	191545	217205	204375	+
Pf3D7_10_v3	203213	218959	211086	-
Pf3D7_10_v3	205473	220634	213054	-
Pf3D7_10_v3	205746	208560	207153	+
Pf3D7_10_v3	211566	237434	224500	+
Pf3D7_10_v3	236216	243505	239860	+
Pf3D7_10_v3	236365	248322	242344	+
Pf3D7_10_v3	239434	241471	240452	-
Pf3D7_10_v3	247529	261960	254744	-
Pf3D7_10_v3	252245	263214	257730	-
Pf3D7_10_v3	265926	283866	274896	+
Pf3D7_10_v3	274237	275825	275031	+
[truncated: 1,648 more rows]

## Sheet: t35h_ter
chr	start	end	center	strand
[truncated: 3,015 more rows]

[truncated: 3 more sheets: t29h_ini_SC, t35h_ini_SC, SC_IOD-speed]
