# Supplementary material for: The genetic landscape of origins of replication in P. falciparum
Source: Nucleic Acids Res. 2023 Dec 1;52(2):660–76. doi: 10.1093/nar/gkad1103 (PMC10810204; doi:10.1093/nar/gkad1103)
Supplement: gkad1103_supplemental_files [file gkad1103_supplemental_files.zip › supplemental_table4.xlsx]

## Sheet: table of contents
tab name	Description
Primers	List and sequence of genotyping and cloning primers used in this study
Guide sequences	List and sequence of guide RNAs used in this study

## Sheet: primers
Primer name	sequence	comment
argm0045	CTATGACGTACCAGACTATGC	genotyping primer
argm0046	GCATAGTCTGGTACGTCATAG	genotyping primer
argm0105	TGGAAATAAATGTATAATCTTAGG	genotyping primer
argm0108	GGTATGAATGTTGTTCATCCG	genotyping primer
argm0110	GGTACTAGTAAAAGTTTAATTTCT	genotyping primer
argm0113	CCCTTTTATATATTTTATAGCTCC	genotyping primer
argm0130	AATACAGCTATTGCTTTCCCG	genotyping primer
argm0218	CATATGGATGTTTTCTTTTTACC	genotyping primer
argm0090	AATAGAAATATATCACCTAGGGTACTCTTTACCTTATTCGATTG	ORC1 cloning primer
argm0091	AGTAATGCTTCTTTCGATTTATTT	ORC1 cloning primer
argm0094	GGTGTGACCCCTTAAGtaccatcaaaataaatatat	ORC1 cloning primer
argm0095	AAGCTTGGGGGGATCCGGATGAACAATATTGATTATATAG	ORC1 cloning primer
argm0086	AAATATATCACCTAGGCAAAGAGTTAATGATTCTAATGTAC	ORC2 cloning primer
argm0087	AGGGTATCCACCGCCGGCTAGCTCCTCTGATATCCTTTTG	ORC2 cloning primer
argm0088	GGTGTGACCCCTTAAGAATATATAAAAGGGAAATTACAATT	ORC2 cloning primer
argm0089	AAGCTTGGGGGGATCCGTATAAAATAAGACAGAGTCGTAG	ORC2 cloning primer

## Sheet: Guide sequences
Primer name	sequence	comment
g_argm0019	ATTGgataaggaatctggagacat	guide sequence ORC1
g_argm0020	AAACatgtctccagattccttatc	guide sequence ORC1
g_argm0025	ATTGgGAGCTATAAAATATATAAA	guide sequence ORC2
g_argm0026	AAACTTTATATATTTTATAGCTCc	guide sequence ORC2
